# Supplementary material for: Circulating ACE2-expressing extracellular vesicles block broad strains of SARS-CoV-2
Source: Nat Commun. 2022 Jan 20;13:405. doi: 10.1038/s41467-021-27893-2 (PMC8776790; doi:10.1038/s41467-021-27893-2)
Supplement: Supplementary file 6 — Source Data [file 41467_2021_27893_MOESM6_ESM.xlsx]

## Sheet: Figure 1
	Figure 1 Source Data
	Figure 1a
	Sample_Name	Stain	Patient_Type	488_PCT	488_Count
	CBB005T1	ACE2-AF488	Acute	1.13	1313
	CBB005T1	ACE2-AF488	Acute	1.09	1110
	CBB005T1	ACE2-AF488	Acute	1.1	1152
	CBB005T1	IgG2a-AF488	Acute	0.029	28
	CBB005T1	IgG2a-AF488	Acute	0.02	18
	CBB005T1	IgG2a-AF488	Acute	0.025	25
	CBB005T1	Unstained	Acute	0.00249	2
	CBB005T1	Unstained	Acute	0.00129	1
	CBB005T1	Unstained	Acute	0.00135	1
	CBB007T1	ACE2-AF488	Acute	1.36	1249
	CBB007T1	ACE2-AF488	Acute	1.33	1280
	CBB007T1	ACE2-AF488	Acute	1.4	1259
	CBB007T1	IgG2a-AF488	Acute	0.038	35
	CBB007T1	IgG2a-AF488	Acute	0.03	23
	CBB007T1	IgG2a-AF488	Acute	0.042	33
	CBB007T1	Unstained	Acute	0.00623	4
	CBB007T1	Unstained	Acute	0	0
	CBB007T1	Unstained	Acute	0	0
	CBB008T1	ACE2-AF488	Acute	4.94	2408
	CBB008T1	ACE2-AF488	Acute	5.06	2582
	CBB008T1	ACE2-AF488	Acute	5.05	2613
	CBB008T1	IgG2a-AF488	Acute	0.5	171
	CBB008T1	IgG2a-AF488	Acute	0.52	186
	CBB008T1	IgG2a-AF488	Acute	0.52	177
	CBB008T1	Unstained	Acute	0	0
	CBB008T1	Unstained	Acute	0	0
	CBB008T1	Unstained	Acute	0	0
	CBB009T1	ACE2-AF488	Acute	8.67	3205
	CBB009T1	ACE2-AF488	Acute	8.86	3281
	CBB009T1	ACE2-AF488	Acute	8.68	3229
	CBB009T1	IgG2a-AF488	Acute	1.12	210
	CBB009T1	IgG2a-AF488	Acute	1.28	243
	CBB009T1	IgG2a-AF488	Acute	1.13	217
	CBB009T1	Unstained	Acute	0.11	19
	CBB009T1	Unstained	Acute	0.047	8
	CBB009T1	Unstained	Acute	0.019	3
	CBB010T1	ACE2-AF488	Acute	3.48	4908
	CBB010T1	ACE2-AF488	Acute	2.09	3093
	CBB010T1	ACE2-AF488	Acute	2.1	3301
	CBB010T1	IgG2a-AF488	Acute	0.035	57
	CBB010T1	IgG2a-AF488	Acute	0.046	69
	CBB010T1	IgG2a-AF488	Acute	0.045	72
	CBB010T1	Unstained	Acute	0	0
	CBB010T1	Unstained	Acute	0	0
	CBB010T1	Unstained	Acute	0	0
	CBB011T1	ACE2-AF488	Acute	1.17	3514
	CBB011T1	ACE2-AF488	Acute	13.9	16463
	CBB011T1	ACE2-AF488	Acute	1.21	3594
	CBB011T1	IgG2a-AF488	Acute	0.051	129
	CBB011T1	IgG2a-AF488	Acute	0.035	86
	CBB011T1	IgG2a-AF488	Acute	0.038	90
	CBB011T1	Unstained	Acute	0	0
	CBB011T1	Unstained	Acute	0	0
	CBB011T1	Unstained	Acute	0	0
	CBB012T1	ACE2-AF488	Acute	4.17	2534
	CBB012T1	ACE2-AF488	Acute	3.97	2450
	CBB012T1	ACE2-AF488	Acute	3.75	2109
	CBB012T1	IgG2a-AF488	Acute	0.15	63
	CBB012T1	IgG2a-AF488	Acute	0.13	62
	CBB012T1	IgG2a-AF488	Acute	0.16	75
	CBB012T1	Unstained	Acute	0.0046	2
	CBB012T1	Unstained	Acute	0.00637	3
	CBB012T1	Unstained	Acute	0.0046	2
	CBB013T1	ACE2-AF488	Acute	9.77	3996
	CBB013T1	ACE2-AF488	Acute	10.4	4106
	CBB013T1	ACE2-AF488	Acute	10.6	4111
	CBB013T1	IgG2a-AF488	Acute	1.36	334
	CBB013T1	IgG2a-AF488	Acute	1.27	307
	CBB013T1	IgG2a-AF488	Acute	1	344
	CBB013T1	Unstained	Acute	0.027	3
	CBB013T1	Unstained	Acute	0.02	3
	CBB013T1	Unstained	Acute	0.03	4
	CBB014T1	ACE2-AF488	Acute	0.89	2547
	CBB014T1	ACE2-AF488	Acute	0.88	2473
	CBB014T1	ACE2-AF488	Acute	0.88	2476
	CBB014T1	IgG2a-AF488	Acute	0.094	279
	CBB014T1	IgG2a-AF488	Acute	0.094	277
	CBB014T1	IgG2a-AF488	Acute	0.086	256
	CBB014T1	Unstained	Acute	0.00643	19
	CBB014T1	Unstained	Acute	0.00273	8
	CBB014T1	Unstained	Acute	0.00175	5
	CBB015T1	ACE2-AF488	Acute	0.24	1142
	CBB015T1	ACE2-AF488	Acute	0.25	1200
	CBB015T1	ACE2-AF488	Acute	0.27	1301
	CBB015T1	IgG2a-AF488	Acute	0.052	247
	CBB015T1	IgG2a-AF488	Acute	0.025	123
	CBB015T1	IgG2a-AF488	Acute	0.029	139
	CBB015T1	Unstained	Acute	0.000207	1
	CBB015T1	Unstained	Acute	0.000414	2
	CBB015T1	Unstained	Acute	0.000207	1
	CBB016T1	ACE2-AF488	Acute	0.073	149
	CBB016T1	ACE2-AF488	Acute	0.062	120
	CBB016T1	ACE2-AF488	Acute	0.083	164
	CBB016T1	IgG2a-AF488	Acute	0.2	400
	CBB016T1	IgG2a-AF488	Acute	0.2	355
	CBB016T1	IgG2a-AF488	Acute	0.2	388
	CBB016T1	Unstained	Acute	0.00231	5
	CBB016T1	Unstained	Acute	0.000478	1
	CBB016T1	Unstained	Acute	0.000505	1
	CBB017T1	ACE2-AF488	Acute	0.94	61
	CBB017T1	ACE2-AF488	Acute	2.55	194
	CBB017T1	ACE2-AF488	Acute	4.99	426
	CBB017T1	IgG2a-AF488	Acute	5.37	651
	CBB017T1	IgG2a-AF488	Acute	5.92	704
	CBB017T1	IgG2a-AF488	Acute	5.74	728
	CBB017T1	Unstained	Acute	0.057	4
	CBB017T1	Unstained	Acute	0.045	6
	CBB017T1	Unstained	Acute	0.011	1
	CBB020T1	ACE2-AF488	Acute	0.067	294
	CBB020T1	ACE2-AF488	Acute	0.00952	44
	CBB020T1	ACE2-AF488	Acute	0.00599	28
	CBB020T1	IgG2a-AF488	Acute	0.00275	13
	CBB020T1	IgG2a-AF488	Acute	0.02	89
	CBB020T1	IgG2a-AF488	Acute	0.00209	10
	CBB020T1	Unstained	Acute	0	0
	CBB020T1	Unstained	Acute	0	0
	CBB020T1	Unstained	Acute	0	0
	CBB023T1	ACE2-AF488	Acute	0.52	483
	CBB023T1	ACE2-AF488	Acute	0.12	106
	CBB023T1	ACE2-AF488	Acute	0.31	335
	CBB023T1	IgG2a-AF488	Acute	0.32	381
	CBB023T1	IgG2a-AF488	Acute	0.3	316
	CBB023T1	IgG2a-AF488	Acute	0.31	351
	CBB023T1	Unstained	Acute	0	0
	CBB023T1	Unstained	Acute	0	0
	CBB023T1	Unstained	Acute	0	0
	CBB024T1	ACE2-AF488	Acute	0.16	70
	CBB024T1	ACE2-AF488	Acute	0.16	67
	CBB024T1	ACE2-AF488	Acute	0.12	52
	CBB024T1	IgG2a-AF488	Acute	0.71	348
	CBB024T1	IgG2a-AF488	Acute	0.67	327
	CBB024T1	IgG2a-AF488	Acute	0.71	347
	CBB024T1	Unstained	Acute	0	0
	CBB024T1	Unstained	Acute	0	0
	CBB024T1	Unstained	Acute	0	0
	CBB025T1	ACE2-AF488	Acute	0.011	6
	CBB025T1	ACE2-AF488	Acute	0.00536	3
	CBB025T1	ACE2-AF488	Acute	0.021	12
	CBB025T1	IgG2a-AF488	Acute	0.34	215
	CBB025T1	IgG2a-AF488	Acute	0.32	199
	CBB025T1	IgG2a-AF488	Acute	0.38	222
	CBB025T1	Unstained	Acute	0	0
	CBB025T1	Unstained	Acute	0	0
	CBB025T1	Unstained	Acute	0	0
	CBB026T1	ACE2-AF488	Acute	0.17	245
	CBB026T1	ACE2-AF488	Acute	0.2	295
	CBB026T1	ACE2-AF488	Acute	0.19	266
	CBB026T1	IgG2a-AF488	Acute	0.23	371
	CBB026T1	IgG2a-AF488	Acute	0.26	378
	CBB026T1	IgG2a-AF488	Acute	0.26	413
	CBB026T1	Unstained	Acute	0.00126	2
	CBB026T1	Unstained	Acute	0.00124	2
	CBB026T1	Unstained	Acute	0.000636	1
	CBB027T1	ACE2-AF488	Acute	0.076	60
	CBB027T1	ACE2-AF488	Acute	0.073	60
	CBB027T1	ACE2-AF488	Acute	0.13	110
	CBB027T1	IgG2a-AF488	Acute	0.00209	2
	CBB027T1	IgG2a-AF488	Acute	0.00764	7
	CBB027T1	IgG2a-AF488	Acute	0.00639	6
	CBB027T1	Unstained	Acute	0	0
	CBB027T1	Unstained	Acute	0	0
	CBB027T1	Unstained	Acute	0	0
	CBB029T1	ACE2-AF488	Acute	0.062	35
	CBB029T1	ACE2-AF488	Acute	0.06	34
	CBB029T1	ACE2-AF488	Acute	0.12	72
	CBB029T1	IgG2a-AF488	Acute	0.00152	1
	CBB029T1	IgG2a-AF488	Acute	0.00297	2
	CBB029T1	IgG2a-AF488	Acute	0.00457	3
	CBB029T1	Unstained	Acute	0	0
	CBB029T1	Unstained	Acute	0	0
	CBB029T1	Unstained	Acute	0	0
	CBB030T1	ACE2-AF488	Acute	0.2	150
	CBB030T1	ACE2-AF488	Acute	0.13	86
	CBB030T1	ACE2-AF488	Acute	0.12	82
	CBB030T1	IgG2a-AF488	Acute	0.024	19
	CBB030T1	IgG2a-AF488	Acute	0.01	8
	CBB030T1	IgG2a-AF488	Acute	0.00975	7
	CBB030T1	Unstained	Acute	0	0
	CBB030T1	Unstained	Acute	0	0
	CBB030T1	Unstained	Acute	0.00134	1
	CBB031T1	ACE2-AF488	Acute	0.076	87
	CBB031T1	ACE2-AF488	Acute	0.13	144
	CBB031T1	ACE2-AF488	Acute	0.2	225
	CBB031T1	IgG2a-AF488	Acute	0.00642	8
	CBB031T1	IgG2a-AF488	Acute	0.00533	7
	CBB031T1	IgG2a-AF488	Acute	0.00609	8
	CBB031T1	Unstained	Acute	0	0
	CBB031T1	Unstained	Acute	0.000843	1
	CBB031T1	Unstained	Acute	0.000862	1
	CSB-012	ACE2-AF488	Group_3	1.96	17
	CSB-012	ACE2-AF488	Group_3	1.99	16
	CSB-012	ACE2-AF488	Group_3	0.92	6
	CSB-012	IgG2a-AF488	Group_3	0.36	1
	CSB-012	IgG2a-AF488	Group_3	1	7
	CSB-012	IgG2a-AF488	Group_3	1.38	8
	CSB-012	Unstained	Group_3	0	0
	CSB-012	Unstained	Group_3	0.24	1
	CSB-012	Unstained	Group_3	0	0
	CSB-013	ACE2-AF488	Group_3	0.054	12
	CSB-013	ACE2-AF488	Group_3	0.21	87
	CSB-013	ACE2-AF488	Group_3	0.046	19
	CSB-013	IgG2a-AF488	Group_3	0.011	2
	CSB-013	IgG2a-AF488	Group_3	0.013	5
	CSB-013	IgG2a-AF488	Group_3	0.013	5
	CSB-013	Unstained	Group_3	0	0
	CSB-013	Unstained	Group_3	0	0
	CSB-013	Unstained	Group_3	0	0
	CSB-013	Unstained	Group_3	0.019	1
	CSB-013	Unstained	Group_3	0	0
	CSB-013	Unstained	Group_3	0	0
	CSB-014	ACE2-AF488	Group_3	0.23	14
	CSB-014	ACE2-AF488	Group_3	0.2	11
	CSB-014	ACE2-AF488	Group_3	0.28	15
	CSB-014	IgG2a-AF488	Group_3	0.15	9
	CSB-014	IgG2a-AF488	Group_3	0.14	9
	CSB-014	IgG2a-AF488	Group_3	0.12	6
	CSB-014	Unstained	Group_3	0	0
	CSB-014	Unstained	Group_3	0	0
	CSB-014	Unstained	Group_3	0	0
	CSB-016	ACE2-AF488	Group_3	0.29	5
	CSB-016	ACE2-AF488	Group_3	0.71	14
	CSB-016	ACE2-AF488	Group_3	0.41	8
	CSB-016	IgG2a-AF488	Group_3	0.26	5
	CSB-016	IgG2a-AF488	Group_3	0	0
	CSB-016	IgG2a-AF488	Group_3	0.24	4
	CSB-016	Unstained	Group_3	0	0
	CSB-016	Unstained	Group_3	0	0
	CSB-016	Unstained	Group_3	0.042	1
	CSB-016	Unstained	Group_3	0	0
	CSB-016	Unstained	Group_3	0	0
	CSB-016	Unstained	Group_3	0	0
	CSB-017	ACE2-AF488	Group_3	0.93	19
	CSB-017	ACE2-AF488	Group_3	0.5	11
	CSB-017	ACE2-AF488	Group_3	0.55	10
	CSB-017	IgG2a-AF488	Group_3	0.11	2
	CSB-017	IgG2a-AF488	Group_3	0.19	4
	CSB-017	IgG2a-AF488	Group_3	0.32	6
	CSB-019	ACE2-AF488	Group_2	0.72	21
	CSB-019	ACE2-AF488	Group_2	0.61	18
	CSB-019	ACE2-AF488	Group_2	0.53	17
	CSB-019	IgG2a-AF488	Group_2	0.13	3
	CSB-019	IgG2a-AF488	Group_2	0.25	7
	CSB-019	IgG2a-AF488	Group_2	0.3	5
	CSB-019	Unstained	Group_2	0.044	1
	CSB-019	Unstained	Group_2	0	0
	CSB-019	Unstained	Group_2	0	0
	CSB-020	ACE2-AF488	Group_3	0.11	24
	CSB-020	ACE2-AF488	Group_3	0.17	43
	CSB-020	ACE2-AF488	Group_3	0.078	18
	CSB-020	IgG2a-AF488	Group_3	0.047	9
	CSB-020	IgG2a-AF488	Group_3	0.038	8
	CSB-020	IgG2a-AF488	Group_3	0.029	7
	CSB-020	Unstained	Group_3	0	0
	CSB-020	Unstained	Group_3	0	0
	CSB-020	Unstained	Group_3	0	0
	CSB-021	ACE2-AF488	Group_3	0.93	22
	CSB-021	ACE2-AF488	Group_3	1.55	41
	CSB-021	ACE2-AF488	Group_3	0.78	15
	CSB-021	IgG2a-AF488	Group_3	0.14	3
	CSB-021	IgG2a-AF488	Group_3	0.26	6
	CSB-021	IgG2a-AF488	Group_3	0.093	2
	CSB-021	Unstained	Group_3	0	0
	CSB-021	Unstained	Group_3	0	0
	CSB-021	Unstained	Group_3	0.054	1
	CSB-022	ACE2-AF488	Group_3	0.1	10
	CSB-022	ACE2-AF488	Group_3	0.12	10
	CSB-022	ACE2-AF488	Group_3	0.073	4
	CSB-022	IgG2a-AF488	Group_3	11	1217
	CSB-022	IgG2a-AF488	Group_3	0.043	4
	CSB-022	IgG2a-AF488	Group_3	0.054	5
	CSB-023	ACE2-AF488	Group_3	0.22	15
	CSB-023	ACE2-AF488	Group_3	0.19	15
	CSB-023	ACE2-AF488	Group_3	0.26	11
	CSB-023	IgG2a-AF488	Group_3	0.077	1
	CSB-023	IgG2a-AF488	Group_3	0.054	1
	CSB-023	IgG2a-AF488	Group_3	0.12	7
	CSB-023	Unstained	Group_3	0.029	14
	CSB-023	Unstained	Group_3	0.042	13
	CSB-023	Unstained	Group_3	0.013	6
	CSB-024	ACE2-AF488	Group_3	0.11	75
	CSB-024	ACE2-AF488	Group_3	0.07	34
	CSB-024	ACE2-AF488	Group_3	0.085	56
	CSB-024	IgG2a-AF488	Group_3	0.00308	1
	CSB-024	IgG2a-AF488	Group_3	0.014	7
	CSB-024	IgG2a-AF488	Group_3	0.018	4
	CSB-024	Unstained	Group_3	0	0
	CSB-024	Unstained	Group_3	0	0
	CSB-024	Unstained	Group_3	0.00149	1
	CSB-025	ACE2-AF488	Group_3	0.2	14
	CSB-025	ACE2-AF488	Group_3	0.31	16
	CSB-025	ACE2-AF488	Group_3	0.28	20
	CSB-025	IgG2a-AF488	Group_3	0.12	3
	CSB-025	IgG2a-AF488	Group_3	0.13	7
	CSB-025	IgG2a-AF488	Group_3	0.054	2
	CSB-025	Unstained	Group_3	0	0
	CSB-025	Unstained	Group_3	0	0
	CSB-025	Unstained	Group_3	0	0
	CSB-026	ACE2-AF488	Group_3	0.038	10
	CSB-026	ACE2-AF488	Group_3	0.11	41
	CSB-026	ACE2-AF488	Group_3	0.039	11
	CSB-026	IgG2a-AF488	Group_3	0.012	3
	CSB-026	IgG2a-AF488	Group_3	0.02	6
	CSB-026	IgG2a-AF488	Group_3	0.00512	1
	CSB-026	Unstained	Group_3	0.00294	1
	CSB-026	Unstained	Group_3	0	0
	CSB-026	Unstained	Group_3	0	0
	CSB-027	ACE2-AF488	Group_3	240	6.21
	CSB-027	ACE2-AF488	Group_3	221	5.97
	CSB-027	ACE2-AF488	Group_3	242	6.37
	CSB-027	IgG2a-AF488	Group_3	61	1.83
	CSB-027	IgG2a-AF488	Group_3	37	1.09
	CSB-027	IgG2a-AF488	Group_3	54	1.68
	CSB-027	Unstained	Group_3	0	0
	CSB-027	Unstained	Group_3	0	0
	CSB-027	Unstained	Group_3	0	0
	CSB-028	ACE2-AF488	Group_5	283	2.8
	CSB-028	ACE2-AF488	Group_5	244	2.73
	CSB-028	ACE2-AF488	Group_5	263	2.95
	CSB-028	IgG2a-AF488	Group_5	54	0.56
	CSB-028	IgG2a-AF488	Group_5	58	0.79
	CSB-028	IgG2a-AF488	Group_5	64	0.66
	CSB-028	Unstained	Group_5	0	0
	CSB-028	Unstained	Group_5	0	0
	CSB-028	Unstained	Group_5	0	0
	CSB-030	ACE2-AF488	Group_4	211	0.86
	CSB-030	ACE2-AF488	Group_4	223	0.86
	CSB-030	ACE2-AF488	Group_4	200	0.83
	CSB-030	IgG2a-AF488	Group_4	44	0.17
	CSB-030	IgG2a-AF488	Group_4	50	0.19
	CSB-030	IgG2a-AF488	Group_4	141	1.04
	CSB-030	Unstained	Group_4	0	0
	CSB-030	Unstained	Group_4	0	0
	CSB-030	Unstained	Group_4	0	0
	CSB-031	ACE2-AF488	Group_5	213	0.93
	CSB-031	ACE2-AF488	Group_5	212	1.04
	CSB-031	ACE2-AF488	Group_5	196	0.95
	CSB-031	IgG2a-AF488	Group_5	42	0.2
	CSB-031	IgG2a-AF488	Group_5	86	0.34
	CSB-031	IgG2a-AF488	Group_5	60	0.26
	CSB-031	Unstained	Group_5	1	0.00547
	CSB-031	Unstained	Group_5	1	0.00544
	CSB-031	Unstained	Group_5	0	0
	CSB-032	ACE2-AF488	Group_5	290	0.28
	CSB-032	ACE2-AF488	Group_5	256	0.25
	CSB-032	ACE2-AF488	Group_5	362	0.39
	CSB-032	IgG2a-AF488	Group_5	38	0.048
	CSB-032	IgG2a-AF488	Group_5	41	0.044
	CSB-032	IgG2a-AF488	Group_5	56	0.057
	CSB-032	Unstained	Group_5	0	0
	CSB-032	Unstained	Group_5	1	0.00122
	CSB-032	Unstained	Group_5	2	0.00224
	CSB-033	ACE2-AF488	Group_3	210	0.58
	CSB-033	ACE2-AF488	Group_3	207	0.57
	CSB-033	ACE2-AF488	Group_3	197	0.67
	CSB-033	IgG2a-AF488	Group_3	55	0.16
	CSB-033	IgG2a-AF488	Group_3	48	0.14
	CSB-033	IgG2a-AF488	Group_3	38	0.11
	CSB-033	Unstained	Group_3	7	0.026
	CSB-033	Unstained	Group_3	6	0.021
	CSB-033	Unstained	Group_3	5	0.016
	CSB-034	ACE2-AF488	Group_5	34	1.59
	CSB-034	ACE2-AF488	Group_5	45	2.3
	CSB-034	ACE2-AF488	Group_5	8	0.8
	CSB-034	IgG2a-AF488	Group_5	21	0.41
	CSB-034	IgG2a-AF488	Group_5	11	0.43
	CSB-034	IgG2a-AF488	Group_5	1	0.076
	CSB-034	Unstained	Group_5	0	0
	CSB-034	Unstained	Group_5	0	0
	CSB-034	Unstained	Group_5	0	0
	CSB-036	ACE2-AF488	Group_5	72	1.41
	CSB-036	ACE2-AF488	Group_5	45	1.45
	CSB-036	ACE2-AF488	Group_5	59	1.64
	CSB-036	IgG2a-AF488	Group_5	7	0.19
	CSB-036	IgG2a-AF488	Group_5	8	0.3
	CSB-036	IgG2a-AF488	Group_5	9	0.23
	CSB-036	Unstained	Group_5	0	0
	CSB-036	Unstained	Group_5	0	0
	CSB-036	Unstained	Group_5	0	0
	CSB-037	ACE2-AF488	Group_3	15	1.05
	CSB-037	ACE2-AF488	Group_3	52	1.38
	CSB-037	ACE2-AF488	Group_3	49	1.47
	CSB-037	IgG2a-AF488	Group_3	6	0.25
	CSB-037	IgG2a-AF488	Group_3	20	0.19
	CSB-037	IgG2a-AF488	Group_3	10	0.25
	CSB-037	Unstained	Group_3	0	0
	CSB-037	Unstained	Group_3	1	0.084
	CSB-037	Unstained	Group_3	0	0
	CSB-038	ACE2-AF488	Group_4	59	2.91
	CSB-038	ACE2-AF488	Group_4	24	2.41
	CSB-038	ACE2-AF488	Group_4	42	2.95
	CSB-038	IgG2a-AF488	Group_4	6	0.31
	CSB-038	IgG2a-AF488	Group_4	8	0.42
	CSB-038	IgG2a-AF488	Group_4	2	0.19
	CSB-038	Unstained	Group_4	0	0
	CSB-038	Unstained	Group_4	0	0
	CSB-038	Unstained	Group_4	0	0
	CSB-039	ACE2-AF488	Group_4	22	1.68
	CSB-039	ACE2-AF488	Group_4	39	1.95
	CSB-039	ACE2-AF488	Group_4	33	1.43
	CSB-039	IgG2a-AF488	Group_4	6	0.22
	CSB-039	IgG2a-AF488	Group_4	2	0.22
	CSB-039	IgG2a-AF488	Group_4	8	0.23
	CSB-039	Unstained	Group_4	0	0
	CSB-039	Unstained	Group_4	0	0
	CSB-039	Unstained	Group_4	0	0
	CSB-040	ACE2-AF488	Group_3	37	2.57
	CSB-040	ACE2-AF488	Group_3	27	2.05
	CSB-040	ACE2-AF488	Group_3	15	1.44
	CSB-040	IgG2a-AF488	Group_3	9	0.54
	CSB-040	IgG2a-AF488	Group_3	3	0.34
	CSB-040	IgG2a-AF488	Group_3	6	0.23
	CSB-040	Unstained	Group_3	0	0
	CSB-040	Unstained	Group_3	0	0
	CSB-040	Unstained	Group_3	0	0
	CSB-041	ACE2-AF488	Group_3	40	3.44
	CSB-041	ACE2-AF488	Group_3	35	2.82
	CSB-041	ACE2-AF488	Group_3	42	3.48
	CSB-041	IgG2a-AF488	Group_3	9	0.72
	CSB-041	IgG2a-AF488	Group_3	3	0.38
	CSB-041	IgG2a-AF488	Group_3	1	0.18
	CSB-041	Unstained	Group_3	0	0
	CSB-041	Unstained	Group_3	1	0.053
	CSB-041	Unstained	Group_3	0	0
	CSB-047	ACE2-AF488	Group_3	427	8.98
	CSB-047	ACE2-AF488	Group_3	219	6.05
	CSB-047	ACE2-AF488	Group_3	227	6.13
	CSB-047	IgG2a-AF488	Group_3	27	0.91
	CSB-047	IgG2a-AF488	Group_3	30	0.98
	CSB-047	IgG2a-AF488	Group_3	43	1.24
	CSB-047	Unstained	Group_3	0	0
	CSB-047	Unstained	Group_3	0	0
	CSB-047	Unstained	Group_3	0	0
	CSB-065	ACE2-AF488	Group_1	0.035	59
	CSB-065	ACE2-AF488	Group_1	0.026	41
	CSB-065	ACE2-AF488	Group_1	0.04	65
	CSB-065	IgG2a-AF488	Group_1	0.032	16
	CSB-065	IgG2a-AF488	Group_1	0.031	14
	CSB-065	IgG2a-AF488	Group_1	0.017	6
	CSB-065	Unstained	Group_1	0	0
	CSB-065	Unstained	Group_1	0	0
	CSB-065	Unstained	Group_1	0	0
	CSB-068	ACE2-AF488	Group_1	0.0061	13
	CSB-068	ACE2-AF488	Group_1	0.42	793
	CSB-068	ACE2-AF488	Group_1	0.0065	13
	CSB-068	IgG2a-AF488	Group_1	0.017	46
	CSB-068	IgG2a-AF488	Group_1	0.015	37
	CSB-068	IgG2a-AF488	Group_1	0.016	41
	CSB-068	Unstained	Group_1	0	0
	CSB-068	Unstained	Group_1	0.000736	2
	CSB-068	Unstained	Group_1	0	0
	CSB-077	ACE2-AF488	Group_1	0.00611	29
	CSB-077	ACE2-AF488	Group_1	0.00401	19
	CSB-077	ACE2-AF488	Group_1	0.00441	21
	CSB-077	IgG2a-AF488	Group_1	0.00681	33
	CSB-077	IgG2a-AF488	Group_1	0.00772	37
	CSB-077	IgG2a-AF488	Group_1	0.00556	27
	CSB-077	Unstained	Group_1	0	0
	CSB-077	Unstained	Group_1	0	0
	CSB-077	Unstained	Group_1	0	0
	CSB-090	ACE2-AF488	Group_1	0.00881	10
	CSB-090	ACE2-AF488	Group_1	0.019	21
	CSB-090	ACE2-AF488	Group_1	0.026	27
	CSB-090	IgG2a-AF488	Group_1	0.024	30
	CSB-090	IgG2a-AF488	Group_1	0.023	27
	CSB-090	IgG2a-AF488	Group_1	0.031	35
	CSB-090	Unstained	Group_1	0	0
	CSB-090	Unstained	Group_1	0	0
	CSB-090	Unstained	Group_1	0	0
	CSB-091	ACE2-AF488	Group_1	0.076	29
	CSB-091	ACE2-AF488	Group_1	0.075	27
	CSB-091	ACE2-AF488	Group_1	0.11	40
	CSB-091	IgG2a-AF488	Group_1	0.12	52
	CSB-091	IgG2a-AF488	Group_1	0.1	44
	CSB-091	IgG2a-AF488	Group_1	0.13	51
	CSB-091	Unstained	Group_1	0.00342	1
	CSB-091	Unstained	Group_1	0.00357	1
	CSB-091	Unstained	Group_1	0.00328	1
	CSB-093	ACE2-AF488	Group_2	0.24	102
	CSB-093	ACE2-AF488	Group_2	0.28	118
	CSB-093	ACE2-AF488	Group_2	0.28	113
	CSB-093	IgG2a-AF488	Group_2	0.07	30
	CSB-093	IgG2a-AF488	Group_2	0.041	17
	CSB-093	IgG2a-AF488	Group_2	0.06	26
	CSB-093	Unstained	Group_2	0.00223	1
	CSB-093	Unstained	Group_2	0	0
	CSB-093	Unstained	Group_2	0	0
	CSB-094	ACE2-AF488	Group_3	0.083	41
	CSB-094	ACE2-AF488	Group_3	0.087	43
	CSB-094	ACE2-AF488	Group_3	0.1	50
	CSB-094	IgG2a-AF488	Group_3	0.019	9
	CSB-094	IgG2a-AF488	Group_3	0.015	7
	CSB-094	IgG2a-AF488	Group_3	0.02	9
	CSB-094	Unstained	Group_3	0.00207	1
	CSB-094	Unstained	Group_3	0.00424	2
	CSB-094	Unstained	Group_3	0.00236	1
	CSB-095	ACE2-AF488	Group_2	0.58	658
	CSB-095	ACE2-AF488	Group_2	0.7	828
	CSB-095	ACE2-AF488	Group_2	0.57	608
	CSB-095	IgG2a-AF488	Group_2	0.041	47
	CSB-095	IgG2a-AF488	Group_2	0.025	27
	CSB-095	IgG2a-AF488	Group_2	0.028	31
	CSB-095	Unstained	Group_2	0.000984	1
	CSB-095	Unstained	Group_2	0.00106	1
	CSB-095	Unstained	Group_2	0.00101	1
	CSB-096	ACE2-AF488	Group_2	0.33	42
	CSB-096	ACE2-AF488	Group_2	0.56	98
	CSB-096	ACE2-AF488	Group_2	0.37	44
	CSB-096	IgG2a-AF488	Group_2	0.11	16
	CSB-096	IgG2a-AF488	Group_2	0.15	22
	CSB-096	IgG2a-AF488	Group_2	0.13	18
	CSB-096	Unstained	Group_2	0	0
	CSB-096	Unstained	Group_2	0.00877	2
	CSB-096	Unstained	Group_2	0	0
	library(dplyr)
	library(ggplot2)
	library(forcats)
	new_ace2_data <- read.csv("Fig1A.csv")
	summ_ace2_data <- new_ace2_data %>% group_by(Patient_Type, Sample_Name, Stain) %>% summarise(Mean_488_Count = mean(X488_Count))
	norm_ace2_data <- summ_ace2_data %>% spread(Stain, Mean_488_Count) %>%
	filter(Patient_Type != "Group_6") %>%
	rowwise() %>%
	mutate(Norm_ACE2_Counts = (`ACE2-AF488`/`IgG2a-AF488`) ) %>%
	mutate(Patient_Class = ifelse(Patient_Type == "Group_1", "Sero-Negative", ifelse(Patient_Type == "Acute", "Acute", "Convalescent")))
	ace2_cols <- c("Sero-Negative" = "#619CFF", "Acute" = "#064500", "Convalescent" = "#00BA38")
	ggplot(data = norm_ace2_data, aes(x = fct_relevel(Patient_Class, "Sero-Negative", "Acute", "Convalescent"),
	y = Norm_ACE2_Counts,
	color = fct_relevel(Patient_Class, "Sero-Negative", "Acute", "Convalescent"))) +
	geom_point(aes(size = 0.8)) +
	scale_color_manual(values = ace2_cols) +
	stat_summary(geom="errorbar", color="red", width=0.4) +
	stat_summary(fun=mean, geom="point", color="red") +
	theme_bw() +
	xlab("Patient type") +
	ylab("Normalized ACE2+ counts") +
	theme(legend.position = "none")
	t.test(Norm_ACE2_Counts ~ Patient_Class, data = norm_ace2_data %>% filter(Patient_Class %in% c("Acute", "Sero-Negative")), alternative = "greater")
	t.test(Norm_ACE2_Counts ~ Patient_Class, data = norm_ace2_data %>% filter(Patient_Class %in% c("Acute", "Convalescent")), alternative = "greater")
	t.test(Norm_ACE2_Counts ~ Patient_Class, data = norm_ace2_data %>% filter(Patient_Class %in% c("Convalescent", "Sero-Negative")), alternative = "greater")
	Figure 1b
	Sample	Stain	Patient Class	Singlets/488+ | Freq. of Parent (%)	Singlets/488+ | Count	Singlets | Count	Count
	CSB-023	ACE2-AF488	Convalescent	0.61	830	135420	147878
	CSB-023	ACE2-AF488	Convalescent	0.59	748	125860	137604
	CSB-023	ACE2-AF488	Convalescent	0.56	652	116622	127720
	CSB-023	IgG2a-AF488	Convalescent	0.33	82	24720	26836
	CSB-023	IgG2a-AF488	Convalescent	0.3	69	23054	25260
	CSB-023	IgG2a-AF488	Convalescent	0.34	85	24730	27097
	CSB-023	Unstained	Convalescent	0	0	26977	29419
	CSB-023	Unstained	Convalescent	0	0	24639	27159
	CSB-023	Unstained	Convalescent	0	0	25500	28032
	CSB-029	ACE2-AF488	Convalescent	1.74	1428	82095	87163
	CSB-029	ACE2-AF488	Convalescent	1.81	1578	87246	100150
	CSB-029	ACE2-AF488	Convalescent	1.64	1296	79035	84248
	CSB-029	IgG2a-AF488	Convalescent	0.46	25	5487	5772
	CSB-029	IgG2a-AF488	Convalescent	0.58	39	6715	7061
	CSB-029	IgG2a-AF488	Convalescent	0.49	30	6175	6510
	CSB-029	Unstained	Convalescent	0	0	5514	5817
	CSB-029	Unstained	Convalescent	0	0	5385	5684
	CSB-029	Unstained	Convalescent	0.02	1	5010	5303
	CBB-009	ACE2-AF488	Acute	8.67	3205	36952	55577
	CBB-009	ACE2-AF488	Acute	8.86	3281	37028	91870
	CBB-009	ACE2-AF488	Acute	8.68	3229	37207	52984
	CBB-009	IgG2a-AF488	Acute	1.12	210	18815	20210
	CBB-009	IgG2a-AF488	Acute	1.28	243	19005	20510
	CBB-009	IgG2a-AF488	Acute	1.13	217	19249	20968
	CBB-009	Unstained	Acute	0.11	19	16830	17745
	CBB-009	Unstained	Acute	0.047	8	17096	18778
	CBB-009	Unstained	Acute	0.019	3	16044	17079
	CBB-010	ACE2-AF488	Acute	3.48	4908	140861	247747
	CBB-010	ACE2-AF488	Acute	2.09	3093	148290	169472
	CBB-010	ACE2-AF488	Acute	2.1	3301	157441	181248
	CBB-010	IgG2a-AF488	Acute	0.035	57	162052	169984
	CBB-010	IgG2a-AF488	Acute	0.046	69	150295	157696
	CBB-010	IgG2a-AF488	Acute	0.045	72	158753	166400
	CBB-010	Unstained	Acute	0	0	142089	148992
	CBB-010	Unstained	Acute	0	0	136470	143872
	CBB-010	Unstained	Acute	0	0	139290	146432
	CSB-068	ACE2-AF488	Sero-Negative	0.0061	13	213126	229518
	CSB-068	ACE2-AF488	Sero-Negative	0.42	793	190574	257992
	CSB-068	ACE2-AF488	Sero-Negative	0.0065	13	199976	214016
	CSB-068	IgG2a-AF488	Sero-Negative	0.017	46	267160	275456
	CSB-068	IgG2a-AF488	Sero-Negative	0.015	37	246957	256000
	CSB-068	IgG2a-AF488	Sero-Negative	0.016	41	249373	256512
	CSB-068	Unstained	Sero-Negative	0	0	282089	288768
	CSB-068	Unstained	Sero-Negative	0.000736	2	271791	278016
	CSB-068	Unstained	Sero-Negative	0	0	289770	297472
	CSB-077	ACE2-AF488	Sero-Negative	0.00611	29	475000	500000
	CSB-077	ACE2-AF488	Sero-Negative	0.00401	19	474000	500000
	CSB-077	ACE2-AF488	Sero-Negative	0.00441	21	476000	500000
	CSB-077	IgG2a-AF488	Sero-Negative	0.00681	33	485000	500000
	CSB-077	IgG2a-AF488	Sero-Negative	0.00772	37	480000	500000
	CSB-077	IgG2a-AF488	Sero-Negative	0.00556	27	486000	500000
	CSB-077	Unstained	Sero-Negative	0	0	488000	500000
	CSB-077	Unstained	Sero-Negative	0	0	489000	500000
	CSB-077	Unstained	Sero-Negative	0	0	488000	500000
	Figure 1c
	Sample	Count	Singlets/638 Red+ | Freq. of Parent (%)	Singlets/638 Red+/ACE2+ | Freq. of Parent (%)
	CSB-023 Unstained	29419	0	0
	CSB-023 Unstained	27159	0.00406	0
	CSB-023 Unstained	28032	0	0
	CSB-023 IgG-AF647	26704	0.2	0
	CSB-023 IgG-AF647	24783	0.21	2.08
	CSB-023 IgG-AF647	24637	0.22	0
	CSB-023 IgG-AF488	26836	0	0
	CSB-023 IgG-AF488	25260	0.00434	100
	CSB-023 IgG-AF488	27097	0.00404	0
	CSB-023 CD63-AF647 and IgG-488	25693	0.11	0
	CSB-023 CD63-AF647 and IgG-488	25403	0.14	0
	CSB-023 CD63-AF647 and IgG-488	26455	0.12	0
	CSB-029 Unstained	5817	0.018	0
	CSB-029 Unstained	5684	0	0
	CSB-029 Unstained	5303	0	0
	CSB-029 IgG-AF647	6635	0.47	0
	CSB-029 IgG-AF647	6747	0.8	0
	CSB-029 IgG-AF647	6559	0.87	0
	CSB-029 IgG-AF488	5772	0.018	0
	CSB-029 IgG-AF488	7061	0.015	0
	CSB-029 IgG-AF488	6510	0.016	0
	CSB-029 CD63-AF647 and IgG-488	6365	0.21	7.69
	CSB-029 CD63-AF647 and IgG-488	5966	0.33	0
	CSB-029 CD63-AF647 and IgG-488	6342	0.33	0
	CSB-029 ACE2-488 and CD63-647	84248	0.24	23.2
	CSB-023 ACE2-488 and CD63-647	147878	0.08	34.9
	CSB-023 ACE2-488 and CD63-647	137604	0.1	25.8
	CSB-023 ACE2-488 and CD63-647	127720	0.085	27.3
	CSB-029 ACE2-488 and CD63-647	87163	0.26	31
	CSB-029 ACE2-488 and CD63-647	100150	0.36	18.8
	Figure 1e
		HEK	HEK-ACE2	HeLa	HeLa-ACE2
	mean particles/mL	621000000	609000000	316000000	846000000
	SE	680000	23000000	3410000	37300000
	particles/µg protein	62100000	60900000	31600000	84600000
	Figure 1h
	Total EV particles
	Name	#Cells	counts/µL	counts/µg protein
	A05_HEK exosomes Unstained_A5_0.fcs/all events	71026	4.73507e+07	4.8317e+07
	A07_HEK exosomes IgG2a-AF488_A7_0.fcs/all events	82720	5.51467e+07	5.62721e+07
	A08_HEK exosomes IgG2a-AF488_A8_0.fcs/all events	70503	47002000	4.79612e+07
	A10_HEK exosomes ACE2-AF488_A10_0.fcs/all events	73770	49180000	5.01837e+07
	A11_HEK exosomes ACE2-AF488_A11_0.fcs/all events	73004	4.86693e+07	4.96626e+07
	A12_HEK exosomes ACE2-AF488_A12_0.fcs/all events	71503	4.76687e+07	4.86415e+07
	B02_HEK-ACE2 exosomes Unstained_B2_0.fcs/all events	142180	9.47867e+07	8.61697e+07
	B04_HEK-ACE2 exosomes IgG2a-AF488_B4_0.fcs/all events	153963	102642000	9.33109e+07
	B05_HEK-ACE2 exosomes IgG2a-AF488_B5_0.fcs/all events	148832	9.92213e+07	9.02012e+07
	B07_HEK-ACE2 exosomes ACE2-AF488_B7_0.fcs/all events	142512	95008000	8.63709e+07
	B08_HEK-ACE2 exosomes ACE2-AF488_B8_0.fcs/all events	121710	81140000	7.37636e+07
	B09_HEK-ACE2 exosomes ACE2-AF488_B9_0.fcs/all events	124334	8.28893e+07	7.53539e+07			AVG	SD
	B11_HeLa exosomes Unstained_B11_0.fcs/all events	198569	1.32379e+08	1.10316e+08		HEK	5.0173e+07	3.10296e+06
	C01_HeLa exosomes IgG2a-AF488_C1_0.fcs/all events	216987	144658000	1.20548e+08		HEK-ACE2	8.41951e+07	7.93456e+06
	C02_HeLa exosomes IgG2a-AF488_C2_0.fcs/all events	188796	125864000	1.04887e+08		HeLa	1.13319e+08	6.005e+06
	C04_HeLa exosomes ACE2-AF488_C4_0.fcs/all events	205170	136780000	1.13983e+08		HeLa-ACE2	8.9466e+07	1.37994e+07
	C05_HeLa exosomes ACE2-AF488_C5_0.fcs/all events	215333	1.43555e+08	1.19629e+08
	C06_HeLa exosomes ACE2-AF488_C6_0.fcs/all events	198995	1.32663e+08	1.10553e+08
	C08_HeLa-ACE2 exosomes Unstained_C8_0.fcs/all events	138609	92406000	9.42918e+07
	C10_HeLa-ACE2 exosomes IgG2a-AF488_C10_0.fcs/all events	162678	108452000	1.10665e+08
	C11_HeLa-ACE2 exosomes IgG2a-AF488_C11_0.fcs/all events	115109	7.67393e+07	7.83054e+07
	D01_HeLa-ACE2 exosomes ACE2-AF488_D1_0.fcs/all events	104815	6.98767e+07	7.13027e+07
	D02_HeLa-ACE2 exosomes ACE2-AF488_D2_0.fcs/all events	138531	92354000	9.42388e+07
	D03_HeLa-ACE2 exosomes ACE2-AF488_D3_0.fcs/all events	129348	86232000	8.79918e+07
	ACE2+EV counts
	Name	#Cells	AVG IgG	Normalized counts/µL	counts/µg protein
	A07_HEK exosomes IgG2a-AF488_A7_0.fcs/all events /AF488+	503
	A08_HEK exosomes IgG2a-AF488_A8_0.fcs/all events /AF488+	326	414.5
	A11_HEK exosomes ACE2-AF488_A11_0.fcs/all events /AF488+	184		-153667	-156803
	A12_HEK exosomes ACE2-AF488_A12_0.fcs/all events /AF488+	144		-180333	-184014
	B04_HEK-ACE2 exosomes IgG2a-AF488_B4_0.fcs/all events /AF488+	668
	B05_HEK-ACE2 exosomes IgG2a-AF488_B5_0.fcs/all events /AF488+	465	566.5
	B07_HEK-ACE2 exosomes ACE2-AF488_B7_0.fcs/all events /AF488+	3860		2.19567e+06	1.99606e+06
	B08_HEK-ACE2 exosomes ACE2-AF488_B8_0.fcs/all events /AF488+	2001		956333	869394
	B09_HEK-ACE2 exosomes ACE2-AF488_B9_0.fcs/all events /AF488+	2369		1.20167e+06	1.09242e+06
	C01_HeLa exosomes IgG2a-AF488_C1_0.fcs/all events /AF488+	611						AVG	SD
	C02_HeLa exosomes IgG2a-AF488_C2_0.fcs/all events /AF488+	758	684.5				HEK	-170408	19241
	C04_HeLa exosomes ACE2-AF488_C4_0.fcs/all events /AF488+	142		-361667	-301389		HEK-ACE2	1.31929e+06	596613
	C05_HeLa exosomes ACE2-AF488_C5_0.fcs/all events /AF488+	176		-339000	-282500		HeLa	-284722	15674.2
	C06_HeLa exosomes ACE2-AF488_C6_0.fcs/all events /AF488+	198		-324333	-270278		HeLa-ACE2	1.02029e+06	988734
	C10_HeLa-ACE2 exosomes IgG2a-AF488_C10_0.fcs/all events /AF488+	614
	C11_HeLa-ACE2 exosomes IgG2a-AF488_C11_0.fcs/all events /AF488+	485	549.5
	D01_HeLa-ACE2 exosomes ACE2-AF488_D1_0.fcs/all events /AF488+	627		51666.7	52721.1
	D02_HeLa-ACE2 exosomes ACE2-AF488_D2_0.fcs/all events /AF488+	3532		1.98833e+06	2.02891e+06
	D03_HeLa-ACE2 exosomes ACE2-AF488_D3_0.fcs/all events /AF488+	1989		959667	979252
	Figure 1i
	HEK EVs
	Name	# EVs	488+ %	638+ %	IgG-AF488 percent of CD63 AF647	ACE2-AF488 percent of CD63 AF647
	1_PARENTAL HEK Unstained	203149	0.019	0
	2_PARENTAL HEK Unstained	208117	0.026	0
	3_PARENTAL HEK Unstained	208062	0.025	0.000481
	1_ PARENTAL HEK IgG488	201193	0.21	0
	2_PARENTAL HEK IgG488	201153	0.19	0
	3_PARENTAL HEK IgG488	199209	0.21	0.000502
	1_ PARENTAL HEK IgG AF647	173793	0.018	0.18
	2_PARENTAL HEK IgG AF647	122541	0.026	0.11
	3_PARENTAL HEK IgG AF647	163718	0.023	0.16
	1_ PARTENTAL HEK CD63 AF647+ IGGAF488	172417	0.17	1.24	1.17
	2_PARTENTAL HEK CD63 AF647+ IGGAF488	173202	0.19	1.25	1.06
	3_ PARTENTAL HEK CD63 AF647+ IGGAF488	163605	0.16	1.12	1.36
	1_PARTENTAL HEK CD63 AF647+ACE2 AF88	151271	0.37	1.24		3.79
	2_PARTENTAL HEK CD63 AF647+ACE2 AF88	140456	0.34	1.01		2.74
	3_PARTENTAL HEK CD63 AF647+ACE2 AF88	153320	0.31	1.1		1.06
	Name	# EVs	488+ %	638+ %	ACE2-AF488 percent of CD81 APC
	1_PARENTAL HEK Unstained	54492	0.00367	0.07
	2_PARENTAL HEK Unstained	58193	0.00172	0.11
	3_PARENTAL HEK Unstained	56960	0.00176	0.11
	1_PARENTAL HEK IgG488	45979	0.18	0.076
	2_ PARENTAL HEK IgG488	70891	0.51	0.13
	1_PARENTAL HEK IgG APC	62192	0	0.085
	2_PARENTAL HEK IgG APC	54148	0.00369	0.098
	1_PARTENTAL HEK CD81 APC+ ACE2F488	73233	0.18	3.31	7.67
	2_PARTENTAL HEK CD81 APC+ACE2 AF88	66264	0.38	3.5	6.56
	3_ PARTENTAL HEK CD81 APC+ACE2 AF88	48184	0.068	3.43	3.51
	HEK-ACE2 EVs
	Name	# EVs	488+ %	638+ %	IgG-AF488 percent of CD63 AF647	ACE2-AF488 percent of CD63 AF647
	1_ACE2- HEK Unstained	496101	0.000403	0
	2_ACE2- HEK Unstained	383533	0	0
	3_ACE2- HEK Unstained	479833	0	0
	1_ACE2- HEKIgG488	388683	0.33	0
	2_ACE2- HEK IgG488	471253	0.048	0
	3_ ACE2- HEK IgG488	433383	0.032	0
	1_ACE2- HEK IgG AF647	328350	0.000914	0.29
	2_ACE2- HEK IgG AF647	355226	0.000845	0.26
	3_ACE2- HEK IgG AF647	335970	0.000298	0.23
	1_ACE2- HEK CD63 AF647+ IgGAF488	330567	0.047	1.1	0.77
	2_ACE2- HEK CD63 AF647+ IgGAF488	308840	0.042	1.03	0.85
	3_ACE2- HEK CD63 AF647+ IgGAF488	324280	0.055	1.02	1
	1_ACE2- HEK CD63 AF647+ACE2 AF88	308485	1.23	1.01		35
	2_ACE2- HEK CD63 AF647+ACE2 AF88	313869	1.3	1.04		36.7
	3_ACE2- HEK CD63 AF647+ACE2 AF88	285462	1.22	0.96		35.5
	Name	# EVs	488+ %	638+ %	ACE2-AF488 percent of CD81 APC
	1_ACE2- HEK Unstained	317053	0	0
	2_ACE2- HEK Unstained	309050	0	0
	3_ACE2- HEKIgG488	309267	0.27	0
	1_ACE2- HEKIgG488	467794	3.32	0
	2_ACE2- HEK IgG488	361299	0.91	0
	1_ACE2- HEK IgG APC	323289	0.000928	0.079
	2_ACE2- HEK IgG APC	283650	0.000353	0.084
	3_ ACE2- HEK IgG APC	293741	0.00136	0.077
	1_ACE2- HEK CD81 APC+ACE2 AF88	281043	2.25	6.44	37.6
	2_ACE2- HEK CD81 APC+ACE2 AF88	282049	2.32	6.54	37.7
	3_ACE2- HEK CD81 APC+ACE2 AF88	310830	2.5	6.62	38.1
	HeLa EVs
	Name	# EVs	488+ %	638+ %	IgG-AF488 percent of CD63 AF647	ACE2-AF488 percent of CD63 AF647
	A_2_PARENTAL HELA Unstained	110081	0.00999	0.00273
	A_3_PARENTAL HELA Unstained	107156	0.00467	0.0028
	A_5 PARENTAL HELA IgG488	205265	0.036	0.0039
	A_6 PARENTAL HELA IgG488	216208	0.038	0.00324
	A_7 PARENTAL HELA IgG488	204107	0.024	0.00147
	B_5 PARENTAL HELA IgG AF647	203988	0.00294	0.047
	B_6 PARENTAL HELA IgG AF647	190611	0.000525	0.061
	B_7 PARENTAL HELA IgG AF647	193787	0.000516	0.06
	D_5 PARTENTAL HELA CD63 AF647+ IgGAF488	187194	0.037	2.62	1.41
	D_6 PARTENTAL HELA CD63 AF647+ IgGAF488	198531	0.032	2.5	1.15
	D_7 PARTENTAL HELA CD63 AF647+ IgGAF488	178642	0.039	2.54	1.3
	D_9 PARTENTAL HELA CD63 AF647+ACE2 AF88	181352	0.15	2.65		2.62
	D_10 PARTENTAL HELA CD63 AF647+ACE2 AF88	178727	0.16	2.5		2.86
	D_11 PARTENTAL HELA CD63 AF647+ACE2 AF88	174084	0.17	2.35		2.62
	Name	# EVs	488+ %	638+ %	IgG-AF488 percent of CD81 APC	ACE2-AF488 percent of CD81 APC
	C_5 PARENTAL HELA IgG APC	171369	0	0.037
	C_6 PARENTAL HELA IgG APC	193312	0.000517	0.036
	C_7 PARENTAL HELA IgG APC	180967	0	0.039
	E_5 PARTENTA HELA CD81 APC+ IgGAF488	167771	0.00119	1.31	0.27
	E_6 PARTENTAL HELA CD81 APC+ IgGAF488	174614	0.000573	1.37	0.084
	E_7 PARTENTAL HELA CD81 APC+ IgGAF488	138526	0.00144	1	0.22
	E_9 PARTENTAL HELA CD81 APC+ACE2 AF88	169590	0.18	1.48		5.62
	E_11 PARTENTAL HELA CD81 APC+ACE2 AF88	178040	0.23	1.6		7.53
	HeLa-ACE2 EVs
	Name	# EVs	488+ %	638+ %	IgG-AF488 percent of CD63 AF647	ACE2-AF488 percent of CD63 AF647
	A_2_ACE2- HELA Unstained	449175	0.000668	0.000445
	A_3_ACE2- HELA Unstained	306860	0	0.000326
	A_5 ACE2- HELA IgG488	343802	0.024	0.000873
	A_6 ACE2- HELAIgG488	309567	0.035	0.00129
	A_7 ACE2- HELA IgG488	301321	0.027	0.000664
	B_5 ACE2- HELA IgG AF647	298140	0.000335	0.09
	B_6 ACE2- HELA IgG AF647	289228	0	0.074
	B_7 ACE2- HELA IgG AF647	295188	0.00136	0.1
	D_5 ACE2- HELA CD63 AF647+ IgGAF488	269248	0.034	2.1	1.04
	D_6 ACE2- HELA CD63 AF647+ IgGAF488	279654	0.041	2.1	1.33
	D_7 ACE2- HELA CD63 AF647+ IgGAF488	460288	0.053	2.15	1.22
	D_9 ACE2- HELA CD63 AF647+ACE2 AF88	224623	1.52	2.07		52.8
	D_10 ACE2- HELA CD63 AF647+ACE2 AF88	103723	0.96	1.33		48.9
	D_11 ACE2- HELA CD63 AF647+ACE2 AF88	235654	1.3	1.78		49.8
	Name	# EVs	488+ %	638+ %	IgG-AF488 percent of CD81 APC	ACE2-AF488 percent of CD81 APC
	C_5 ACE2- HELAIgG APC	260997	0	0.033
	C_6 ACE2- HELA IgG APC	259888	0.00077	0.04
	C_7 ACE2- HELA IgG APC	266827	0	0.034
	E_5 ACE2- HELACD81 APC+ IgGAF488	234522	0	2.12	0.3
	E_6 ACE2- HELACD81 APC+ IgGAF488	236588	0	2.26	0.19
	E_7 ACE2- HELA CD81 APC+ IgGAF488	260771	0	1.88	0
	E_9 ACE2- HELA CD81 APC+ACE2 AF88	192758	2.22	2.16		67.4
	E_10 ACE2- HELA CD81 APC+ACE2 AF88	152662	2.3	1.93		70
	E_11 ACE2- HELA CD81 APC+ACE2 AF88	184770	2.28	2.1		69.7
	HEK set	Within CD63+ EVs		HEK set	Within CD81+ EVs
		HEK (Con) %	HEK-ACE2 (ACE2) %		HEK (Con) %	HEK-ACE2 (ACE2) %
		1.06	35		7.67	38.1
		2.74	36.7		6.56	37.7
		3.79	35.5		3.51	37.6
	AVG	2.53	35.7333	AVG	5.91333	37.8
	NET		33.2033	NET		31.8867
	HeLa set	Within CD63+ EVs		HeLa set	Within CD81+ EVs
		HeLa (Con)%	HeLa-ACE2 (ACE2)%		HeLa (Con)%	HeLa-ACE2 (ACE2)%
		2.62	49.8		5.62	67.4
		2.86	48.9		7.53	70
		2.62	52.8			69.7
	AVG	2.7	50.5	AVG	6.575	69.0333
	NET		47.8	NET		62.4583

## Sheet: Figure 2
		Figure 2 Source Data
		Figure 2b
			RBD bound (RBD+ cells) (%)			MFI
			16 nM RBD			16 nM RBD
			R1	R2	Average	R1	R2	Average
		PBS	79.8	80	79.9	2712	2689	2700.5
		hACE2	43.5	41.3	42.4	805	780	792.5
		ev1Con	78.1	78	78.05	2300	2291	2295.5
		ev1ACE2	49.3	49.6	49.45	942	927	934.5
		ev2Con	83.2	82.8	83	3252	3196	3224
		ev2ACE2	63.9	62.3	63.1	1296	1235	1265.5
			RBD bound (RBD+ cells) (%)			MFI
			3.3 nM RBD			3.3 nM RBD
			R1	R2	Average	R1	R2	Average
		PBS	32.5	29.6	31.05	619	587	603
		hACE2	1.48	1.31	1.395	282	296	289
		ev1Con	45.2	44.4	44.8	821	807	814
		ev1ACE2	5.08	4.36	4.72	369	360	364.5
		ev2Con	32.5	29.6	31.05	663	626	644.5
		ev2ACE2	6.1	5.36	5.73	376	362	369
		Figure 2c
			PBS	RBD bound (RBD+ cells) (%)	Percent RBD+ cells to average PBS		rhACE2	RBD+ cells (%)		Percent RBD+ cells to average PBS
				94.3	101.159		conc pM	R1	R2	R1	R2	AVG	SD
				93.7	100.515		63986.7	18.8	17.6	20.1673	18.8801	19.5237	0.910243
				93	99.764		31993.3	36	34.8	38.6183	37.331	37.9747	0.910243
				93	99.764		15996.7	38.3	37.5	41.0856	40.2274	40.6565	0.606828
				92.1	98.7985		7998.34	53.2	53.6	57.0693	57.4984	57.2838	0.303414
			AVG	93.22	100		3999.17	57.6	58.7	61.7893	62.9693	62.3793	0.834389
							ev1ACE2	RBD+ cells (%)		Percent RBD+ cells to average PBS
							conc pM	R1	R2	R1	R2	AVG	SD
							260.145	6.1	14.8	6.54366	15.8764	11.21	6.59926
							130.072	39.5	37.8	42.3729	40.5492	41.4611	1.28951
							65.0362	60	57.7	64.3639	61.8966	63.1302	1.74463
							32.5181	63.7	60.4	68.333	64.793	66.563	2.50317
							16.259	75.8	73.7	81.313	79.0603	80.1867	1.59292
							ev2ACE2	RBD+ cells (%)		Percent RBD+ cells to average PBS
							conc pM	R1	R2	R1	R2	AVG	SD
							348.27	27.3	22.4	29.2856	24.0292	26.6574	3.71682
							139.308	39.5	36.1	42.3729	38.7256	40.5492	2.57902
							69.6539	56.6	48.1	60.7166	51.5984	56.1575	6.44755
							34.8269	61.4	52.8	65.8657	56.6402	61.253	6.52341
							17.4135	76.7	75.8	82.2785	81.313	81.7958	0.682682
		Figure 2d
							rhACE2	luminescence		Net luminescence		Percent net luminescence to average PBS+Spike_net
		No spike luminescence	PBS+ Spike_ luminescence	PBS+ Spike_net luminescence (subtract average no spike)	Percent _PBS+ Spike_ net luminescence (divide by average PBS+Spike_net luminescence )		conc pM	R1	R2	R1	R2	R1	R2	AVG	SD
		358	165515	165154	103.565		79628.9	1587	1682	1225.75	1320.75	0.768648	0.828221	0.798435	0.0421245
		369	154144	153783	96.4347		15925.8	562	702	200.75	340.75	0.125887	0.213679	0.169783	0.0620782
		353					3185.16	24904	27374	24542.8	27012.8	15.3904	16.9393	16.1648	1.09524
		365					637.031	58359	63385	57997.8	63023.8	36.3695	39.5212	37.9453	2.22861
	AVG	361.25		159468	100		127.406	126309	139963	125948	139602	78.9798	87.542	83.2609	6.05439
							25.4812	141607	148357	141246	147996	88.573	92.8058	90.6894	2.99305
							ev1ACE2	luminescence		Net luminescence		Percent net luminescence to average PBS+Spike_net
		No spike luminescence	PBS+ Spike_ luminescence	PBS+ Spike_net luminescence (subtract average no spike)	Percent _PBS+ Spike_ net luminescence (divide by average PBS+Spike_net luminescence )		conc pM	R1	R2	R1	R2	R1	R2	AVG	SD
		358	165515	165154	103.565		433.575	1736	1806	1374.75	1444.75	0.862084	0.90598	0.884032	0.0310391
		369	154144	153783	96.4347		216.787	4950	4686	4588.75	4324.75	2.87753	2.71198	2.79476	0.117062
		353					108.394	7967	8232	7605.75	7870.75	4.76944	4.93562	4.85253	0.117505
		365					54.1968	15644	17374	15282.8	17012.8	9.58357	10.6684	10.126	0.767109
	AVG	361.25		159468	100		27.0984	37029	33300	36667.8	32938.8	22.9938	20.6554	21.8246	1.6535
							6.7746	85673	82654	85311.8	82292.8	53.4976	51.6045	52.5511	1.33867
							3.3873	129957	132930	129596	132569	81.2674	83.1318	82.1996	1.31827
							1.69365	113504	114283	113143	113922	70.95	71.4385	71.1943	0.345421
							0.846826	144723	152253	144362	151892	90.527	95.2489	92.8879	3.33892
							ev2ACE2	luminescence		Net luminescence		Percent net luminescence to average PBS+Spike_net
		No spike luminescence	PBS+ Spike luminescence	PBS+ Spike_net luminescence (subtract average no spike)	Percent _PBS+ Spike_ net luminescence (divide by average PBS+Spike_net luminescence )		conc pM	R1	R2	R1	R2	R1	R2	AVG	SD
		319	81722	81403.2	102.441		232.18	1402	1458	1083.25	1139.25	1.3632	1.43368	1.39844	0.0498316
		347	77616	77297.2	97.2738		116.09	6586	6518	6267.25	6199.25	7.88695	7.80137	7.84416	0.0605098
		304	80009	79690.2	100.285		58.045	15282	15031	14963.2	14712.2	18.8303	18.5145	18.6724	0.223352
		305					29.0225	34852	35076	34533.2	34757.2	43.458	43.7398	43.5989	0.199326
	AVG	318.75		79463.6	100		14.5112	45030	43804	44711.2	43485.2	56.2663	54.7235	55.4949	1.09096
							7.25562	53701	50422	53382.2	50103.2	67.1783	63.0518	65.115	2.91782
							3.62781	57766	56273	57447.2	55954.2	72.2938	70.415	71.3544	1.32855
							1.8139	62900	60528	62581.2	60209.2	78.7546	75.7696	77.2621	2.11072
							0.906952	71113	66366	70794.2	66047.2	89.0902	83.1164	86.1033	4.22412
		Figure 2e
				Mock( no virus)	No Drug		rhACE2	OD			Subtract no drug average			Divide by normalized mock average (percent)			percent cell death
				OD	OD		conc nM	R1	R2	R3	R1	R2	R3	R1	R2	R3	R1	R2	R3	AVG	SD
				1.0696	0.3543		14.2193	0.9179	0.9575	0.8954	0.573933	0.613533	0.551433	0.769107	0.822174	0.738956	23.0893	17.7826	26.1044	22.3255	4.21315
				1.1114	0.3328		2.84385	0.3694	0.4248	0.5675	0.0254333	0.0808333	0.223533	0.0340823	0.108322	0.299549	96.5918	89.1678	70.0451	85.2682	13.6962
				1.0896	0.3448		0.568771	0.3876	0.3489	0.4028	0.0436333	0.00493333	0.0588333	0.0584714	0.00661097	0.0788404	94.1529	99.3389	92.116	95.2026	3.72413
			AVG	1.0902	0.343967		0.113754	0.3619	0.3551	0.3383	0.0179333	0.0111333	-0.00566667	0.0240318	0.0149194	-0.0075937	97.5968	98.5081	100.759	98.9548	1.62791
							0.0227508	0.3593	0.3403	0.356	0.0153333	-0.00366667	0.0120333	0.0205476	-0.00491357	0.0161254	97.9452	100.491	98.3875	98.9413	1.36043
				Normalized Mock AVG	0.746233		0.00455017	0.4031	0.3636	0.3411	0.0591334	0.0196333	-0.00286666	0.0792424	0.0263099	-0.0038415	92.0758	97.369	100.384	96.6096	4.20593
							0.000910033	0.3528	0.3424	0.4277	0.00883335	-0.00156665	0.0837334	0.0118372	-0.00209941	0.112208	98.8163	100.21	88.7792	95.9351	6.23628
							0	0.3543	0.3328	0.3448	0.0103333	-0.0111667	0.000833333	0.0138473	-0.014964	0.00111672	98.6153	101.496	99.8883	100	1.44381
				Mock( no virus)	No Drug		ev1ACE2	OD			Subtract no drug average			Divide by normalized mock average (percent)			percent cell death
				OD	OD		conc nM	R1	R2	R3	R1	R2	R3	R1	R2	R3	R1	R2	R3	AVG	SD
				1.0696	0.3207		0.108394	0.7425	0.8796	0.7506	0.390767	0.527867	0.398867	0.52916	0.714814	0.540128	47.084	28.5186	45.9872	40.5299	10.4166
				1.1114	0.357		0.0541968	0.5833	0.6729	0.571	0.231567	0.321167	0.219267	0.313578	0.43491	0.296922	68.6422	56.509	70.3078	65.153	7.53214
				1.0896	0.3775		0.0270984	0.4362	0.4392	0.4872	0.0844667	0.0874667	0.135467	0.114381	0.118444	0.183443	88.5619	88.1556	81.6557	86.1244	3.87535
			AVG	1.0902	0.351733		0.0135492	0.5156	0.5053	0.4165	0.163867	0.153567	0.0647667	0.221901	0.207953	0.0877043	77.8099	79.2047	91.2296	82.748	7.37826
							0.00677461	0.4169	0.371	0.4008	0.0651667	0.0192667	0.0490667	0.0882459	0.0260901	0.066444	91.1754	97.391	93.3556	93.974	3.1536
				Normalized Mock AVG	0.738467		0	0.3207	0.357	0.3775	-0.0310333	0.00526667	0.0257667	-0.042024	0.00713189	0.0348921	104.202	99.2868	96.5108	100	3.89509
		Figure 2f
			Mock ( no virus)	No Drug	normalized Mock	Cell death no Drug
			OD	OD	OD	percent		evCon	OD			Subtract no drug average			Divide by normalized mock average (percent)			percent cell death
			0.4877	0.22	0.253917	104.245		conc µg	R1	R2	R3	R1	R2	R3	R1	R2	R3	R1	R2	R3	AVG	SD
			0.5436	0.2228	0.309817	103.382		10	0.2813	0.3115	0.3596	0.0475167	0.0777167	0.125817	0.146333	0.239337	0.387466	85.3667	76.0663	61.2534	74.2288	12.1612
			0.5659	0.2555	0.332117	93.3121		5	0.232	0.2322	0.2352	-0.00178334	-0.00158334	0.00141667	-0.00549198	-0.00487605	0.00436279	100.549	100.488	99.5637	100.2	0.552045
			0.5518	0.2414	0.318017	97.6544		2.5	0.2626	0.2146	0.2664	0.0288167	-0.0191833	0.0326167	0.0887441	-0.0590771	0.100447	91.1256	105.908	89.9553	95.6629	8.89156
			0.6353	0.2349	0.401517	99.6561		1.25	0.1984	0.2026	0.2381	-0.0353833	-0.0311833	0.00431668	-0.108967	-0.0960324	0.0132937	110.897	109.603	98.6706	106.39	6.71654
			0.5667	0.2281	0.332917	101.75		0.625	0.2394	0.235	0.2398	0.00561667	0.00121667	0.00601667	0.0172971	0.00374686	0.018529	98.2703	99.6253	98.1471	98.6809	0.820202
		AVG		0.233783	0.324717	100		0.3125	0.2345	0.2547	0.2624	0.000716674	0.0209167	0.0286167	0.00220707	0.0644152	0.0881281	99.7793	93.5585	91.1872	94.8417	4.43745
								ev1ACE2	OD			Subtract no drug average			Divide by normalized mock average (percent)			percent cell death
								conc µg	R1	R2	R3	R1	R2	R3	R1	R2	R3	R1	R2	R3	AVG	SD
								10	0.6231	0.5531	0.6617	0.389317	0.319317	0.427917	1.19894	0.98337	1.31782	-19.8943	1.66299	-31.7816	-16.6709	16.9537
								5	0.5982	0.6151	0.6453	0.364417	0.381317	0.411517	1.12226	1.17431	1.26731	-12.226	-17.4306	-26.731	-18.7959	7.34822
								2.5	0.5034	0.6534	0.5891	0.269617	0.419617	0.355317	0.830314	1.29225	1.09424	16.9686	-29.2255	-9.4236	-7.22682	23.1753
								1.25	0.3336	0.2711	0.4013	0.0998167	0.0373167	0.167517	0.307396	0.114921	0.515886	69.2604	88.5079	48.4114	68.7266	20.0536
								0.625	0.3694	0.3073	0.3762	0.135617	0.0735167	0.142417	0.417646	0.226403	0.438587	58.2354	77.3597	56.1413	63.9121	11.693
								0.3125	0.3652	0.3433	0.3248	0.131417	0.109517	0.0910167	0.404712	0.337268	0.280296	59.5288	66.2732	71.9704	65.9241	6.22815
								ev2ACE2	OD			Subtract no drug average			Divide by normalized mock average (percent)			percent cell death
								conc µg	R1	R2	R3	R1	R2	R3	R1	R2	R3	R1	R2	R3	AVG	SD
								10	0.6911	0.5196	0.5764	0.457317	0.285817	0.342617	1.40836	0.880203	1.05512	-40.8356	11.9797	-5.51249	-11.4561	26.9046
								5	0.4894	0.458	0.4743	0.255617	0.224217	0.240517	0.787199	0.690499	0.740697	21.2801	30.9501	25.9303	26.0535	4.83616
								2.5	0.3272	0.4554	0.4118	0.0934167	0.221617	0.178017	0.287687	0.682492	0.548222	71.2313	31.7508	45.1778	49.3866	20.074
								1.25	0.311	0.3006	0.3735	0.0772167	0.0668167	0.139717	0.237797	0.205769	0.430273	76.2203	79.4231	56.9727	70.872	12.1432
								0.625	0.3386	0.2641	0.2873	0.104817	0.0303167	0.0535167	0.322794	0.0933634	0.16481	67.7206	90.6637	83.519	80.6344	11.7404
								0.3125	0.2879	0.3217	0.2489	0.0541167	0.0879167	0.0151167	0.166658	0.270749	0.0465534	83.3342	72.9251	95.3447	83.868	11.2193
		Figure 2 g
								WT virus	Luminescence		Net luminescence		Percent net luminescence to average PBS+Spike_net
			No spike luminescence	PBS+ Spike_ luminescence	PBS+ Spike_net luminescence (subtract average no spike)	Percent _PBS+ Spike_ net luminescence (divide by average PBS+Spike_net luminescence )		conc pM	R1	R2	R1	R2	R1	R2	AVG	SD
			306	230608	230300	99.5624		124.911	5462	5785	5154	5477	2.22816	2.36779	2.29798	0.098739
			310	219554	219246	94.7835		62.4556	12813	11654	12505	11346	5.40611	4.90506	5.15558	0.354299
				244699	244391	105.654		31.2278	39718	38558	39410	38250	17.0376	16.5361	16.7868	0.354604
		AVG	308		231312	100		15.6139	106077	115322	105769	115014	45.7256	49.7224	47.724	2.82614
								7.80696	121916	121705	121608	121397	52.5731	52.4819	52.5275	0.0645013
								3.90348	129799	133504	129491	133196	55.981	57.5827	56.7819	1.13259
								1.95174	169682	151955	169374	151647	73.2231	65.5594	69.3912	5.41903
								0.97587	159089	145391	158781	145083	68.6436	62.7217	65.6826	4.18739
								0.487935	213766	201204	213458	200896	92.2813	86.8505	89.5659	3.84012
								B 1.1.17 Variant	Luminescence		Net luminescence		Percent net luminescence to average PBS+Spike_net
		B 1.1.17 Variant	No spike luminescence	PBS+ Spike_ luminescence	PBS+ Spike_net luminescence (subtract average no spike)	Percent _PBS+ Spike_ net luminescence (divide by average PBS+Spike_net luminescence )		conc pM	R1	R2	R1	R2	R1	R2	AVG	SD
			306	25864	25556	0.399323		124.911	334	335	26	27	0.10025	0.104106	0.102178	0.00272644
			310	24835	24527	94.5703		62.4556	332	312	24	4	0.0925383	0.0154231	0.0539807	0.0545287
				25080	24772	95.515		31.2278	769	664	461	356	1.77751	1.37265	1.57508	0.286276
			308	30050	29742	114.678		15.6139	329	315	21	7	0.080971	0.0269903	0.0539807	0.0381701
				25387	25079	96.6987		7.80696	1690	1800	1382	1492	5.32867	5.7528	5.54073	0.299908
		AVG	308		25935.2	102.297		3.90348	10055	9393	9747	9085	37.5821	35.0296	36.3059	1.8049
								1.95174	12762	12825	12454	12517	48.0197	48.2626	48.1411	0.171766
								0.97587	13419	13030	13111	12722	50.5529	49.053	49.803	1.06058
								0.487935	18425	16167	18117	15859	69.8549	61.1486	65.5017	6.15629
								B1.351	Luminescence		Net luminescence		Percent net luminescence to average PBS+Spike_net
		B1.351	No spike luminescence	PBS+ Spike_ luminescence	PBS+ Spike_net luminescence (subtract average no spike)	Percent _PBS+ Spike_ net luminescence (divide by average PBS+Spike_net luminescence )		conc pM	R1	R2	R1	R2	R1	R2	AVG	SD
			306	23931	23623	113.003		124.911	320	316	12	8	0.057403	0.0382687	0.0478358	0.01353
			310	22909	22601	108.114		62.4556	315	318	7	10	0.0334851	0.0478358	0.0406605	0.0101475
			308	20249	19941	95.3894		31.2278	537	466	229	158	1.09544	0.755806	0.925623	0.240158
				15552	15244	72.9209		15.6139	307	315	-1	7	-0.00478358	0.0334851	0.0143507	0.02706
				21742	21434	102.531		7.80696	1890	2015	1582	1707	7.56763	8.16558	7.8666	0.422813
				22894	22586	108.042		3.90348	2301	2649	1993	2341	9.53368	11.1984	10.366	1.17711
		AVG	308		20904.8	100		1.95174	9215	9541	8907	9233	42.6074	44.1668	43.3871	1.1027
								0.97587	10687	10124	10379	9816	49.6488	46.9556	48.3022	1.90435
								0.487935	21271	18216	20963	17908	100.278	85.6644	92.9713	10.3335
								B.1.617.2	Luminescence		Net luminescence		Percent net luminescence to average PBS+Spike_net
		B.1.617.2	No spike luminescence	PBS+ Spike_ luminescence	PBS+ Spike_net luminescence (subtract average no spike)	Percent _PBS+ Spike_ net luminescence (divide by average PBS+Spike_net luminescence )		conc pM	R1	R2	R1	R2	R1	R2	AVG	SD
			353	1631	1288	109.71		124.911	322.158	353.004	-20.842	10.0042	-1.7753	0.852144	-0.461578	1.85788
			333	1403	1060	90.2896		62.4556	358.84	335.497	15.8399	-7.50313	1.34923	-0.639108	0.35506	1.40597
		AVG	343		1174	100		31.2278	320.491	327.994	-22.5094	-15.0063	-1.91732	-1.27822	-1.59777	0.451918
								15.6139	338.832	318.823	-4.1684	-24.1767	-0.35506	-2.05935	-1.2072	1.20511
								7.80696	314.655	325.493	-28.3451	-17.5073	-2.41441	-1.49125	-1.95283	0.65277
								3.90348	446.376	428.869	103.376	85.8691	8.80549	7.31423	8.05986	1.05447
								1.95174	746.501	923.242	403.501	580.242	34.3698	49.4243	41.8971	10.6452
								0.97587	1138.33	1191.69	795.331	848.687	67.7454	72.2902	70.0178	3.21364
								0.487935	1180.85	1259.22	837.849	916.215	71.367	78.0422	74.7046	4.72003
		Figure 2h
				Mock( no virus)	No Drug		WT virus	OD			Subtract no drug average			Divide by normalized mock average (percent)			percent inhibition
				OD	OD		conc µg	R1	R2	R3	R1	R2	R3	R1	R2	R3	R1	R2	R3	AVG	SD
				1.0696	0.3207		0.108394	0.7425	0.8796	0.7506	0.390767	0.527867	0.398867	0.52916	0.714814	0.540128	47.084	28.5186	45.9872	40.5299	10.4166
				1.1114	0.357		0.0541968	0.5833	0.6729	0.571	0.231567	0.321167	0.219267	0.313578	0.43491	0.296922	68.6422	56.509	70.3078	65.153	7.53214
				1.0896	0.3775		0.0270984	0.4362	0.4392	0.4872	0.0844667	0.0874667	0.135467	0.114381	0.118444	0.183443	88.5619	88.1556	81.6557	86.1244	3.87535
			AVG	1.0902	0.351733		0.0135492	0.5156	0.5053	0.4165	0.163867	0.153567	0.0647667	0.221901	0.207953	0.0877043	77.8099	79.2047	91.2296	82.748	7.37826
							0.00677461	0.4169	0.371	0.4008	0.0651667	0.0192667	0.0490667	0.0882459	0.0260901	0.066444	91.1754	97.391	93.3556	93.974	3.1536
				Normalized Mock AVG	0.738467		0	0.3207	0.357	0.3775	-0.0310333	0.00526667	0.0257667	-0.042024	0.00713189	0.0348921	104.202	99.2868	96.5108	100	3.89509
							B.1.1.7(α)	OD			Subtract no drug average			Divide by normalized mock average (percent)			percent cell death
				Mock( no virus)	No Drug		conc µg	R1	R2	R3	R1	R2	R3	R1	R2	R3	R1	R2	R3	AVG	SD
				OD	OD		0.108394	0.8454	0.9259	0.9097	0.440133	0.520633	0.504433	0.642593	0.760123	0.736471	35.7407	23.9877	26.3529	28.6938	6.21633
				1.0696	0.4349		0.0541968	0.9455	0.971	0.8876	0.540233	0.565733	0.482333	0.788739	0.825969	0.704205	21.1261	17.4031	29.5795	22.7029	6.23945
				1.1114	0.3844		0.0270984	0.4057	0.6568	0.5981	0.000433336	0.251533	0.192833	0.000632668	0.367238	0.281536	99.9367	63.2762	71.8464	78.3531	19.1768
				1.0896	0.3965		0.0135492	0.4904	0.4444	0.4333	0.0851333	0.0391334	0.0280333	0.124294	0.0571345	0.0409285	87.5706	94.2865	95.9071	92.5881	4.4202
			AVG	1.0902	0.405267		0.00677461	0.4379	0.4384	0.3234	0.0326333	0.0331333	-0.0818667	0.0476446	0.0483745	-0.119525	95.2355	95.1625	111.953	100.784	9.67268
							0	0.4349	0.3844	0.3965	0.0296333	-0.0208667	-0.00876667	0.0432645	-0.0304652	-0.0127993	95.6735	103.047	101.28	100	3.84953
				Normalized Mock AVG	0.684933
							B.1.351(β)	OD			Subtract no drug average			Divide by normalized mock average (percent)			percent cell death
				Mock( no virus)	No Drug		conc µg	R1	R2	R3	R1	R2	R3	R1	R2	R3	R1	R2	R3	AVG	SD
				OD	OD		0.108394	0.6901	0.7337	0.8811	0.319767	0.363367	0.510767	0.444203	0.504769	0.70953	55.5797	49.5231	29.047	44.7166	13.904
				1.0696	0.3473		0.0541968	0.5594	0.8554	0.7969	0.189067	0.485067	0.426567	0.262641	0.673829	0.592563	73.7359	32.6171	40.7437	49.0322	21.7764
				1.1114	0.385		0.0270984	0.3103	0.3274	0.3104	-0.0600333	-0.0429333	-0.0599333	-0.0833951	-0.0596407	-0.0832561	108.34	105.964	108.326	107.543	1.36747
				1.0896	0.3787		0.0135492	0.3596	0.3451	0.3642	-0.0107333	-0.0252333	-0.00613333	-0.0149101	-0.0350528	-0.00852009	101.491	103.505	100.852	101.949	1.38476
			AVG	1.0902	0.370333		0.00677461	0.3605	0.3496	0.3902	-0.00983332	-0.0207333	0.0198667	-0.0136599	-0.0288016	0.0275977	101.366	102.88	97.2402	100.495	2.919
							0	0.3473	0.385	0.3787	-0.0230333	0.0146667	0.00836666	-0.0319967	0.0203741	0.0116225	103.2	97.9626	98.8377	100	2.80533
				Normalized Mock AVG	0.719867

## Sheet: Figure 3
	Figure 3 Source Data
	Figure 3d
			No Drug			OD		Subtract no drug average			Divide by normalized mock average		percent cell death
			Absorbance		Sample	R1	R2	R1	R2	AVG normalized mock	R1	R2	R1	R2	AVG	SD	t-test
			0.4328		Novirus	0.9588	0.9381	0.5193	0.4986	0.50895	1.02034	0.979664	-2.0336	2.0336	5.55112e-15	2.87595
			0.4462		Sero-negative	0.4846	0.3824	0.0451	-0.0571		0.0886138	-0.112192	91.1386	111.219	101.179	14.1991
					CBB-005	0.1945	0.2183	-0.245	-0.2212		-0.481383	-0.43462	148.138	143.462	145.8	3.30664
		AVG	0.4395		CBB-007	1.0437	1.0057	0.6042	0.5662		1.18715	1.11249	-18.715	-11.2486	-14.9818	5.27951	2.23995e-08
					CBB-008	1.0038	0.9909	0.5643	0.5514		1.10875	1.08341	-10.8753	-8.3407	-9.60802	1.79226
					CBB-009	0.9913	0.9286	0.5518	0.4891		1.08419	0.960998	-8.41929	3.90018	-2.25955	8.71119
					CBB-012	1.0225	0.9681	0.583	0.5286		1.1455	1.03861	-14.5496	-3.86089	-9.20523	7.55804
					CBB-013	1.065	1.096	0.6255	0.6565		1.229	1.28991	-22.9001	-28.9911	-25.9456	4.30695
	Figure 3e
					ACE2+ EV counts/µL
					Pellet	Bead-depleted		AVG	Pellet	Bead-depleted	t-test
				CSB012	70561.9	18293.8		CSB012	63779.5	18200.5	0.00634501
					59734.9	24360.6		CSB024	139195	42685.6	0.0109542
					61041.6	11947
				CSB024	146164	24267.3		SD	Pellet	Bead-depleted
					149711	53668.1		CSB012	5909.96	6207.36
					121710	50121.3		CSB024	15245.9	16049
	Figure 3f
					plasma EV	Depleted pellet
					Normalized %RBD bound cells	Normalized %RBD bound cells		t-test
				CSB-012	65.942	146.377		5.10855e-05
				CSB-024	55.0725	118.116
				CBB-008	21.8916	98.406
				CBB-009	5.63231	98.2997
				CBB-013	9.03294	97.9809

## Sheet: Figure 4
	Figure 4 Source Data
	Figure 1a
			Mouse_Number	Sick_Status
		evCon	3069-1	TRUE
			3069-2	TRUE
			3069-3	TRUE
			3074-1	TRUE
			3074-2	TRUE
			3069-4	TRUE
			3069-5	TRUE
			3074-3	TRUE
			3074-4	TRUE
			3074-5	TRUE
		evACE2	3070-1	FALSE
			3070-2	TRUE
			3070-3	FALSE
			3070-4	FALSE
			3070-5	FALSE
			3073-1	FALSE
			3073-2	FALSE
			3073-3	FALSE
			3073-4	TRUE
			3073-5	FALSE
			3071-1	FALSE
			3071-2	FALSE
			3071-3	FALSE
			3071-4	FALSE
			3071-5	FALSE
			3072-1	FALSE
			3072-2	FALSE
			3072-3	FALSE
			3072-4	FALSE
			3072-5	FALSE
	Figure 1b
			Mouse Info	Sample number	plaque count	dilution factor	PFU/mL
		evCon	HEK1	1	20	3	80000
			HEK2	2	30	3	120000
			HEK3	3	37	1	1480
			HEK4	4	1	1	40
			HEK5	5	20	2	8000
		evACE2	ACE2-HEK1	11	6	1	240		viral load (PFU/mL)
			ACE2-HEK2	12	0	1	0			evCon	evACE2
			ACE2-HEK3	13	0	1	0		AVG	41904	912
			ACE2-HEK4	14	0	1	0		SD	54969.2	1989.47
			ACE2-HEK5	15	0	1	0
			ACE2-HEK6	16	16	2	6400
			ACE2-HEK7	17	39	1	1560
			ACE2-HEK8	18	0	1	0
			ACE2-HEK9	19	7	1	280
			ACE2-HEK10	20	16	1	640
	Figure 1d
					Severity score
			Case #	Specimen ID	Acute inflammation	Chronic Inflammtion
		evCon	2021-05-04 10.51.37	HEK#5	2	3		Acute inflammation
			2021-05-04 10.55.57	HEK#4	2	4			evCon	evACE2
			2021-05-04 10.59.31	HEK#3	2	4		AVG	1.8	0
			2021-05-04 11.02.43	HEK#2	2	3		SD	0.447214	0
			2021-05-04 11.05.56	HEK#1	1	1
		evACE2	2021-05-04 09.57.27	ACE2-HEK #10	0	0
			2021-05-04 10.01.16	ACE2-HEK #9	0	1		Acute inflammation
			2021-05-04 10.05.13	ACE2-HEK #8	0	0			evCon	evACE2
			2021-05-04 10.09.27	ACE2-HEK #7	0	0		AVG	3	0.428571
			2021-05-04 10.12.08	ACE2-HEK #6	0	1		SD	1.22474	0.534522
			2021-05-04 10.15.56	ACE2-HEK #5	0	1
			2021-05-04 10.29.32	ACE2-HEK #1	0	0
					Severity score
			Case #	Specimen ID	Alveolar hemorrhage	Necrosis
		evCon	2021-05-04 10.51.37	HEK#5	2	0		Alveolar hemorrhage
			2021-05-04 10.55.57	HEK#4	1	1			evCon	evACE2
			2021-05-04 10.59.31	HEK#3	2	1		AVG	1.6	0.571429
			2021-05-04 11.02.43	HEK#2	1	0		SD	0.547723	0.534522
			2021-05-04 11.05.56	HEK#1	2	0
		evACE2	2021-05-04 09.57.27	ACE2-HEK #10	1	0
			2021-05-04 10.01.16	ACE2-HEK #9	1	0		Necrosis
			2021-05-04 10.05.13	ACE2-HEK #8	1	0			evCon	evACE2
			2021-05-04 10.09.27	ACE2-HEK #7	1	0		AVG	0.4	0
			2021-05-04 10.12.08	ACE2-HEK #6	0	0		SD	0.547723	0
			2021-05-04 10.15.56	ACE2-HEK #5	0	0
			2021-05-04 10.29.32	ACE2-HEK #1	0	0

## Sheet: Suppl Figure 1
	Supplementary Figure 1 Source Data
	Supplementary Figure 1b
	Sample	Stain	Patient Class	Singlets/488+ | Freq. of Parent (%)	Singlets/488+ | Count	Singlets | Count	Count
	CSB-023	ACE2-AF488	Convalescent	0.61	830	135420	147878
	CSB-023	ACE2-AF488	Convalescent	0.59	748	125860	137604
	CSB-023	ACE2-AF488	Convalescent	0.56	652	116622	127720
	CSB-023	IgG2a-AF488	Convalescent	0.33	82	24720	26836
	CSB-023	IgG2a-AF488	Convalescent	0.3	69	23054	25260
	CSB-023	IgG2a-AF488	Convalescent	0.34	85	24730	27097
	CSB-023	Unstained	Convalescent	0	0	26977	29419
	CSB-023	Unstained	Convalescent	0	0	24639	27159
	CSB-023	Unstained	Convalescent	0	0	25500	28032
	CSB-029	ACE2-AF488	Convalescent	1.74	1428	82095	87163
	CSB-029	ACE2-AF488	Convalescent	1.81	1578	87246	100150
	CSB-029	ACE2-AF488	Convalescent	1.64	1296	79035	84248
	CSB-029	IgG2a-AF488	Convalescent	0.46	25	5487	5772
	CSB-029	IgG2a-AF488	Convalescent	0.58	39	6715	7061
	CSB-029	IgG2a-AF488	Convalescent	0.49	30	6175	6510
	CSB-029	Unstained	Convalescent	0	0	5514	5817
	CSB-029	Unstained	Convalescent	0	0	5385	5684
	CSB-029	Unstained	Convalescent	0.02	1	5010	5303
	CBB-009	ACE2-AF488	Acute	8.67	3205	36952	55577
	CBB-009	ACE2-AF488	Acute	8.86	3281	37028	91870
	CBB-009	ACE2-AF488	Acute	8.68	3229	37207	52984
	CBB-009	IgG2a-AF488	Acute	1.12	210	18815	20210
	CBB-009	IgG2a-AF488	Acute	1.28	243	19005	20510
	CBB-009	IgG2a-AF488	Acute	1.13	217	19249	20968
	CBB-009	Unstained	Acute	0.11	19	16830	17745
	CBB-009	Unstained	Acute	0.047	8	17096	18778
	CBB-009	Unstained	Acute	0.019	3	16044	17079
	CBB-010	ACE2-AF488	Acute	3.48	4908	140861	247747
	CBB-010	ACE2-AF488	Acute	2.09	3093	148290	169472
	CBB-010	ACE2-AF488	Acute	2.1	3301	157441	181248
	CBB-010	IgG2a-AF488	Acute	0.035	57	162052	169984
	CBB-010	IgG2a-AF488	Acute	0.046	69	150295	157696
	CBB-010	IgG2a-AF488	Acute	0.045	72	158753	166400
	CBB-010	Unstained	Acute	0	0	142089	148992
	CBB-010	Unstained	Acute	0	0	136470	143872
	CBB-010	Unstained	Acute	0	0	139290	146432
	CSB-068	ACE2-AF488	Sero-Negative	0.0061	13	213126	229518
	CSB-068	ACE2-AF488	Sero-Negative	0.42	793	190574	257992
	CSB-068	ACE2-AF488	Sero-Negative	0.0065	13	199976	214016
	CSB-068	IgG2a-AF488	Sero-Negative	0.017	46	267160	275456
	CSB-068	IgG2a-AF488	Sero-Negative	0.015	37	246957	256000
	CSB-068	IgG2a-AF488	Sero-Negative	0.016	41	249373	256512
	CSB-068	Unstained	Sero-Negative	0	0	282089	288768
	CSB-068	Unstained	Sero-Negative	0.000736	2	271791	278016
	CSB-068	Unstained	Sero-Negative	0	0	289770	297472
	CSB-077	ACE2-AF488	Sero-Negative	0.00611	29	475000	500000
	CSB-077	ACE2-AF488	Sero-Negative	0.00401	19	474000	500000
	CSB-077	ACE2-AF488	Sero-Negative	0.00441	21	476000	500000
	CSB-077	IgG2a-AF488	Sero-Negative	0.00681	33	485000	500000
	CSB-077	IgG2a-AF488	Sero-Negative	0.00772	37	480000	500000
	CSB-077	IgG2a-AF488	Sero-Negative	0.00556	27	486000	500000
	CSB-077	Unstained	Sero-Negative	0	0	488000	500000
	CSB-077	Unstained	Sero-Negative	0	0	489000	500000
	CSB-077	Unstained	Sero-Negative	0	0	488000	500000
	library(dplyr)
	library(ggplot2)
	library(forcats)
	ovh_data <- read.csv("Fig ex1B.csv")
	summ_ovh_data <- ovh_data %>% group_by(Patient_Type, Sample_Name, Stain) %>% summarise(Mean_488_Count = mean(Count_488))
	norm_ovh_data <- summ_ovh_data %>% spread(Stain, Mean_488_Count) %>%
	filter(Patient_Type != "Group_6") %>%
	rowwise() %>%
	mutate(Norm_ACE2_Counts = (`ACE2-AF488`/`IgG2a-AF488`) ) %>%
	mutate(Patient_Class = ifelse(Patient_Type == "Group_1", "Sero-Negative",
	ifelse(Patient_Type == "Acute", "Acute",
	ifelse(Patient_Type == "Group_2", "Outpatient",
	ifelse(Patient_Type == "Group_3", "Outpatient",
	ifelse(Patient_Type == "Group_4", "Hospitalized",
	ifelse(Patient_Type == "Group_5", "Hospitalized", "Unknown")))))))
	ovh_cols <- c("Outpatient" = "#00BA38", "Hospitalized" = "#00BA38")
	ovh_shapes <- c("Outpatient" = 17, "Hospitalized" = 16)
	ggplot(data = norm_ovh_data, aes(x = fct_relevel(Patient_Class, "Hospitalized", "Outpatient"),
	y = Norm_ACE2_Counts,
	color = fct_relevel(Patient_Class, "Hospitalized", "Outpatient"))) +
	geom_point(aes(size = 0.8, shape = fct_relevel(Patient_Class, "Hospitalized", "Outpatient"))) +
	scale_shape_manual(values = ovh_shapes) +
	scale_color_manual(values = ovh_cols) +
	stat_summary(geom="errorbar", color="red", width=0.4) +
	stat_summary(fun=mean, geom="point", color="red") +
	theme_bw() +
	xlab("Patient type") +
	ylab("Normalized ACE2+ counts") +
	theme(legend.position = "none")
	t.test(Norm_ACE2_Counts ~ Patient_Class, data = norm_ovh_data, alternative = "greater")

## Sheet: Suppl Figure 3
	Supplementary Figure 3 Source Data
	Supplementary Figure 1b
			ACE2+ Gold nanoparticles/vesicle
			Positive exo	Negative exo
			3	0
			8	1
			7	2
			7	1
			37	0
			7	0
			5	0
			16	0
			36	0
			6	0
			8	0
			7	0
			8	0
			7	1
			6	1
			5	0
			3	2
			3	0
			7	0
			5	1
			5	2
			7	2
			4	0
			23	0
			10	0
			5	0
			6	1
			14	1
			14	1
			18	2
			6	1
			21	0
			6	1
			3	1
			5	1
			10	2
			10	1
			9	2
			4	1
			4	1
			6	2
			8	1
			7	2
			6	1
			5	1
			6
			9
			6
			5
			3
			5
			4
			3
			3
			3
			3
			6
			5
			11
			5
			5
			4
			7
			6
		Average	7.90625	0.8
		SD	6.59899	0.756787
	Supplementary Figure 3c
	ACE2
	Sample	total counts	percent 488+ counts
	1_HEK IgG AF488/ECVs/Green+	201193	0.21
	2_HEK IgG AF488/ECVs/Green+	201153	0.19
	3_HEK IgG AF488/ECVs/Green+	199209	0.21
	1_HEK ACE2 AF488/ECVs/Green+	217803	0.25
	2_HEK ACE2 AF488/ECVs/Green+	210972	0.25
	3_HEK ACE2 AF488/ECVs/Green+	209694	0.22
	1_ACE2HEK IgG AF488/ECVs/Green+	471253	0.048
	2_ACE2HEK IgG AF488/ECVs/Green+	388683	0.33
	3_ACE2HEK IgG AF488/ECVs/Green+	433383	0.032
	1_ACEHEK ACE2 AF488/ECVs/Green+	444515	3.21				AVG		percent IgG+	percent ACE2+	subtract IgG percent
	2_ACEHEK ACE2 AF488/ECVs/Green+	460872	2.86				HEK (ev1Con)		0.203333	0.24	0.0366667
	3_ACEHEK ACE2 AF488/ECVs/Green+	463770	3.16				HEK-ACE2 (ev1ACE2)		0.136667	3.07667	2.94
	1_HeLa IgG AF488/ECVs/Green+	205265	0.036				HeLa (ev2Con)		0.0326667	0.16	0.127333
	2_HeLa IgG AF488/ECVs/Green+	216208	0.038				HeLa-ACE2 (ev2ACE2)		0.0286667	2.68667	2.658
	3_HeLa IgG AF488/ECVs/Green+	204107	0.024
	1_HeLa ACE2 AF488/ECVs/Green+	181352	0.15
	2_HeLa ACE2 AF488/ECVs/Green+	178727	0.16
	3_HeLa ACE2 AF488/ECVs/Green+	174084	0.17
	1_ACE2HeLa IgG AF488/ECVs/Green+	343802	0.024
	2_ACE2HeLa IgG AF488/ECVs/Green+	309567	0.035
	3_ACE2HeLa IgG AF488/ECVs/Green+	301321	0.027
	1_ ACE2HeLa ACE2 AF488/ECVs/Green+	257583	2.91
	2_ACE2HeLa ACE2 AF488/ECVs/Green+	222017	2.45
	3_ACE2HeLa ACE2 AF488/ECVs/Green+	238696	2.7
	CD63
	Sample	total counts	percent 638+ counts
	1_HEK IgG AF647/ECVs/red+	173793	0.18
	2_HEK IgG AF647/ECVs/red+	126464	0.11
	3_HEK IgG AF647/ECVs/red+	163718	0.16
	1_HEK CD63 AF647/ECVs/red+	152811	1.22
	2_HEK CD63 AF647/ECVs/red+	162256	1.24
	3_HEK CD63 AF647/ECVs/red+	160441	1.22
	1_ACE2HEK IgG AF647/ECVs/red+	328350	0.29
	2_ACE2HEK IgG AF647/ECVs/red+	355226	0.26
	3_ACE2HEK IgG AF647/ECVs/red+	335970	0.23				AVG		percent IgG+	percent ACE2+	subtract IgG percent
	1_ACE2HEK CD63 AF647/ECVs/red+	302462	1.07				HEK (ev1Con)		0.15	1.22667	1.07667
	2_ACE2HEK CD63 AF647/ECVs/red+	322532	1.14				HEK-ACE2 (ev1ACE2)		0.26	1.11	0.85
	3_ACE2HEK CD63 AF647/ECVs/red+	314589	1.12				HeLa (ev2Con)		0.056	2.99	2.934
	1_HeLa IgG AF647/ECVs/red+	203988	0.047				HeLa-ACE2 (ev2ACE2)		0.088	2.01667	1.92867
	2_HeLa IgG AF647/ECVs/red+	190611	0.061
	3_HeLa IgG AF647/ECVs/red+	193787	0.06
	1_HeLa CD63 AF647/ECVs/red+	184846	2.39
	2_HeLa CD63 AF647/ECVs/red+	188087	2.64
	3_HeLa CD63 AF647/ECVs/red+	156653	3.94
	1_ACE2HeLa IgG AF647/ECVs/red+	298140	0.09
	2_ACE2HeLa IgG AF647/ECVs/red+	289228	0.074
	3_ACE2HeLa IgG AF647/ECVs/red+	295188	0.1
	1_ACE2HeLa CD63 AF647/ECVs/red+	257291	2.03
	2_ACE2HeLa CD63 AF647/ECVs/red+	187889	1.89
	3_ACE2HeLa CD63 AF647/ECVs/red+	266112	2.13
	CD81
	Sample	total counts	percent 638+ counts
	1_HEK IgG APC/ECV/red+	62192	0.085
	2_HEK IgG APC /ECV/red+	54148	0.098
	1_HEK CD81 APC/ECV/red+	48313	2.76
	2_HEK CD81 APC/ECV/red+	60389	2.62
	3_HEK CD81 APC/ECV/red+	62568	2.84
	1_ACE2-HEK IgG APC/ECV/red+	323289	0.079
	2_ACE2-HEK IgG APC/ECV/red+	283650	0.084
	3_ACE2-HEK IgG APC/ECV/red+	293741	0.077				AVG		percent IgG+	percent ACE2+	subtract IgG percent
	1_ACE2-HEK CD81 APC/ECV/red+	300480	6.79				HEK (ev1Con)		0.0915	2.74	2.6485
	2_ACE2-HEK CD81 APC/ECV/red+	325375	7.04				HEK-ACE2 (ev1ACE2)		0.08	6.81	6.73
	3_ACE2-HEK CD81 APC/ECV/red+	269345	6.6				HeLa (ev2Con)		0.0373333	1.25667	1.21933
	1_ HeLa IgG APC/ECVs/red+	171369	0.037				HeLa-ACE2 (ev2ACE2)		0.0356667	1.91667	1.881
	2_HeLa IgG APC/ECVs/red+	193312	0.036
	3_HeLa IgG APC/ECVs/red+	183296	0.039
	1_HeLa CD81 APC/ECVs/red+	179405	1.3
	2_HeLa CD81 APC/ECVs/red+	122842	1.31
	3_HeLa CD81 APC/ECVs/red+	121556	1.16
	1_ACE2HeLa IgG APC/ECVs/red+	260997	0.033
	2_ACE2HeLa IgG APC/ECVs/red+	259888	0.04
	3_ACE2HeLa IgG APC/ECVs/red+	266827	0.034
	1_ACE2HeLa CD81 APC/ECVs/red+	262052	1.99
	2_ACE2HeLa CD81 APC/ECVs/red+	273367	1.95
	3_ACE2HeLa CD81 APC/ECVs/red+	232669	1.81
	Supplementary Figure 3d
		ELISA plate #1		OD standards			OD standards minus background
			Standard rhACE2 ng/mL	R1	R2	AVG	R1	R2
			6.66667	2.836			2.6335
			2.22222	2.085			1.8825
			0.740741	1.186			0.9835
			0.246914	0.702			0.4995
			0.0823045	0.354			0.1515
			0.0274348	0.244		background	0.0415
			0	0.184	0.221	0.2025	-0.0185	0.0185
				OD		OD minus background			ACE2 ng/mL	ug protein/mL	ng ACE2/ug protein
		ACE2-HEK EVs	Batch	R1	R2	R1	R2	AVG
			4.14	2.064	2.112	1.8615	1.9095	1.8855	3.04293	24.5	0.124201
		ELISA plate #2		OD standards					OD standards minus backgound
			Standard rhACE2 ng/mL	R1	R2	R3	R4	AVG	R1	R2	R3	R4	AVG
			2.22222		2.93	3.159				2.73825	2.96725		2.85275
			0.740741	2.085	1.941	2.14	1.739		1.89325	1.74925	1.94825	1.54725	1.7845
			0.246914	1.192	0.98	1.171	1.213		1.00025	0.78825	0.97925	1.02125	0.94725
			0.0823045	0.601	0.568	0.591	0.614		0.40925	0.37625	0.39925	0.42225	0.40175
			0.0274348	0.382	0.346	0.352	0.451		0.19025	0.15425	0.16025	0.25925	0.191
			0.00914495	0.388	0.359	0.342	0.359	background	0.19625	0.16725	0.15025	0.16725	0.17025
			0	0.197	0.189	0.189	0.192	0.19175	0.00525	-0.00275	-0.00275	0.00025	2.77556e-17
				OD		OD minus background			ACE2 ng/mL	µg protein/mL	ng ACE2/µg protein
			Batch	R1	R2	R1	R2	AVG
		HEK-ACE2 EVs (ev1ACE2)	4.24	1.053	1.302	0.86125	1.11025	0.98575	0.28105	1.25	0.22484
			5.3	2.751	2.543	2.55925	2.35125	2.45525	1.56118	7.5	0.208158
			5.8	1.903	1.891	1.71125	1.69925	1.70525	0.787058	3	0.262353
			5.11	1.301	1.235	1.10925	1.04325	1.07625	0.331481	2.125	0.155991
		HeLa-ACE2 EVs (ev2ACE2)	2.25	2.156	2.362	1.96425	2.17025	2.06725	1.13004	10	0.113004
			5.8	1.052	1.109	0.86025	0.91725	0.88875	0.231343	2.5	0.0925374
			5.11	1.355	1.422	1.16325	1.23025	1.19675	0.40463	3.75	0.107901
		combined results
				HEK-ACE2 EVs (ev1ACE2)	HeLa-ACE2 EVs (ev2ACE2)
				0.124201	0.113004
				0.22484	0.0925374
				0.208158	0.107901
				0.262353
				0.155991
			AVG	0.195109	0.104481
			SD	0.0492628	0.0106534
	Supplementary Figure 3e
			Standard rhACE2 (ng)	Adj. Volume (Int)
			15.9969	14642502
			7.99844	10839387
			3.99922	5499246
			1.99961	4340658
			0.999805	4013256
			Samples	Adj. Volume (Int)	ACE2 ng	µg protein loaded	ng ACE2/µg protein
			HEK-ACE2 EVs (ev1ACE2)	5003308	2.66555	27.33	0.0975322
			HeLa-ACE2 EVs (ev2ACE2)	6658203	4.86752	87.5	0.0556288
			evACE2 measured by immunoblot densitometry (two different blots)
			ev1ACE2	0.0740914	0.0761528	0.0619483	0.117993	0.0949794
			ev2ACE2	0.0757983	0.0779072	0.0633755	0.120712	0.0556288

## Sheet: Suppl Figure 4
	Supplementary Figure 4 Source Data
	Supplementary Figure 4c
		HEK and ACE2-HEK EVs
		16 nM RBD	Percent RBD bound cells			Percent RBD bound cells to average ev1Con
			R1	R2	AVG	R1	R2	AVG	SD
		HEK (ev1Con)	78.1	78	78.05	100.064	99.9359	100	0.0905966
		10.8 pM HEK-ACE2 (evACE2)	67.8	69.9	68.85	86.8674	89.558	88.2127	1.90253
		54.2 pM HEK-ACE2 (evACE2)	65.3	64.6	64.95	83.6643	82.7675	83.2159	0.634176
		108.4 pM HEK-ACE2 (evACE2)	49.3	49.6	49.45	63.1646	63.549	63.3568	0.27179
		3.3 nM RBD	Percent RBD bound cells			Percent RBD bound cells to average ev1Con
			R1	R2	AVG	R1	R2	AVG	SD
		HEK (ev1Con)	45.2	44.4	44.8	100.893	99.1071	100	1.26269
		10.8 pM HEK-ACE2 (evACE2)	21.6	22.3	21.95	48.2143	49.7768	48.9955	1.10485
		54.2 pM HEK-ACE2 (evACE2)	15.6	14.9	15.25	34.8214	33.2589	34.0402	1.10485
		108.4 pM HEK-ACE2 (evACE2)	5.08	4.36	4.72	11.3393	9.73214	10.5357	1.13642
		HeLa and ACE2-HeLa EVs
		16 nM RBD	Percent RBD bound cells			Percent RBD bound cells to average average PBS
			R1	R2	AVG	R1	R2	AVG	SD
		PBS	79.8	80	79.9	99.8748	100.125	100	0.176998
		rhACE2	43.5	41.3	42.4	54.4431	51.6896	53.0663	1.94698
		HeLa (ev2Con)	83.2	82.8	83	104.13	103.63	103.88	0.353996
		5.8 pM HeLa-ACE2 (evACE2)	79.3	78.4	78.85	99.2491	98.1227	98.6859	0.796491
		29 pM HeLa-ACE2 (evACE2)	74.8	73.5	74.15	93.617	91.99	92.8035	1.15049
		58 pM HeLa-ACE2 (evACE2)	63.9	62.3	63.1	79.975	77.9725	78.9737	1.41598
		3.3 nM RBD	Percent RBD bound cells			Percent RBD bound cells to average PBS
			R1	R2	AVG	R1	R2	AVG	SD
		PBS	32.5	29.6	31.05	104.67	95.3301	100	6.60422
		rhACE2	1.48	1.31	1.395	4.76651	4.219	4.49275	0.387144
		HeLa (ev2Con)	32.5	29.6	31.05	104.67	95.3301	100	6.60422
		5.8 pM HeLa-ACE2 (evACE2)	20.7	21.3	21	66.6667	68.599	67.6329	1.36639
		29 pM HeLa-ACE2 (evACE2)	11.2	10.2	10.7	36.0709	32.8502	34.4605	2.27732
		58 pM HeLa-ACE2 (evACE2)	6.1	5.36	5.73	19.6457	17.2625	18.4541	1.68521

## Sheet: Suppl Figure 5
	Supplementary Figure 5 Source Data
	Supplementary Figure 5e
			Percent Cherry (PE)+ cells
			R1	R2	average	SD
		PBS+Bald virus	0	0	0	0
		PBS	3	3.6	3.3	0.424264
		rhACE2	0.3	1.2	0.75	0.636396
		HEK-ACE2 Evs (20µg)	0.2	0.4	0.3	0.141421
		HEK-ACE2 Evs (2µg)	1.6	1.8	1.7	0.141421
		HEK-ACE2 (10µg)	1.2	1.2	1.2	0
		HEK exo (20µg)	2.8	2.1	2.45	0.494975
	Supplementary Figure 5f
				Luminescence						Fold change to average no spike
		Cells		No spike	Bald	Spike	Spike + HEK-ACE2 EVs (ev1ACE2)	Spike + HEK EVs (ev1Con)	AVG no spike	No spike	Bald	Spike	Spike + HEK-ACE2 EVs (ev1ACE2)	Spike + HEK EVs (ev1Con)
		HEK	R1	276	306	609	277	304	298.5	0.924623	1.02513	2.0402	0.927973	1.01843
			R2	321	279	655	311	260		1.07538	0.934673	2.1943	1.04188	0.871022
			R3			275						0.921273
			R4			276						0.924623
									AVG	1	0.979899	1.5201	0.984925	0.944724
									SD	0.106599	0.0639594	0.692398	0.0805415	0.10423
									t-test		0.420191	0.187464	0.443938	0.326181
				Luminescence						Fold change to average no spike
		Cells		No spike	Bald	Spike	Spike + HEK-ACE2 EVs (ev1ACE2)	Spike + HEK EVs (ev1Con)	AVG no spike	No spike	Bald	Spike	Spike + HEK-ACE2 EVs (ev1ACE2)	Spike + HEK EVs (ev1Con)
		HEK-ACE2	R1	291	312	51162	2743	44747	287	1.01394	1.08711	178.265	9.55749	155.913
			R2	283	278	50635	3314	39034		0.986063	0.968641	176.429	11.547	136.007
									AVG	1	1.02787	177.347	10.5523	145.96
									SD	0.0197103	0.0837687	1.29842	1.40682	14.0756
									t-test		0.345926	1.35555e-05	0.00533696	0.00234057
				Luminescence						Fold change to average no spike
		Cells		No spike	Bald	Spike	Spike + HeLa-ACE2 EVs (ev2ACE2)	Spike + HeLa EVs (ev2Con)	AVG no spike	No spike	Bald	Spike	Spike + HeLa-ACE2 EVs (ev2ACE2)	Spike + HeLa EVs (ev2Con)
		HeLa	R1	285	285	264	279	297	265	1.07547	1.07547	0.996226	1.05283	1.12075
			R2	245	267	282	288	259		0.924528	1.00755	1.06415	1.08679	0.977358
			R3			279						1.05283
			R4			293						1.10566
									AVG	1	1.04151	1.05472	1.06981	1.04906
									SD	0.106733	0.0480299	0.0451255	0.0240149	0.101396
									t-test		0.332872	0.196785	0.231035	0.341933
				Luminescence						Fold change to average no spike
		Cells		No spike	Bald	Spike	Spike + HeLa-ACE2 EVs (ev2ACE2)	Spike + HeLa EVs (ev2Con)	AVG no spike	No spike	Bald	Spike	Spike + HeLa-ACE2 EVs (ev2ACE2)	Spike + HeLa EVs (ev2Con)
		HeLa-ACE2	R1	313	287	74794	12340	60313	306	1.02288	0.937908	244.425	40.3268	197.101
			R2	299	278	62137	12532	51665		0.977124	0.908497	203.062	40.9542	168.84
									AVG	1	0.923203	223.743	40.6405	182.971
									SD	0.0323513	0.0207973	29.2479	0.443675	19.9839
									t-test		0.0529281	0.00425547	3.14813e-05	0.00298807
																					s
	Supplementary Figure 5g
			No spike luminescence	PBS+ Spike_ luminescence	PBS+ Spike_net luminescence (subtract average no spike)	Percent PBS+ Spike_ net luminescence to average PBS+Spike_net
			319	81722	81403.2	102.441
			347	77616	77297.2	97.2738
			304	80009	79690.2	100.285
			305
		AVG	318.75		79463.6	100
				EVs+ Spike_ luminescence		EVs+ Spike _ net luminescence (subtract average no spike)		Percent net luminescence to average PBS+ Spike_net
		HEK EVs (ev1Con)	conc ug	R1	R2	R1	R2	R1	R2	AVG	SD
			20	40190	41693	39871.2	41374.2	50.1755	52.0669	51.1212	1.33744
			10	42744	38282	42425.2	37963.2	53.3896	47.7744	50.582	3.97051
			5	58399	49116	58080.2	48797.2	73.0904	61.4083	67.2494	8.26048
		HEK-ACE2 EVs (ev1ACE2)	conc ug	R1	R2	R1	R2	R1	R2	AVG	SD	t-test
			20	811	803	492.25	484.25	0.619466	0.609399	0.614432	0.0071188	0.000175217
			10	1331	1434	1012.25	1115.25	1.27385	1.40347	1.33866	0.0916546	0.00161829
			5	1714	1289	1395.25	970.25	1.75584	1.221	1.48842	0.378186	0.0039067
	Supplementary Figure 5h
			No spike luminescence	PBS+ Spike luminescence	PBS+ Spike_net luminescence (subtract average no spike)	Percent PBS+ Spike_ net luminescence to average PBS+Spike_net
			319	81722	81403.2	102.441
			347	77616	77297.2	97.2738
			304	80009	79690.2	100.285
			305
		AVG	318.75		79463.6	100
				EVs+ Spike luminescence		EVs+ Spike _ net luminescence (subtract average no spike)		Percent net luminescence to average PBS+ Spike_net
		HeLa EVs (ev2Con)	conc ug	R1	R2	R1	R2	R1	R2	AVG	SD
			20	66685	63988	66366.2	63669.2	83.5178	80.1238	81.8208	2.39993
			10	56278	53514	55959.2	53195.2	70.4213	66.9429	68.6821	2.45955
			5	54372	55470	54053.2	55151.2	68.0227	69.4044	68.7136	0.977055
		HeLa-ACE2 EVs (ev2ACE2)	conc ug	R1	R2	R1	R2	R1	R2	AVG	SD	t-test
			20	1402	1458	1083.25	1139.25	1.3632	1.43368	1.39844	0.0498316	0.000222576
			10	6586	6518	6267.25	6199.25	7.88695	7.80137	7.84416	0.0605098	0.000408349
			5	15282	15031	14963.2	14712.2	18.8303	18.5145	18.6724	0.223352	0.000100257
	Supplementary Figure 5i
			Sample number	plaque count	dilution factor	pfu/ml	AVG	SD	t-test
		ev1Con	S1	27	3	270000
			S1	15	3	150000
			S1	11	3	110000	176667	83266.6
		ev1ACE2	S2	0	1	0
			S2	0	1	0
			S2	0	1	0	0	0	0.0106497
		ev2Con	S3	14	3	140000
			S3	9	3	90000
			S3	12	3	120000	116667	25166.1
		ev2ACE2	S4	2	1	200
			S4	0	1	0
			S4	0	1	0	66.6667	115.47	0.000654176
		rhACE2	S5	0	1	0
			S5	0	1	0
			S5	1	1	100	33.3333	57.735
		Vehicle	DMSO	3	3	30000
			DMSO	9	3	90000
			DMSO	14	3	140000	86666.7	55075.7	0.0263709

## Sheet: Suppl Figure 6
	Supplementary Figure 6 Source Data
	Supplementary Figure 6a
	Sample_Name	Patient_Type	IgG_Levels
	CBB005T1	Acute	0
	CBB007T1	Acute	0
	CBB008T1	Acute	46.7561
	CBB009T1	Acute	45.7976
	CBB010T1	Acute	13.4289
	CBB011T1	Acute	13.7232
	CBB012T1	Acute	0
	CBB013T1	Acute	128.617
	CBB014T1	Acute
	CBB015T1	Acute	2.60963
	CBB016T1	Acute	34.2813
	CBB017T1	Acute	354.889
	CBB020T1	Acute	2.40018
	CBB023T1	Acute	0
	CBB024T1	Acute	47.5094
	CBB025T1	Acute	9.22136
	CBB026T1	Acute	17.1963
	CBB027T1	Acute	42.0214
	CBB029T1	Acute	0
	CBB030T1	Acute	45.5941
	CBB031T1	Acute	0
	CSB-012	Group 3	14.805
	CSB-013	Group 3	5.19686
	CSB-014	Group 3	5.70401
	CSB-016	Group 3	14.4592
	CSB-017	Group 3	2.21853
	CSB-018	Group 3	18.5994
	CSB-019	Group 2	9.13877
	CSB-020	Group 3	7.74182
	CSB-021	Group 3	5.25219
	CSB-022	Group 3	7.04564
	CSB-023	Group 3	2.16321
	CSB-025	Group 3	1.30106
	CSB-029	Group 3	11.611
	CSB-030	Group 4	23.3204
	CSB-033	Group 3	4.20438
	CSB-034	Group 5	11.4509
	CSB-036	Group 5	30.4637
	CSB-037	Group 3	26.6697
	CSB-038	Group 4	14.215
	CSB-039	Group 4	10.0795
	CSB-040	Group 3	23.9749
	CSB-041	Group 3	9.81804
	CSB-042	Group 3	8.06243
	CSB-043	Group 3	29.7006
	CSB-044	Group 4	32.5181
	CSB-047	Group 3	2.83172
	CSB-048	Group 3	6.86179
	CSB-049	Group 4	9.27375
	CSB-050	Group 5	34.4445
	CSB-053	Group 3	4.45
	CSB-054	Group 3	17.36
	CSB-056	Group 3	2.26
	CSB-057	Group 2	7.5
	CSB-059	Group 3	20.66
	CSB-060	Group 3	47.89
	CSB-061	Group 3	7.6
	CSB-062	Group 4	20.48
	CSB-063	Group 6	3.85
	CSB-064	Group 6	0
	CSB-065	Group 1	0.24
	CSB-066	Group 3	17.04
	CSB-067	Group 2	3.8
	CSB-068	Group 1	0.35
	CSB-069	Group 2	1.97
	CSB-070	Group 2	0.453675
	CSB-071	Group 3	0.786871
	CSB-072	Group 2	0.652351
	CSB-073	Group 3	2.01618
	CSB-074	Group 2	6.01
	CSB-075	Group 3	19.02
	CSB-076	Group 3	0.259
	CSB-077	Group 1	0
	CSB-078	Group 3	2.53
	CSB-079	Group 3	3.02
	CSB-080	Group 2	6.65
	CSB-081	Group 3	4.1
	CSB-086	Group 2	21.28
	CSB-087	Group 2	9.12
	CSB-088	Group 2	1.6
	CSB-089	Group 3	55.0256
	CSB-090	Group 1	0
	CSB-091	Group 1	0
	CSB-092	Group 2	7.41255
	CSB-093	Group 2	21.7215
	CSB-094	Group 3	6.13787
	CSB-095	Group 2	10.1244
	CSB-096	Group 2	1.66399
	CSB-099	Group 6	1.228
	CSB-100	Group 3	7.76
	CSB-101	Group 5	40.4
	CSB-102	Group 4	5.24
	CSB-103	Group 5	10.2
	CSB-104	Group 6	1.39
	CSB-105	Group 6	1.075
	CSB-106	Group 6	1.938
	library(dplyr)
	library(ggplot2)
	library(forcats)
	mod_igg_data <- read.csv("Fig ex6A.csv")
	mod_igg_data <- mod_igg_data %>%
	filter(Patient_Type != "Group 6") %>%
	mutate(Patient_Class2 = ifelse(Patient_Type == "Group 1", "Sero-Negative",
	ifelse(Patient_Type == "Acute", "Acute",
	ifelse(Patient_Type == "Group 2", "Asymptomatic",
	ifelse(Patient_Type == "Group 3", "Outpatient",
	ifelse(Patient_Type == "Group 4", "Inpatient",
	ifelse(Patient_Type == "Group 5", "ICU", "Unknown"))))))) %>%
	mutate(Patient_Class = ifelse(Patient_Type == "Group 1", "Sero-Negative", ifelse(Patient_Type == "Acute", "Acute", "Convalescent")))
	ggplot(data = mod_igg_data, aes(x = fct_relevel(Patient_Class, "Sero-Negative", "Acute", "Convalescent"),
	y = IgG_Levels,
	color = fct_relevel(Patient_Class, "Sero-Negative", "Acute", "Convalescent"))) +
	geom_point(aes(size = 0.8)) +
	scale_color_manual(values = ace2_cols) +
	scale_y_log10() +
	stat_summary(geom="errorbar", color="red", width=0.4) +
	stat_summary(fun=mean, geom="point", color="red") +
	theme_bw() +
	xlab("Patient type") +
	ylab("IgG Levels") +
	theme(legend.position = "none")
	t.test(IgG_Levels ~ Patient_Class, data = mod_igg_data %>% filter(Patient_Class %in% c("Acute", "Sero-Negative")), alternative = "greater")
	t.test(IgG_Levels ~ Patient_Class, data = mod_igg_data %>% filter(Patient_Class %in% c("Acute", "Convalescent")), alternative = "greater")
	t.test(IgG_Levels ~ Patient_Class, data = mod_igg_data %>% filter(Patient_Class %in% c("Convalescent", "Sero-Negative")), alternative = "greater")
	Supplementary Figures 6b and c
	Name	Neutralization 80 µL- Normalized %	RBD IgG ug/ml Replicate 1	RBD IgG ug/ml Replicate 2	RBD IgG ug/ml Replicate 3	RBD IgG ug/ml Replicate 4	Mean RBD	ACE2+ Exo Counts
	CSB-012	66.67	6.15333	6.17392	6.421	6.08469	6.20824	13
	CSB-013	102.04	1.62347	1.6372	1.63034	1.70583	1.64921	39.3333
	CSB-014	87.22	2.2755	2.30981	2.19314	2.31668	2.27378	13.3333
	CSB-016	35.04	7.59465	7.58778	7.60151	8.25353	7.75937	9
	CSB-017	97.02	1.32148	1.39012	1.21853	1.30776	1.30947	13.3333
	CSB-018	25.88	2.34413	2.45395	2.39904	2.45395	2.41277	2899.67
	CSB-019	92.86	3.48346	3.15402	3.16774	3.1952	3.2501	18.6667
	CSB-020	95.53	2.11078	2.049	2.15196	1.98723	2.07474	28.3333
	CSB-021	94.46	1.8431	1.71956	1.64406	1.83624	1.76074	26
	CSB-022	95.63	2.85889	2.79025	2.90693	2.9138	2.86747	8
	CSB-023	93.4	0.635141	0.696911	0.738092	0.710638	0.695196	13.6667
	CSB-024	78.91	2.52258	2.43336	2.79025	2.6873	2.60837	55
	CSB-025	96.17	0.353741	0.326287	0.353741	0.449828	0.370899	16.6667
	CSB-026	0.32	9.65367	9.98998	9.08401	9.98312	9.67769	20.6667
	CSB-027	93.4	0.29197	0.27138	0.298833	0.278243	0.285106	234.333
	CSB-028	81.36	2.4814	2.52944	2.74221	2.57749	2.58264	263.333
	CSB-030	3.45	10.9783	10.9714	11.0332	12.0284	11.2528	211.333
	CSB-031	31.31	9.67023	10.7034	9.14133	9.67638	9.79785	207
	CSB-032	18.33	4.07368	4.37503	3.77232	4.21513	4.10904	302.667
	CSB-033	85.24	1.32769	1.27609	1.23595	1.23022	1.26749	204.667
	CSB-034	38.45	3.72448	4.09146	3.67288	3.98825	3.86927	29
	CSB-036	0	13.9022	13.2486	10.9665	14.2233	13.0851	58.6667
	CSB-037	0.12	9.73366	9.2004	9.99169	9.64765	9.64335	38.6667
	CSB-038	68.21	5.20384	5.80017	4.85981	4.7738	5.1594	41.6667
	CSB-039	53.45	2.80132	2.63503	2.77838	2.72678	2.73538	31.3333
	CSB-040	3.1	9.01118	9.06852	8.71302	9.32655	9.02982	26.3333
	CSB-041	2.74	2.74971	2.69237	2.70958	2.86439	2.75401	39
	CSB-042		1.97563	1.88389	1.99857	1.98136	1.95986
	CSB-043		11.236	11.1901	11.8839	10.7428	11.2632
	CSB-047	98.1	0.868497	0.772409	0.923404	0.83418	0.849623	291
	library("relaimpo")
	library("ggplot2")
	library("dplyr")
	reg_data <- read.csv("Fig ex6BC.csv")
	colnames(reg_data) <- c("Patient_ID",
	"Neutralization_80ul_NormPct",
	"RBD_IgG_Rep1",
	"RBD_IgG_Rep2",
	"RBD_IgG_Rep3",
	"RBD_IgG_Rep4",
	"Mean_RBD",
	"ACE2_Counts")
	# Model with RBD only
	reg_fit_80 <- lm(Neutralization_80ul_NormPct ~ Mean_RBD, data = reg_data)
	# Model with RBD and ACE2
	reg_fit_80_2 <- lm(Neutralization_80ul_NormPct ~ Mean_RBD + ACE2_Counts, data = reg_data)
	# Calculate difference between no-ACE2 model and model with ACE2
	anova(reg_fit_80, reg_fit_80_2)
	# Calculate relative importance of ACE2 regressor in the model with ACE2 and RBD
	calc.relimp(reg_fit_80_2,type=c("lmg","last","first","pratt"), rela=TRUE)
	ggplot(reg_data, aes(x = Mean_RBD, y = Neutralization_80ul_NormPct)) +
	geom_point() +
	stat_smooth(method = "lm", col = "blue") +
	labs(title = paste("Adj R2 = ",signif(summary(reg_fit_80)$adj.r.squared, 3),
	" P =",signif(summary(reg_fit_80)$coef[2,4], 3))) +
	xlab("RBD-IgG (ug/mL)") +
	ylab("RBD Binding to Cells")
	reg_data <- reg_data %>% mutate(fitted_vals = -(Mean_RBD * reg_fit_80_2$coefficients[2]) - (ACE2_Counts * reg_fit_80_2$coefficients[3]))
	ggplot(reg_data, aes(x = fitted_vals, y = Neutralization_80ul_NormPct)) +
	geom_point() +
	stat_smooth(method = "lm", col = "blue") +
	labs(title = paste("Adj R2 = ",signif(summary(reg_fit_80_2)$adj.r.squared, 3),
	" P =",signif(summary(reg_fit_80_2)$coef[2,4], 3))) +
	xlab("RBD-IgG + ACE2+ EVs") +
	ylab("RBD Binding to Cells")
	Supplementary Figure 6f
				RBD-IgG µg/mL
				sample	R1	R2	R3	R4	AVG	SD
			Plasma	CSB-012	6.15333	6.17392	6.421	6.08469	6.20824	0.146884
				CSB-024	2.35166	2.37011	2.39471	2.45621	2.39317	0.0455755
			Plasma EVs	CSB-012	1.57999	1.59719	1.50545	1.50545	1.54702	0.0485132
				CSB-024	0.209576	0.221044	0.209576	0.226778	0.216743	0.00860092
			Bead-depleted	CSB-012	0.00848708	0.00233702	0.0207872	0.00233702	0.00848708	0.0086975
				CSB-024	0	0	0	0	0	0
	Supplementary Figure 6h
					ROI_TOTAL_EFFECIENCY
				LABEL	lungs	Brain	heart	liver	kidney	spleen
			PBS	ROI 1	1.20161e-05	1.59844e-05	5.22162e-06	3.50225e-05	1.05688e-05	6.84219e-06
				ROI 2	1.17515e-05	1.52134e-05	5.36084e-06	1.88093e-05	1.26237e-05	5.90468e-06
				ROI 3	7.77598e-06	1.60838e-05	6.05877e-06	4.00904e-05	1.21852e-05	5.4724e-06
				AVG PBS	1.05145e-05	1.57606e-05	5.54708e-06	3.13074e-05	1.17926e-05	6.07309e-06
					ROI_TOTAL_EFFECIENCY
				LABEL	lungs	Brain	heart	liver	kidney	spleen
			Diluent (DIL)	ROI 4	1.41563e-05	1.55261e-05	6.27488e-06	3.28028e-05	1.02865e-05	9.15996e-06
				ROI 5	7.52213e-06	1.63765e-05	7.11696e-06	4.00416e-05	9.4855e-06	5.761e-06
				ROI 6	1.15544e-05	1.50677e-05	5.90851e-06	3.15934e-05	1.27912e-05	6.6606e-06
			EVs-PKH67	ROI 7	2.93648e-05	1.52198e-05	6.30096e-06	3.44485e-05	1.2349e-05	5.15118e-06
				ROI 8	1.2748e-05	1.89061e-05	5.35145e-06	3.72831e-05	1.10749e-05	4.717e-06
				ROI 9	2.78728e-05	2.263e-05	6.52274e-06	2.44017e-05	8.60763e-06	5.61011e-06
				ROI 10	1.802e-05	1.76823e-05	5.19887e-06	3.22895e-05	1.00495e-05	5.93905e-06
					Normalized ROI_TOTAL_EFFECIENCY (subtract respective AVG PBS)
				LABEL	lungs	Brain	heart	liver	kidney	spleen
			Diluent (DIL)	ROI 4	3.64179e-06	-2.34454e-07	7.27799e-07	1.49547e-06	-1.50603e-06	3.08687e-06
				ROI 5	-2.99239e-06	6.15946e-07	1.56988e-06	8.73422e-06	-2.30707e-06	-3.12092e-07
				ROI 6	1.03988e-06	-6.92834e-07	3.61434e-07	2.86057e-07	9.98649e-07	5.87507e-07
			EVs-PKH67	ROI 7	1.88503e-05	-5.40762e-07	7.53886e-07	3.14112e-06	5.56402e-07	-9.21915e-07
				ROI 8	2.23344e-06	3.14553e-06	-1.95622e-07	5.97572e-06	-7.17677e-07	-1.35609e-06
				ROI 9	1.73582e-05	6.86948e-06	9.75662e-07	-6.90569e-06	-3.18494e-06	-4.62978e-07
				ROI 10	7.50545e-06	1.92173e-06	-3.48202e-07	9.82144e-07	-1.74309e-06	-1.34042e-07
				AVG	lungs	Brain	heart	liver	kidney	spleen
				Dil	5.63093e-07	-1.0378e-07	8.86372e-07	3.50525e-06	-9.3815e-07	1.12076e-06
				EVs PKH67	1.14869e-05	2.849e-06	2.96431e-07	7.98325e-07	-1.27233e-06	-7.18757e-07
				SD	lungs	Brain	heart	liver	kidney	spleen
				Dil	3.34269e-06	6.64103e-07	6.19634e-07	4.56862e-06	1.72447e-06	1.76111e-06
				EVs PKH67	7.9618e-06	3.08775e-06	6.65404e-07	5.5281e-06	1.58447e-06	5.33787e-07
				t-test	0.0328311	0.0752197	0.142565	0.255514	0.402591	0.103345

## Sheet: Suppl Data 1
Go Annotation
	Category	Term	Count	%	PValue
	GOTERM_CC_DIRECT	GO:0070062~extracellular exosome	643	58.9368	1.42844e-269
	GOTERM_CC_DIRECT	GO:0072562~blood microparticle	96	8.79927	7.66913e-79
	GOTERM_CC_DIRECT	GO:0016020~membrane	339	31.0724	1.47769e-70
	GOTERM_CC_DIRECT	GO:0005925~focal adhesion	129	11.824	2.33844e-62
	GOTERM_CC_DIRECT	GO:0005829~cytosol	404	37.0302	2.48636e-56
	GOTERM_CC_DIRECT	GO:0031012~extracellular matrix	103	9.44088	4.99429e-52
	GOTERM_CC_DIRECT	GO:0043209~myelin sheath	76	6.96609	7.12193e-52
	GOTERM_CC_DIRECT	GO:0005615~extracellular space	227	20.8066	1.47499e-51
	GOTERM_CC_DIRECT	GO:0005913~cell-cell adherens junction	94	8.61595	4.93075e-40
	GOTERM_CC_DIRECT	GO:0005576~extracellular region	228	20.8983	7.2729e-39
																	rhACE2 spike plus evHEK-ACE2									rhACE2 only									RBD-bound proteins from CSB-12 EV pellets									RBD-bound proteins from CSB-24 EV pellets
Protein Group	SubGroup	Protein	Protein ID	Entry Name	Gene Names	Protein Length	Coverage	Organism	Protein Existence	Description	Protein Probability	Top Peptide Probability	Unique Stripped Peptides	Summarized Total Spectral Count	Summarized Unique Spectral Count	Summarized Razor Spectral Count	rhACE2 + ev1ACE2 Total Spectral Count	rhACE2+ev1ACE2 Unique Spectral Count	ACE_IN_plasma Razor Spectral Count	rhACE2+ev1ACE2 Total Ion Count	rhACE2+ev1ACE2 Unique Ion Count	rhACE2+ev1ACE2_plasma Razor Ion Count	rhACE2+ev1ACE2 Total Intensity	rhACE2+ev1ACE2 Unique Intensity	rhACE2+ev1ACE2 Razor Intensity	rhACE_only Total Spectral Count	rhACE_only Unique Spectral Count	rhACE_only Razor Spectral Count	rhACE_only Total Ion Count	rhACE_only Unique Ion Count	rhACE_only Razor Ion Count	rhACE_only Total Intensity	rhACE_only Unique Intensity	rhACE_only Razor Intensity	CSB_12 Total Spectral Count	CSB_12 Unique Spectral Count	CSB_12 Razor Spectral Count	CSB_12 Total Ion Count	CSB_12 Unique Ion Count	CSB_12 Razor Ion Count	CSB_12 Total Intensity	CSB_12 Unique Intensity	CSB_12 Razor Intensity	CSB_24 Total Spectral Count	CSB_24 Unique Spectral Count	CSB_24 Razor Spectral Count	CSB_24 Total Ion Count	CSB_24 Unique Ion Count	CSB_24 Razor Ion Count
721	a	sp|Q9BYF1|ACE2_HUMAN	Q9BYF1	ACE2_HUMAN	ACE2	805	62.9	Homo sapiens OX=9606	1:Experimental evidence at protein level	Angiotensin-converting enzyme 2	1	0.999	138	587	587	587	337	337	337	147	147	147	19500000000	19500000000	19500000000	225	225	225	137	137	137	19900000000	19900000000	19900000000	0	0	0	0	0	0	0	0	0	0	0	0	0	0	0
152	a	sp|P08962|CD63_HUMAN	P08962	CD63_HUMAN	CD63	238	7.6	Homo sapiens OX=9606	1:Experimental evidence at protein level	CD63 antigen	1	0.999	2	2	2	2	0	0	0	0	0	0	0	0	0	0	0	0	0	0	0	0	0	0	0	0	0	0	0	0	0	0	0	0	0	0	0	0	0
221	a	sp|P21926|CD9_HUMAN	P21926	CD9_HUMAN	CD9	228	10.1	Homo sapiens OX=9606	1:Experimental evidence at protein level	CD9 antigen	1	0.9986	3	3	3	3	0	0	0	0	0	0	0	0	0	0	0	0	0	0	0	0	0	0	0	0	0	0	0	0	0	0	0	1	1	1	0	0	0
21	a	sp|O15400|STX7_HUMAN	O15400	STX7_HUMAN	STX7	261	21.8	Homo sapiens OX=9606	1:Experimental evidence at protein level	Syntaxin-7	1	0.999	4	4	4	4	0	0	0	0	0	0	0	0	0	0	0	0	0	0	0	0	0	0	0	0	0	0	0	0	0	0	0	0	0	0	0	0	0
35	a	sp|O75558|STX11_HUMAN	O75558	STX11_HUMAN	STX11	287	26.5	Homo sapiens OX=9606	1:Experimental evidence at protein level	Syntaxin-11	1	0.999	6	6	6	6	0	0	0	0	0	0	0	0	0	0	0	0	0	0	0	0	0	0	0	0	0	0	0	0	0	0	0	0	0	0	0	0	0
312	a	sp|P51809|VAMP7_HUMAN	P51809	VAMP7_HUMAN	VAMP7	220	8.2	Homo sapiens OX=9606	1:Experimental evidence at protein level	Vesicle-associated membrane protein 7	1	0.999	2	2	2	2	0	0	0	0	0	0	0	0	0	0	0	0	0	0	0	0	0	0	0	0	0	0	0	0	0	0	0	0	0	0	0	0	0
433	a	sp|Q15833|STXB2_HUMAN	Q15833	STXB2_HUMAN	STXBP2	593	23.3	Homo sapiens OX=9606	1:Experimental evidence at protein level	Syntaxin-binding protein 2	1	0.999	12	11	11	11	0	0	0	0	0	0	0	0	0	0	0	0	0	0	0	0	0	0	0	0	0	0	0	0	0	0	0	0	0	0	0	0	0
591	f	sp|P11279|LAMP1_HUMAN	P11279	LAMP1_HUMAN	LAMP1	417	8.6	Homo sapiens OX=9606	1:Experimental evidence at protein level	Lysosome-associated membrane glycoprotein 1	1	0.9989	7	25	3	3	0	0	0	0	0	0	0	0	0	0	0	0	0	0	0	0	0	0	6	0	0	6	0	0	326000000	0	0	4	0	0	4	0	0
591	p	sp|P63027|VAMP2_HUMAN	P63027	VAMP2_HUMAN	VAMP2	116	14.7	Homo sapiens OX=9606	1:Experimental evidence at protein level	Vesicle-associated membrane protein 2	0.9946	0.999	2	8	0	1	0	0	0	0	0	0	0	0	0	0	0	0	0	0	0	0	0	0	2	0	0	2	0	0	152000000	0	0	1	0	0	0	0	0
774	a	sp|Q9BV40|VAMP8_HUMAN	Q9BV40	VAMP8_HUMAN	VAMP8	100	17	Homo sapiens OX=9606	1:Experimental evidence at protein level	Vesicle-associated membrane protein 8	0.9996	0.9977	2	2	2	2	0	0	0	0	0	0	0	0	0	0	0	0	0	0	0	0	0	0	0	0	0	0	0	0	0	0	0	0	0	0	0	0	0
1098	a	sp|P13473|LAMP2_HUMAN	P13473	LAMP2_HUMAN	LAMP2	410	2.2	Homo sapiens OX=9606	1:Experimental evidence at protein level	Lysosome-associated membrane glycoprotein 2	0.9719	0.9986	1	1	1	1	0	0	0	0	0	0	0	0	0	0	0	0	0	0	0	0	0	0	0	0	0	0	0	0	0	0	0	1	1	1	0	0	0
1118	a	sp|O00186|STXB3_HUMAN	O00186	STXB3_HUMAN	STXBP3	592	1.5	Homo sapiens OX=9606	1:Experimental evidence at protein level	Syntaxin-binding protein 3	0.968	0.9984	1	1	1	1	0	0	0	0	0	0	0	0	0	0	0	0	0	0	0	0	0	0	0	0	0	0	0	0	0	0	0	0	0	0	0	0	0
2	a	sp|A0A075B6I4|LVX54_HUMAN	A0A075B6I4	LVX54_HUMAN	IGLV10-54	117	17.9	Homo sapiens OX=9606	3:Protein inferred from homology	Immunoglobulin lambda variable 10-54	1	0.999	3	3	3	3	0	0	0	0	0	0	0	0	0	0	0	0	0	0	0	0	0	0	0	0	0	0	0	0	0	0	0	0	0	0	0	0	0
3	a	sp|A0A075B6J9|LV218_HUMAN	A0A075B6J9	LV218_HUMAN	IGLV2-18	118	35.6	Homo sapiens OX=9606	3:Protein inferred from homology	Immunoglobulin lambda variable 2-18	1	0.999	6	14	4	10	0	0	0	0	0	0	0	0	0	0	0	0	0	0	0	0	0	0	3	1	2	3	0	2	1230000000	0	93300000	5	3	4	4	2	3
4	a	sp|A0A0B4J2D5|GAL3B_HUMAN	A0A0B4J2D5	GAL3B_HUMAN	GATD3B	268	7.8	Homo sapiens OX=9606	1:Experimental evidence at protein level	Glutamine amidotransferase-like class 1 domain-containing protein 3B, mitochondrial	1	0.999	2	2	2	2	0	0	0	0	0	0	0	0	0	0	0	0	0	0	0	0	0	0	0	0	0	0	0	0	0	0	0	0	0	0	0	0	0
5	a	sp|A0A0B4J2H0|HV69D_HUMAN	A0A0B4J2H0	HV69D_HUMAN	IGHV1-69D	117	44.4	Homo sapiens OX=9606	1:Experimental evidence at protein level	Immunoglobulin heavy variable 1-69D	1	0.999	3	2	2	2	0	0	0	0	0	0	0	0	0	0	0	0	0	0	0	0	0	0	2	2	2	0	0	0	0	0	0	0	0	0	0	0	0
6	a	sp|A0A0C4DH39|HV158_HUMAN	A0A0C4DH39	HV158_HUMAN	IGHV1-58	117	12.8	Homo sapiens OX=9606	3:Protein inferred from homology	Immunoglobulin heavy variable 1-58	1	0.999	1	2	2	2	0	0	0	0	0	0	0	0	0	0	0	0	0	0	0	0	0	0	1	1	1	0	0	0	0	0	0	1	1	1	0	0	0
7	a	sp|O00139|KIF2A_HUMAN	O00139	KIF2A_HUMAN	KIF2A	706	8.8	Homo sapiens OX=9606	1:Experimental evidence at protein level	Kinesin-like protein KIF2A	1	0.999	5	6	6	6	0	0	0	0	0	0	0	0	0	0	0	0	0	0	0	0	0	0	0	0	0	0	0	0	0	0	0	0	0	0	0	0	0
8	a	sp|O00148|DX39A_HUMAN	O00148	DX39A_HUMAN	DDX39A	427	5.2	Homo sapiens OX=9606	1:Experimental evidence at protein level	ATP-dependent RNA helicase DDX39A	1	0.999	2	4	4	4	2	2	2	0	0	0	0	0	0	2	2	2	0	0	0	0	0	0	0	0	0	0	0	0	0	0	0	0	0	0	0	0	0
9	a	sp|O00161|SNP23_HUMAN	O00161	SNP23_HUMAN	SNAP23	211	19	Homo sapiens OX=9606	1:Experimental evidence at protein level	Synaptosomal-associated protein 23	1	0.999	4	4	4	4	0	0	0	0	0	0	0	0	0	0	0	0	0	0	0	0	0	0	0	0	0	0	0	0	0	0	0	0	0	0	0	0	0
10	a	sp|O00187|MASP2_HUMAN	O00187	MASP2_HUMAN	MASP2	686	10.1	Homo sapiens OX=9606	1:Experimental evidence at protein level	Mannan-binding lectin serine protease 2	1	0.999	8	10	10	10	0	0	0	0	0	0	0	0	0	0	0	0	0	0	0	0	0	0	2	2	2	3	3	3	165000000	165000000	165000000	0	0	0	2	2	2
11	a	sp|O00193|SMAP_HUMAN	O00193	SMAP_HUMAN	SMAP	183	21.9	Homo sapiens OX=9606	1:Experimental evidence at protein level	Small acidic protein	1	0.999	3	4	4	4	3	3	3	3	3	3	0	0	0	1	1	1	0	0	0	0	0	0	0	0	0	0	0	0	0	0	0	0	0	0	0	0	0
12	a	sp|O00264|PGRC1_HUMAN	O00264	PGRC1_HUMAN	PGRMC1	195	15.9	Homo sapiens OX=9606	1:Experimental evidence at protein level	Membrane-associated progesterone receptor component 1	1	0.999	4	4	4	4	0	0	0	0	0	0	0	0	0	0	0	0	0	0	0	0	0	0	0	0	0	0	0	0	0	0	0	0	0	0	0	0	0
13	a	sp|O00299|CLIC1_HUMAN	O00299	CLIC1_HUMAN	CLIC1	241	18.7	Homo sapiens OX=9606	1:Experimental evidence at protein level	Chloride intracellular channel protein 1	1	0.999	2	2	2	2	0	0	0	0	0	0	0	0	0	0	0	0	0	0	0	0	0	0	0	0	0	0	0	0	0	0	0	0	0	0	0	0	0
14	a	sp|O00391|QSOX1_HUMAN	O00391	QSOX1_HUMAN	QSOX1	747	26.2	Homo sapiens OX=9606	1:Experimental evidence at protein level	Sulfhydryl oxidase 1	1	0.999	15	20	20	20	15	15	15	13	13	13	554000000	554000000	554000000	5	5	5	9	9	9	266000000	266000000	266000000	0	0	0	0	0	0	0	0	0	0	0	0	0	0	0
15	a	sp|O00410|IPO5_HUMAN	O00410	IPO5_HUMAN	IPO5	1097	4.9	Homo sapiens OX=9606	1:Experimental evidence at protein level	Importin-5	1	0.999	3	2	2	2	0	0	0	0	0	0	0	0	0	0	0	0	0	0	0	0	0	0	0	0	0	0	0	0	0	0	0	0	0	0	0	0	0
16	a	sp|O00501|CLD5_HUMAN	O00501	CLD5_HUMAN	CLDN5	218	11.9	Homo sapiens OX=9606	1:Experimental evidence at protein level	Claudin-5	1	0.999	2	2	2	2	0	0	0	0	0	0	0	0	0	0	0	0	0	0	0	0	0	0	0	0	0	0	0	0	0	0	0	0	0	0	0	0	0
17	a	sp|O14579|COPE_HUMAN	O14579	COPE_HUMAN	COPE	308	14.3	Homo sapiens OX=9606	1:Experimental evidence at protein level	Coatomer subunit epsilon	1	0.999	3	4	4	4	0	0	0	0	0	0	0	0	0	0	0	0	0	0	0	0	0	0	0	0	0	0	0	0	0	0	0	0	0	0	0	0	0
18	a	sp|O14672|ADA10_HUMAN	O14672	ADA10_HUMAN	ADAM10	748	3.5	Homo sapiens OX=9606	1:Experimental evidence at protein level	Disintegrin and metalloproteinase domain-containing protein 10	1	0.9987	3	2	2	2	2	2	2	2	2	2	114000000	114000000	114000000	0	0	0	2	2	2	86500000	86500000	86500000	0	0	0	0	0	0	0	0	0	0	0	0	0	0	0
19	a	sp|O14791|APOL1_HUMAN	O14791	APOL1_HUMAN	APOL1	398	37.7	Homo sapiens OX=9606	1:Experimental evidence at protein level	Apolipoprotein L1	1	0.999	15	28	28	28	0	0	0	0	0	0	0	0	0	0	0	0	0	0	0	0	0	0	11	11	11	10	10	10	1150000000	1150000000	1150000000	7	7	7	7	7	7
20	a	sp|O15144|ARPC2_HUMAN	O15144	ARPC2_HUMAN	ARPC2	300	7.7	Homo sapiens OX=9606	1:Experimental evidence at protein level	Actin-related protein 2/3 complex subunit 2	1	0.999	2	2	2	2	0	0	0	0	0	0	0	0	0	0	0	0	0	0	0	0	0	0	0	0	0	0	0	0	0	0	0	0	0	0	0	0	0
22	a	sp|O15439|MRP4_HUMAN	O15439	MRP4_HUMAN	ABCC4	1325	3.1	Homo sapiens OX=9606	1:Experimental evidence at protein level	Multidrug resistance-associated protein 4	1	0.9983	4	2	2	2	0	0	0	0	0	0	0	0	0	0	0	0	0	0	0	0	0	0	0	0	0	0	0	0	0	0	0	0	0	0	0	0	0
23	a	sp|O43182|RHG06_HUMAN	O43182	RHG06_HUMAN	ARHGAP6	974	3.4	Homo sapiens OX=9606	1:Experimental evidence at protein level	Rho GTPase-activating protein 6	1	0.999	3	2	2	2	0	0	0	0	0	0	0	0	0	0	0	0	0	0	0	0	0	0	0	0	0	0	0	0	0	0	0	0	0	0	0	0	0
24	a	sp|O43294|TGFI1_HUMAN	O43294	TGFI1_HUMAN	TGFB1I1	461	22.8	Homo sapiens OX=9606	1:Experimental evidence at protein level	Transforming growth factor beta-1-induced transcript 1 protein	1	0.999	6	9	9	9	0	0	0	0	0	0	0	0	0	0	0	0	0	0	0	0	0	0	0	0	0	0	0	0	0	0	0	0	0	0	0	0	0
25	a	sp|O43852|CALU_HUMAN	O43852	CALU_HUMAN	CALU	315	29.2	Homo sapiens OX=9606	1:Experimental evidence at protein level	Calumenin	1	0.999	7	8	8	8	6	6	6	6	6	6	152000000	152000000	152000000	1	1	1	6	6	6	137000000	137000000	137000000	0	0	0	0	0	0	0	0	0	0	0	0	0	0	0
26	a	sp|O60229|KALRN_HUMAN	O60229	KALRN_HUMAN	KALRN	2986	1.3	Homo sapiens OX=9606	1:Experimental evidence at protein level	Kalirin	1	0.999	3	3	3	3	0	0	0	0	0	0	0	0	0	0	0	0	0	0	0	0	0	0	0	0	0	0	0	0	0	0	0	0	0	0	0	0	0
27	a	sp|O60610|DIAP1_HUMAN	O60610	DIAP1_HUMAN	DIAPH1	1272	8.4	Homo sapiens OX=9606	1:Experimental evidence at protein level	Protein diaphanous homolog 1	1	0.999	9	7	7	7	0	0	0	0	0	0	0	0	0	0	0	0	0	0	0	0	0	0	0	0	0	0	0	0	0	0	0	0	0	0	0	0	0
28	a	sp|O75116|ROCK2_HUMAN	O75116	ROCK2_HUMAN	ROCK2	1388	17.9	Homo sapiens OX=9606	1:Experimental evidence at protein level	Rho-associated protein kinase 2	1	0.999	21	22	19	22	0	0	0	0	0	0	0	0	0	0	0	0	0	0	0	0	0	0	0	0	0	0	0	0	0	0	0	0	0	0	0	0	0
29	a	sp|O75223|GGCT_HUMAN	O75223	GGCT_HUMAN	GGCT	188	17	Homo sapiens OX=9606	1:Experimental evidence at protein level	Gamma-glutamylcyclotransferase	1	0.999	3	3	3	3	0	0	0	0	0	0	0	0	0	0	0	0	0	0	0	0	0	0	0	0	0	0	0	0	0	0	0	0	0	0	0	0	0
30	a	sp|O75298|RTN2_HUMAN	O75298	RTN2_HUMAN	RTN2	545	7.9	Homo sapiens OX=9606	1:Experimental evidence at protein level	Reticulon-2	1	0.9984	3	2	2	2	0	0	0	0	0	0	0	0	0	0	0	0	0	0	0	0	0	0	0	0	0	0	0	0	0	0	0	0	0	0	0	0	0
31	a	sp|O75390|CISY_HUMAN	O75390	CISY_HUMAN	CS	466	21.5	Homo sapiens OX=9606	1:Experimental evidence at protein level	Citrate synthase, mitochondrial	1	0.999	10	8	8	8	0	0	0	0	0	0	0	0	0	0	0	0	0	0	0	0	0	0	0	0	0	0	0	0	0	0	0	0	0	0	0	0	0
32	a	sp|O75396|SC22B_HUMAN	O75396	SC22B_HUMAN	SEC22B	215	20.9	Homo sapiens OX=9606	1:Experimental evidence at protein level	Vesicle-trafficking protein SEC22b	1	0.999	4	2	2	2	0	0	0	0	0	0	0	0	0	0	0	0	0	0	0	0	0	0	0	0	0	0	0	0	0	0	0	0	0	0	0	0	0
33	a	sp|O75531|BAF_HUMAN	O75531	BAF_HUMAN	BANF1	89	41.6	Homo sapiens OX=9606	1:Experimental evidence at protein level	Barrier-to-autointegration factor	1	0.999	4	6	6	6	0	0	0	0	0	0	0	0	0	1	1	1	2	2	2	186000000	186000000	186000000	0	0	0	0	0	0	0	0	0	1	1	1	0	0	0
34	a	sp|O75533|SF3B1_HUMAN	O75533	SF3B1_HUMAN	SF3B1	1304	6.1	Homo sapiens OX=9606	1:Experimental evidence at protein level	Splicing factor 3B subunit 1	1	0.999	4	4	4	4	3	3	3	2	2	2	0	0	0	1	1	1	0	0	0	0	0	0	0	0	0	0	0	0	0	0	0	0	0	0	0	0	0
36	a	sp|O75563|SKAP2_HUMAN	O75563	SKAP2_HUMAN	SKAP2	359	15.3	Homo sapiens OX=9606	1:Experimental evidence at protein level	Src kinase-associated phosphoprotein 2	1	0.999	4	4	4	4	0	0	0	0	0	0	0	0	0	0	0	0	0	0	0	0	0	0	0	0	0	0	0	0	0	0	0	0	0	0	0	0	0
37	a	sp|O75663|TIPRL_HUMAN	O75663	TIPRL_HUMAN	TIPRL	272	14.3	Homo sapiens OX=9606	1:Experimental evidence at protein level	TIP41-like protein	1	0.999	3	3	3	3	3	3	3	3	3	3	169000000	169000000	169000000	0	0	0	2	2	2	127000000	127000000	127000000	0	0	0	0	0	0	0	0	0	0	0	0	0	0	0
38	a	sp|O75915|PRAF3_HUMAN	O75915	PRAF3_HUMAN	ARL6IP5	188	20.2	Homo sapiens OX=9606	1:Experimental evidence at protein level	PRA1 family protein 3	1	0.999	6	6	6	6	0	0	0	0	0	0	0	0	0	0	0	0	0	0	0	0	0	0	0	0	0	0	0	0	0	0	0	0	0	0	0	0	0
39	a	sp|O75947|ATP5H_HUMAN	O75947	ATP5H_HUMAN	ATP5PD	161	43.5	Homo sapiens OX=9606	1:Experimental evidence at protein level	ATP synthase subunit d, mitochondrial	1	0.999	5	6	6	6	0	0	0	0	0	0	0	0	0	1	1	1	0	0	0	0	0	0	0	0	0	0	0	0	0	0	0	0	0	0	0	0	0
40	a	sp|O75955|FLOT1_HUMAN	O75955	FLOT1_HUMAN	FLOT1	427	9.8	Homo sapiens OX=9606	1:Experimental evidence at protein level	Flotillin-1	1	0.999	3	3	3	3	0	0	0	0	0	0	0	0	0	0	0	0	0	0	0	0	0	0	0	0	0	0	0	0	0	0	0	0	0	0	0	0	0
41	a	sp|O76074|PDE5A_HUMAN	O76074	PDE5A_HUMAN	PDE5A	875	7.8	Homo sapiens OX=9606	1:Experimental evidence at protein level	cGMP-specific 3',5'-cyclic phosphodiesterase	1	0.999	5	5	5	5	0	0	0	0	0	0	0	0	0	0	0	0	0	0	0	0	0	0	0	0	0	0	0	0	0	0	0	0	0	0	0	0	0
42	a	sp|O94886|CSCL1_HUMAN	O94886	CSCL1_HUMAN	TMEM63A	807	2.4	Homo sapiens OX=9606	1:Experimental evidence at protein level	CSC1-like protein 1	1	0.999	2	2	2	2	0	0	0	0	0	0	0	0	0	0	0	0	0	0	0	0	0	0	0	0	0	0	0	0	0	0	0	0	0	0	0	0	0
43	a	sp|O94919|ENDD1_HUMAN	O94919	ENDD1_HUMAN	ENDOD1	500	29.4	Homo sapiens OX=9606	1:Experimental evidence at protein level	Endonuclease domain-containing 1 protein	1	0.999	12	14	14	14	0	0	0	0	0	0	0	0	0	0	0	0	0	0	0	0	0	0	0	0	0	0	0	0	0	0	0	0	0	0	0	0	0
44	a	sp|O95197|RTN3_HUMAN	O95197	RTN3_HUMAN	RTN3	1032	2.6	Homo sapiens OX=9606	1:Experimental evidence at protein level	Reticulon-3	1	0.999	3	2	2	2	0	0	0	0	0	0	0	0	0	0	0	0	0	0	0	0	0	0	0	0	0	0	0	0	0	0	0	0	0	0	0	0	0
45	a	sp|O95292|VAPB_HUMAN	O95292	VAPB_HUMAN	VAPB	243	14	Homo sapiens OX=9606	1:Experimental evidence at protein level	Vesicle-associated membrane protein-associated protein B/C	1	0.999	3	3	2	2	0	0	0	0	0	0	0	0	0	0	0	0	0	0	0	0	0	0	0	0	0	0	0	0	0	0	0	0	0	0	0	0	0
46	a	sp|O95445|APOM_HUMAN	O95445	APOM_HUMAN	APOM	188	10.6	Homo sapiens OX=9606	1:Experimental evidence at protein level	Apolipoprotein M	1	0.999	2	5	5	5	0	0	0	0	0	0	0	0	0	0	0	0	0	0	0	0	0	0	2	2	2	2	2	2	81300000	81300000	81300000	0	0	0	0	0	0
47	a	sp|O95721|SNP29_HUMAN	O95721	SNP29_HUMAN	SNAP29	258	13.2	Homo sapiens OX=9606	1:Experimental evidence at protein level	Synaptosomal-associated protein 29	1	0.999	3	3	3	3	0	0	0	0	0	0	0	0	0	0	0	0	0	0	0	0	0	0	0	0	0	0	0	0	0	0	0	0	0	0	0	0	0
48	a	sp|O95810|CAVN2_HUMAN	O95810	CAVN2_HUMAN	CAVIN2	425	39.8	Homo sapiens OX=9606	1:Experimental evidence at protein level	Caveolae-associated protein 2	1	0.999	16	22	22	22	0	0	0	0	0	0	0	0	0	0	0	0	0	0	0	0	0	0	0	0	0	0	0	0	0	0	0	0	0	0	0	0	0
49	a	sp|O95831|AIFM1_HUMAN	O95831	AIFM1_HUMAN	AIFM1	613	7.2	Homo sapiens OX=9606	1:Experimental evidence at protein level	Apoptosis-inducing factor 1, mitochondrial	1	0.999	3	3	3	3	0	0	0	0	0	0	0	0	0	1	1	1	0	0	0	0	0	0	0	0	0	0	0	0	0	0	0	0	0	0	0	0	0
50	a	sp|O95866|G6B_HUMAN	O95866	G6B_HUMAN	MPIG6B	241	17	Homo sapiens OX=9606	1:Experimental evidence at protein level	Megakaryocyte and platelet inhibitory receptor G6b	1	0.999	6	6	6	6	0	0	0	0	0	0	0	0	0	0	0	0	0	0	0	0	0	0	0	0	0	0	0	0	0	0	0	0	0	0	0	0	0
51	a	sp|P00366|DHE3_BOVIN	P00366	DHE3_BOVIN	GLUD1	558	4.3	Bos taurus	1:Experimental evidence at protein level	Glutamate dehydrogenase 1, mitochondrial	1	0.9988	2	2	2	2	0	0	0	0	0	0	0	0	0	0	0	0	0	0	0	0	0	0	0	0	0	0	0	0	0	0	0	0	0	0	0	0	0
52	a	sp|P00390|GSHR_HUMAN	P00390	GSHR_HUMAN	GSR	522	24.7	Homo sapiens OX=9606	1:Experimental evidence at protein level	Glutathione reductase, mitochondrial	1	0.999	7	5	5	5	0	0	0	0	0	0	0	0	0	0	0	0	0	0	0	0	0	0	0	0	0	0	0	0	0	0	0	0	0	0	0	0	0
53	a	sp|P00403|COX2_HUMAN	P00403	COX2_HUMAN	MT-CO2	227	20.3	Homo sapiens OX=9606	1:Experimental evidence at protein level	Cytochrome c oxidase subunit 2	1	0.999	3	3	3	3	0	0	0	0	0	0	0	0	0	0	0	0	0	0	0	0	0	0	0	0	0	0	0	0	0	0	0	0	0	0	0	0	0
54	a	sp|P00441|SODC_HUMAN	P00441	SODC_HUMAN	SOD1	154	21.4	Homo sapiens	1:Experimental evidence at protein level	Superoxide dismutase [Cu-Zn]	1	0.999	3	3	3	3	0	0	0	0	0	0	0	0	0	0	0	0	0	0	0	0	0	0	0	0	0	0	0	0	0	0	0	0	0	0	0	0	0
55	a	sp|P00450|CERU_HUMAN	P00450	CERU_HUMAN	CP	1065	29.5	Homo sapiens OX=9606	1:Experimental evidence at protein level	Ceruloplasmin	1	0.999	26	58	55	57	0	0	0	0	0	0	0	0	0	0	0	0	0	0	0	0	0	0	4	4	4	4	4	4	153000000	153000000	153000000	12	12	12	10	10	10
56	a	sp|P00451|FA8_HUMAN	P00451	FA8_HUMAN	F8	2351	7.1	Homo sapiens OX=9606	1:Experimental evidence at protein level	Coagulation factor VIII	1	0.999	15	15	13	13	0	0	0	0	0	0	0	0	0	0	0	0	0	0	0	0	0	0	0	0	0	0	0	0	0	0	0	0	0	0	0	0	0
57	a	sp|P00488|F13A_HUMAN	P00488	F13A_HUMAN	F13A1	732	46.9	Homo sapiens OX=9606	1:Experimental evidence at protein level	Coagulation factor XIII A chain	1	0.999	31	46	46	46	0	0	0	0	0	0	0	0	0	0	0	0	0	0	0	0	0	0	8	8	8	8	8	8	235000000	235000000	235000000	4	4	4	5	5	5
58	a	sp|P00505|AATM_HUMAN	P00505	AATM_HUMAN	GOT2	430	16	Homo sapiens OX=9606	1:Experimental evidence at protein level	Aspartate aminotransferase, mitochondrial	1	0.999	6	6	6	6	1	1	1	0	0	0	0	0	0	2	2	2	2	2	2	0	0	0	0	0	0	0	0	0	0	0	0	0	0	0	0	0	0
59	a	sp|P00698|LYSC_CHICK	P00698	LYSC_CHICK	LYZ	147	19	Gallus gallus	1:Experimental evidence at protein level	Lysozyme C	1	0.9988	2	2	2	2	0	0	0	0	0	0	0	0	0	0	0	0	0	0	0	0	0	0	0	0	0	0	0	0	0	0	0	0	0	0	0	0	0
60	a	sp|P00734|THRB_HUMAN	P00734	THRB_HUMAN	F2	622	19.3	Homo sapiens OX=9606	1:Experimental evidence at protein level	Prothrombin	1	0.999	11	21	21	21	0	0	0	0	0	0	0	0	0	0	0	0	0	0	0	0	0	0	4	4	4	5	5	5	667000000	667000000	667000000	3	3	3	3	3	3
61	a	sp|P00748|FA12_HUMAN	P00748	FA12_HUMAN	F12	615	8	Homo sapiens OX=9606	1:Experimental evidence at protein level	Coagulation factor XII	1	0.999	4	9	9	9	0	0	0	0	0	0	0	0	0	0	0	0	0	0	0	0	0	0	4	4	4	3	3	3	172000000	172000000	172000000	4	4	4	3	3	3
62	a	sp|P00751|CFAB_HUMAN	P00751	CFAB_HUMAN	CFB	764	19.8	Homo sapiens OX=9606	1:Experimental evidence at protein level	Complement factor B	1	0.999	13	17	17	17	0	0	0	0	0	0	0	0	0	0	0	0	0	0	0	0	0	0	1	1	1	2	2	2	137000000	137000000	137000000	0	0	0	0	0	0
63	a	sp|P01008|ANT3_HUMAN	P01008	ANT3_HUMAN	SERPINC1	464	31.2	Homo sapiens	1:Experimental evidence at protein level	Antithrombin-III	1	0.999	13	29	29	29	0	0	0	0	0	0	0	0	0	0	0	0	0	0	0	0	0	0	3	3	3	5	5	5	147000000	147000000	147000000	3	3	3	3	3	3
64	a	sp|P01011|AACT_HUMAN	P01011	AACT_HUMAN	SERPINA3	423	58.6	Homo sapiens OX=9606	1:Experimental evidence at protein level	Alpha-1-antichymotrypsin	1	0.999	23	49	46	49	0	0	0	0	0	0	0	0	0	0	0	0	0	0	0	0	0	0	2	2	2	6	5	6	139000000	137000000	139000000	3	3	3	3	3	3
65	a	sp|P01019|ANGT_HUMAN	P01019	ANGT_HUMAN	AGT	485	24.7	Homo sapiens OX=9606	1:Experimental evidence at protein level	Angiotensinogen	1	0.999	9	14	14	14	0	0	0	0	0	0	0	0	0	0	0	0	0	0	0	0	0	0	1	1	1	0	0	0	0	0	0	1	1	1	2	2	2
66	a	sp|P01040|CYTA_HUMAN	P01040	CYTA_HUMAN	CSTA	98	77.6	Homo sapiens OX=9606	1:Experimental evidence at protein level	Cystatin-A	1	0.999	10	13	13	13	0	0	0	0	0	0	0	0	0	0	0	0	0	0	0	0	0	0	0	0	0	0	0	0	0	0	0	1	1	1	0	0	0
67	a	sp|P01042|KNG1_HUMAN	P01042	KNG1_HUMAN	KNG1	644	25.3	Homo sapiens OX=9606	1:Experimental evidence at protein level	Kininogen-1	1	0.999	37	90	90	90	0	0	0	0	0	0	0	0	0	0	0	0	0	0	0	0	0	0	19	19	19	13	13	13	2050000000	2050000000	2050000000	10	10	10	9	9	9
68	a	sp|P01137|TGFB1_HUMAN	P01137	TGFB1_HUMAN	TGFB1	390	39	Homo sapiens OX=9606	1:Experimental evidence at protein level	Transforming growth factor beta-1 proprotein	1	0.999	13	14	14	14	0	0	0	0	0	0	0	0	0	0	0	0	0	0	0	0	0	0	0	0	0	0	0	0	0	0	0	0	0	0	0	0	0
69	a	sp|P01591|IGJ_HUMAN	P01591	IGJ_HUMAN	JCHAIN	159	29.6	Homo sapiens OX=9606	1:Experimental evidence at protein level	Immunoglobulin J chain	1	0.999	7	16	16	16	0	0	0	0	0	0	0	0	0	0	0	0	0	0	0	0	0	0	6	6	6	4	4	4	4240000000	4240000000	4240000000	4	4	4	6	6	6
70	a	sp|P01602|KV105_HUMAN	P01602	KV105_HUMAN	IGKV1-5	117	41.9	Homo sapiens OX=9606	1:Experimental evidence at protein level	Immunoglobulin kappa variable 1-5	1	0.999	6	20	17	20	0	0	0	0	0	0	0	0	0	0	0	0	0	0	0	0	0	0	10	9	10	5	4	5	884000000	651000000	884000000	5	4	5	4	3	4
71	a	sp|P01704|LV214_HUMAN	P01704	LV214_HUMAN	IGLV2-14	120	22.5	Homo sapiens OX=9606	1:Experimental evidence at protein level	Immunoglobulin lambda variable 2-14	1	0.999	4	9	4	9	0	0	0	0	0	0	0	0	0	0	0	0	0	0	0	0	0	0	3	1	3	2	0	2	220000000	0	220000000	2	2	2	0	0	0
72	a	sp|P01709|LV208_HUMAN	P01709	LV208_HUMAN	IGLV2-8	118	43.2	Homo sapiens OX=9606	1:Experimental evidence at protein level	Immunoglobulin lambda variable 2-8	1	0.999	6	9	4	4	0	0	0	0	0	0	0	0	0	0	0	0	0	0	0	0	0	0	3	2	2	3	2	2	3350000000	644000000	644000000	3	2	2	3	2	2
73	a	sp|P01714|LV319_HUMAN	P01714	LV319_HUMAN	IGLV3-19	112	42.9	Homo sapiens OX=9606	1:Experimental evidence at protein level	Immunoglobulin lambda variable 3-19	1	0.999	4	10	7	10	0	0	0	0	0	0	0	0	0	0	0	0	0	0	0	0	0	0	4	3	4	4	3	4	618000000	382000000	618000000	1	0	1	0	0	0
74	a	sp|P01833|PIGR_HUMAN	P01833	PIGR_HUMAN	PIGR	764	8	Homo sapiens OX=9606	1:Experimental evidence at protein level	Polymeric immunoglobulin receptor	1	0.999	4	6	6	6	0	0	0	0	0	0	0	0	0	0	0	0	0	0	0	0	0	0	1	1	1	2	2	2	137000000	137000000	137000000	1	1	1	0	0	0
75	a	sp|P01834|IGKC_HUMAN	P01834	IGKC_HUMAN	IGKC	107	64.5	Homo sapiens OX=9606	1:Experimental evidence at protein level	Immunoglobulin kappa constant	1	0.999	25	193	193	193	0	0	0	0	0	0	0	0	0	0	0	0	0	0	0	0	0	0	56	56	56	13	13	13	26700000000	26700000000	26700000000	48	48	48	13	13	13
76	a	sp|P01857|IGHG1_HUMAN	P01857	IGHG1_HUMAN	IGHG1	330	56.1	Homo sapiens OX=9606	1:Experimental evidence at protein level	Immunoglobulin heavy constant gamma 1	1	0.999	46	241	83	241	0	0	0	2	0	2	79700000	0	79700000	0	0	0	0	0	0	0	0	0	51	15	51	26	7	26	17100000000	17900000000	17100000000	40	16	40	22	6	22
77	a	sp|P01860|IGHG3_HUMAN	P01860	IGHG3_HUMAN	IGHG3	377	38.5	Homo sapiens OX=9606	1:Experimental evidence at protein level	Immunoglobulin heavy constant gamma 3	1	0.999	28	133	3	3	0	0	0	0	0	0	0	0	0	0	0	0	0	0	0	0	0	0	32	1	1	12	0	0	7160000000	0	0	25	0	0	13	0	0
78	a	sp|P01861|IGHG4_HUMAN	P01861	IGHG4_HUMAN	IGHG4	327	46.5	Homo sapiens OX=9606	1:Experimental evidence at protein level	Immunoglobulin heavy constant gamma 4	1	0.999	31	115	7	7	0	0	0	2	0	0	54500000	0	0	0	0	0	0	0	0	0	0	0	25	1	1	16	0	0	8110000000	0	0	16	1	1	14	0	0
79	a	sp|P01871|IGHM_HUMAN	P01871	IGHM_HUMAN	IGHM	453	66	Homo sapiens OX=9606	1:Experimental evidence at protein level	Immunoglobulin heavy constant mu	1	0.999	77	344	344	344	0	0	0	0	0	0	0	0	0	1	1	1	0	0	0	0	0	0	100	100	100	45	45	45	68000000000	68000000000	68000000000	84	84	84	44	44	44
80	a	sp|P01876|IGHA1_HUMAN	P01876	IGHA1_HUMAN	IGHA1	353	41.4	Homo sapiens OX=9606	1:Experimental evidence at protein level	Immunoglobulin heavy constant alpha 1	1	0.999	17	50	27	50	0	0	0	0	0	0	0	0	0	0	0	0	0	0	0	0	0	0	7	4	7	8	5	8	2290000000	1380000000	2290000000	9	5	9	9	5	9
81	a	sp|P01877|IGHA2_HUMAN	P01877	IGHA2_HUMAN	IGHA2	340	31.5	Homo sapiens OX=9606	1:Experimental evidence at protein level	Immunoglobulin heavy constant alpha 2	1	0.999	10	29	6	6	0	0	0	0	0	0	0	0	0	0	0	0	0	0	0	0	0	0	4	1	1	4	0	0	2140000000	0	0	4	0	0	5	0	0
82	a	sp|P02652|APOA2_HUMAN	P02652	APOA2_HUMAN	APOA2	100	53	Homo sapiens OX=9606	1:Experimental evidence at protein level	Apolipoprotein A-II	1	0.999	12	48	48	48	0	0	0	0	0	0	0	0	0	0	0	0	0	0	0	0	0	0	8	8	8	9	9	9	4370000000	4370000000	4370000000	7	7	7	6	6	6
83	a	sp|P02654|APOC1_HUMAN	P02654	APOC1_HUMAN	APOC1	83	38.6	Homo sapiens OX=9606	1:Experimental evidence at protein level	Apolipoprotein C-I	1	0.999	5	20	20	20	0	0	0	0	0	0	0	0	0	0	0	0	0	0	0	0	0	0	5	5	5	5	5	5	2450000000	2450000000	2450000000	5	5	5	5	5	5
84	a	sp|P02656|APOC3_HUMAN	P02656	APOC3_HUMAN	APOC3	99	72.7	Homo sapiens OX=9606	1:Experimental evidence at protein level	Apolipoprotein C-III	1	0.999	29	146	146	146	0	0	0	0	0	0	0	0	0	0	0	0	0	0	0	0	0	0	41	41	41	21	21	21	28700000000	28700000000	28700000000	35	35	35	20	20	20
85	a	sp|P02675|FIBB_HUMAN	P02675	FIBB_HUMAN	FGB	491	85.1	Homo sapiens OX=9606	1:Experimental evidence at protein level	Fibrinogen beta chain	1	0.999	263	1968	1968	1968	2	2	2	4	4	4	424000000	424000000	424000000	3	3	3	3	3	3	545000000	545000000	545000000	444	444	444	172	172	172	56100000000	56100000000	56100000000	438	438	438	218	218	218
86	a	sp|P02730|B3AT_HUMAN	P02730	B3AT_HUMAN	SLC4A1	911	3.2	Homo sapiens OX=9606	1:Experimental evidence at protein level	Band 3 anion transport protein	1	0.999	2	2	2	2	0	0	0	0	0	0	0	0	0	0	0	0	0	0	0	0	0	0	0	0	0	0	0	0	0	0	0	2	2	2	2	2	2
87	a	sp|P02741|CRP_HUMAN	P02741	CRP_HUMAN	CRP	224	18.8	Homo sapiens	1:Experimental evidence at protein level	C-reactive protein	1	0.999	5	8	8	8	0	0	0	0	0	0	0	0	0	0	0	0	0	0	0	0	0	0	0	0	0	0	0	0	0	0	0	0	0	0	0	0	0
88	a	sp|P02743|SAMP_HUMAN	P02743	SAMP_HUMAN	APCS	223	33.6	Homo sapiens OX=9606	1:Experimental evidence at protein level	Serum amyloid P-component	1	0.999	7	10	10	10	0	0	0	0	0	0	0	0	0	0	0	0	0	0	0	0	0	0	0	0	0	0	0	0	0	0	0	0	0	0	0	0	0
89	a	sp|P02745|C1QA_HUMAN	P02745	C1QA_HUMAN	C1QA	245	30.2	Homo sapiens OX=9606	1:Experimental evidence at protein level	Complement C1q subcomponent subunit A	1	0.999	15	33	33	33	0	0	0	0	0	0	0	0	0	0	0	0	0	0	0	0	0	0	1	1	1	0	0	0	0	0	0	23	23	23	15	15	15
90	a	sp|P02748|CO9_HUMAN	P02748	CO9_HUMAN	C9	559	31.3	Homo sapiens OX=9606	1:Experimental evidence at protein level	Complement component C9	1	0.999	19	44	44	44	0	0	0	0	0	0	0	0	0	0	0	0	0	0	0	0	0	0	8	8	8	8	8	8	802000000	802000000	802000000	6	6	6	5	5	5
91	a	sp|P02749|APOH_HUMAN	P02749	APOH_HUMAN	APOH	345	23.8	Homo sapiens OX=9606	1:Experimental evidence at protein level	Beta-2-glycoprotein 1	1	0.999	10	11	11	11	0	0	0	0	0	0	0	0	0	0	0	0	0	0	0	0	0	0	2	2	2	2	2	2	224000000	224000000	224000000	1	1	1	2	2	2
92	a	sp|P02750|A2GL_HUMAN	P02750	A2GL_HUMAN	LRG1	347	25.6	Homo sapiens OX=9606	1:Experimental evidence at protein level	Leucine-rich alpha-2-glycoprotein	1	0.999	6	7	7	7	0	0	0	0	0	0	0	0	0	0	0	0	0	0	0	0	0	0	0	0	0	0	0	0	0	0	0	0	0	0	0	0	0
93	a	sp|P02753|RET4_HUMAN	P02753	RET4_HUMAN	RBP4	201	16.4	Homo sapiens	1:Experimental evidence at protein level	Retinol-binding protein 4	1	0.9987	3	3	3	3	0	0	0	0	0	0	0	0	0	0	0	0	0	0	0	0	0	0	0	0	0	0	0	0	0	0	0	1	1	1	0	0	0
94	a	sp|P02760|AMBP_HUMAN	P02760	AMBP_HUMAN	AMBP	352	13.6	Homo sapiens OX=9606	1:Experimental evidence at protein level	Protein AMBP	1	0.999	4	14	14	14	0	0	0	0	0	0	0	0	0	0	0	0	0	0	0	0	0	0	3	3	3	3	3	3	269000000	269000000	269000000	2	2	2	3	3	3
95	a	sp|P02763|A1AG1_HUMAN	P02763	A1AG1_HUMAN	ORM1	201	47.8	Homo sapiens OX=9606	1:Experimental evidence at protein level	Alpha-1-acid glycoprotein 1	1	0.999	14	38	28	38	0	0	0	0	0	0	0	0	0	0	0	0	0	0	0	0	0	0	5	3	5	4	2	4	349000000	124000000	349000000	2	0	2	4	2	4
96	a	sp|P02765|FETUA_HUMAN	P02765	FETUA_HUMAN	AHSG	367	25.3	Homo sapiens OX=9606	1:Experimental evidence at protein level	Alpha-2-HS-glycoprotein	1	0.999	12	30	30	30	0	0	0	0	0	0	0	0	0	0	0	0	0	0	0	0	0	0	10	10	10	8	8	8	773000000	773000000	773000000	9	9	9	7	7	7
97	a	sp|P02766|TTHY_HUMAN	P02766	TTHY_HUMAN	TTR	147	63.9	Homo sapiens OX=9606	1:Experimental evidence at protein level	Transthyretin	1	0.999	29	81	81	81	0	0	0	0	0	0	0	0	0	0	0	0	0	0	0	0	0	0	19	19	19	17	17	17	3840000000	3840000000	3840000000	17	17	17	17	17	17
98	a	sp|P02768|ALBU_HUMAN	P02768	ALBU_HUMAN	ALB	609	58.1	Homo sapiens	1:Experimental evidence at protein level	Serum albumin	1	0.999	124	740	579	579	4	3	3	6	4	4	781000000	426000000	426000000	7	6	6	11	10	10	845000000	433000000	433000000	160	109	109	74	51	51	54100000000	34700000000	34700000000	153	104	104	75	51	51
99	a	sp|P02774|VTDB_HUMAN	P02774	VTDB_HUMAN	GC	474	36.5	Homo sapiens OX=9606	1:Experimental evidence at protein level	Vitamin D-binding protein	1	0.999	19	45	45	45	0	0	0	0	0	0	0	0	0	0	0	0	0	0	0	0	0	0	8	8	8	8	8	8	332000000	332000000	332000000	9	9	9	9	9	9
100	a	sp|P02775|CXCL7_HUMAN	P02775	CXCL7_HUMAN	PPBP	128	25.8	Homo sapiens OX=9606	1:Experimental evidence at protein level	Platelet basic protein	1	0.999	5	17	17	17	0	0	0	0	0	0	0	0	0	0	0	0	0	0	0	0	0	0	0	0	0	0	0	0	0	0	0	3	3	3	2	2	2
101	a	sp|P02786|TFR1_HUMAN	P02786	TFR1_HUMAN	TFRC	760	3	Homo sapiens OX=9606	1:Experimental evidence at protein level	Transferrin receptor protein 1	1	0.999	2	2	2	2	0	0	0	0	0	0	0	0	0	0	0	0	0	0	0	0	0	0	0	0	0	0	0	0	0	0	0	0	0	0	0	0	0
102	a	sp|P02787|TRFE_HUMAN	P02787	TRFE_HUMAN	TF	698	37.2	Homo sapiens	1:Experimental evidence at protein level	Serotransferrin	1	0.999	28	74	72	74	0	0	0	0	0	0	0	0	0	0	0	0	0	0	0	0	0	0	13	13	13	12	12	12	607000000	352000000	607000000	10	9	10	13	12	13
103	a	sp|P02788|TRFL_HUMAN	P02788	TRFL_HUMAN	LTF	710	31.4	Homo sapiens	1:Experimental evidence at protein level	Lactotransferrin	1	0.999	22	47	45	45	0	0	0	0	0	0	0	0	0	0	0	0	0	0	0	0	0	0	1	1	1	0	0	0	0	0	0	28	27	27	22	21	21
104	a	sp|P02790|HEMO_HUMAN	P02790	HEMO_HUMAN	HPX	462	28.8	Homo sapiens OX=9606	1:Experimental evidence at protein level	Hemopexin	1	0.999	13	23	23	23	0	0	0	0	0	0	0	0	0	0	0	0	0	0	0	0	0	0	2	2	2	0	0	0	0	0	0	1	1	1	2	2	2
105	a	sp|P03950|ANGI_HUMAN	P03950	ANGI_HUMAN	ANG	147	15	Homo sapiens OX=9606	1:Experimental evidence at protein level	Angiogenin	1	0.999	4	7	7	7	0	0	0	0	0	0	0	0	0	0	0	0	0	0	0	0	0	0	0	0	0	0	0	0	0	0	0	1	1	1	0	0	0
106	a	sp|P03952|KLKB1_HUMAN	P03952	KLKB1_HUMAN	KLKB1	638	4.7	Homo sapiens OX=9606	1:Experimental evidence at protein level	Plasma kallikrein	1	0.9989	3	2	2	2	0	0	0	0	0	0	0	0	0	0	0	0	0	0	0	0	0	0	0	0	0	0	0	0	0	0	0	0	0	0	0	0	0
107	a	sp|P04003|C4BPA_HUMAN	P04003	C4BPA_HUMAN	C4BPA	597	36.3	Homo sapiens OX=9606	1:Experimental evidence at protein level	C4b-binding protein alpha chain	1	0.999	26	77	77	77	0	0	0	0	0	0	0	0	0	0	0	0	0	0	0	0	0	0	21	21	21	17	17	17	3010000000	3010000000	3010000000	24	24	24	18	18	18
108	a	sp|P04040|CATA_HUMAN	P04040	CATA_HUMAN	CAT	527	35.9	Homo sapiens	1:Experimental evidence at protein level	Catalase	1	0.999	13	12	12	12	0	0	0	0	0	0	0	0	0	0	0	0	0	0	0	0	0	0	0	0	0	0	0	0	0	0	0	0	0	0	0	0	0
109	a	sp|P04075|ALDOA_HUMAN	P04075	ALDOA_HUMAN	ALDOA	364	73.1	Homo sapiens OX=9606	1:Experimental evidence at protein level	Fructose-bisphosphate aldolase A	1	0.999	20	42	5	42	19	5	19	20	5	20	713000000	235000000	713000000	17	0	17	16	2	16	625000000	75500000	625000000	0	0	0	0	0	0	0	0	0	0	0	0	0	0	0
110	a	sp|P04114|APOB_HUMAN	P04114	APOB_HUMAN	APOB	4563	28.5	Homo sapiens OX=9606	1:Experimental evidence at protein level	Apolipoprotein B-100	1	0.999	107	161	161	161	0	0	0	0	0	0	0	0	0	0	0	0	0	0	0	0	0	0	5	5	5	5	5	5	57800000	57800000	57800000	7	7	7	12	12	12
111	a	sp|P04179|SODM_HUMAN	P04179	SODM_HUMAN	SOD2	222	50.9	Homo sapiens OX=9606	1:Experimental evidence at protein level	Superoxide dismutase [Mn], mitochondrial	1	0.999	11	13	13	13	0	0	0	0	0	0	0	0	0	1	1	1	0	0	0	0	0	0	0	0	0	0	0	0	0	0	0	0	0	0	0	0	0
112	a	sp|P04196|HRG_HUMAN	P04196	HRG_HUMAN	HRG	525	32.8	Homo sapiens OX=9606	1:Experimental evidence at protein level	Histidine-rich glycoprotein	1	0.999	17	50	50	50	0	0	0	0	0	0	0	0	0	0	0	0	0	0	0	0	0	0	15	15	15	13	13	13	1060000000	1060000000	1060000000	14	14	14	15	15	15
113	a	sp|P04217|A1BG_HUMAN	P04217	A1BG_HUMAN	A1BG	495	26.9	Homo sapiens OX=9606	1:Experimental evidence at protein level	Alpha-1B-glycoprotein	1	0.999	10	15	15	15	0	0	0	0	0	0	0	0	0	0	0	0	0	0	0	0	0	0	0	0	0	0	0	0	0	0	0	0	0	0	0	0	0
114	a	sp|P04275|VWF_HUMAN	P04275	VWF_HUMAN	VWF	2813	26	Homo sapiens OX=9606	1:Experimental evidence at protein level	von Willebrand factor	1	0.999	112	313	313	313	0	0	0	0	0	0	0	0	0	0	0	0	0	0	0	0	0	0	32	32	32	30	30	30	644000000	644000000	644000000	29	29	29	35	35	35
115	a	sp|P04406|G3P_HUMAN	P04406	G3P_HUMAN	GAPDH	335	73.4	Homo sapiens OX=9606	1:Experimental evidence at protein level	Glyceraldehyde-3-phosphate dehydrogenase	1	0.999	31	77	75	77	13	13	13	12	12	12	871000000	871000000	871000000	12	11	12	12	12	12	835000000	835000000	835000000	0	0	0	0	0	0	0	0	0	21	21	21	16	16	16
116	a	sp|P04792|HSPB1_HUMAN	P04792	HSPB1_HUMAN	HSPB1	205	52.2	Homo sapiens OX=9606	1:Experimental evidence at protein level	Heat shock protein beta-1	1	0.999	9	13	13	13	0	0	0	0	0	0	0	0	0	0	0	0	0	0	0	0	0	0	0	0	0	0	0	0	0	0	0	0	0	0	0	0	0
117	a	sp|P04843|RPN1_HUMAN	P04843	RPN1_HUMAN	RPN1	607	23.2	Homo sapiens OX=9606	1:Experimental evidence at protein level	Dolichyl-diphosphooligosaccharide--protein glycosyltransferase subunit 1	1	0.999	15	17	17	17	0	0	0	0	0	0	0	0	0	1	1	1	0	0	0	0	0	0	0	0	0	0	0	0	0	0	0	0	0	0	0	0	0
118	a	sp|P04844|RPN2_HUMAN	P04844	RPN2_HUMAN	RPN2	631	10.9	Homo sapiens OX=9606	1:Experimental evidence at protein level	Dolichyl-diphosphooligosaccharide--protein glycosyltransferase subunit 2	1	0.999	4	4	4	4	0	0	0	0	0	0	0	0	0	0	0	0	0	0	0	0	0	0	0	0	0	0	0	0	0	0	0	0	0	0	0	0	0
119	a	sp|P05067|A4_HUMAN	P05067	A4_HUMAN	APP	770	8.2	Homo sapiens OX=9606	1:Experimental evidence at protein level	Amyloid-beta precursor protein	1	0.999	5	6	6	6	1	1	1	2	2	2	145000000	145000000	145000000	1	1	1	2	2	2	110000000	110000000	110000000	0	0	0	0	0	0	0	0	0	0	0	0	0	0	0
120	a	sp|P05089|ARGI1_HUMAN	P05089	ARGI1_HUMAN	ARG1	322	53.4	Homo sapiens OX=9606	1:Experimental evidence at protein level	Arginase-1	1	0.999	15	14	14	14	0	0	0	0	0	0	0	0	0	0	0	0	0	0	0	0	0	0	0	0	0	0	0	0	0	0	0	0	0	0	0	0	0
121	a	sp|P05109|S10A8_HUMAN	P05109	S10A8_HUMAN	S100A8	93	35.5	Homo sapiens OX=9606	1:Experimental evidence at protein level	Protein S100-A8	1	0.999	4	9	9	9	0	0	0	0	0	0	0	0	0	0	0	0	0	0	0	0	0	0	0	0	0	0	0	0	0	0	0	4	4	4	4	4	4
122	a	sp|P05120|PAI2_HUMAN	P05120	PAI2_HUMAN	SERPINB2	415	8.2	Homo sapiens OX=9606	1:Experimental evidence at protein level	Plasminogen activator inhibitor 2	1	0.999	3	3	3	3	0	0	0	0	0	0	0	0	0	0	0	0	0	0	0	0	0	0	0	0	0	0	0	0	0	0	0	0	0	0	0	0	0
123	a	sp|P05155|IC1_HUMAN	P05155	IC1_HUMAN	SERPING1	500	19	Homo sapiens OX=9606	1:Experimental evidence at protein level	Plasma protease C1 inhibitor	1	0.999	7	9	9	9	0	0	0	0	0	0	0	0	0	0	0	0	0	0	0	0	0	0	0	0	0	0	0	0	0	0	0	0	0	0	0	0	0
124	a	sp|P05160|F13B_HUMAN	P05160	F13B_HUMAN	F13B	661	14.2	Homo sapiens OX=9606	1:Experimental evidence at protein level	Coagulation factor XIII B chain	1	0.999	7	14	14	14	0	0	0	0	0	0	0	0	0	0	0	0	0	0	0	0	0	0	7	7	7	5	5	5	219000000	219000000	219000000	2	2	2	0	0	0
125	a	sp|P05164|PERM_HUMAN	P05164	PERM_HUMAN	MPO	745	35.7	Homo sapiens OX=9606	1:Experimental evidence at protein level	Myeloperoxidase	1	0.999	26	36	35	36	0	0	0	0	0	0	0	0	0	0	0	0	0	0	0	0	0	0	0	0	0	0	0	0	0	0	0	30	29	30	24	23	24
126	a	sp|P05387|RLA2_HUMAN	P05387	RLA2_HUMAN	RPLP2	115	27	Homo sapiens OX=9606	1:Experimental evidence at protein level	60S acidic ribosomal protein P2	1	0.999	2	2	2	2	0	0	0	0	0	0	0	0	0	1	1	1	0	0	0	0	0	0	0	0	0	0	0	0	0	0	0	0	0	0	0	0	0
127	a	sp|P05452|TETN_HUMAN	P05452	TETN_HUMAN	CLEC3B	202	16.3	Homo sapiens OX=9606	1:Experimental evidence at protein level	Tetranectin	1	0.999	2	2	2	2	0	0	0	0	0	0	0	0	0	0	0	0	0	0	0	0	0	0	2	2	2	0	0	0	0	0	0	0	0	0	0	0	0
128	a	sp|P05546|HEP2_HUMAN	P05546	HEP2_HUMAN	SERPIND1	499	24.4	Homo sapiens OX=9606	1:Experimental evidence at protein level	Heparin cofactor 2	1	0.999	9	16	13	16	0	0	0	0	0	0	0	0	0	0	0	0	0	0	0	0	0	0	4	3	4	4	3	4	107000000	124000000	107000000	1	0	1	2	0	2
129	a	sp|P06576|ATPB_HUMAN	P06576	ATPB_HUMAN	ATP5F1B	529	65.6	Homo sapiens OX=9606	1:Experimental evidence at protein level	ATP synthase subunit beta, mitochondrial	1	0.999	29	50	50	50	5	5	5	7	7	7	301000000	301000000	301000000	14	14	14	13	13	13	568000000	568000000	568000000	0	0	0	0	0	0	0	0	0	1	1	1	3	3	3
130	a	sp|P06702|S10A9_HUMAN	P06702	S10A9_HUMAN	S100A9	114	55.3	Homo sapiens OX=9606	1:Experimental evidence at protein level	Protein S100-A9	1	0.999	5	9	9	9	0	0	0	0	0	0	0	0	0	0	0	0	0	0	0	0	0	0	0	0	0	0	0	0	0	0	0	5	5	5	3	3	3
131	a	sp|P06727|APOA4_HUMAN	P06727	APOA4_HUMAN	APOA4	396	73.7	Homo sapiens OX=9606	1:Experimental evidence at protein level	Apolipoprotein A-IV	1	0.999	33	93	93	93	0	0	0	0	0	0	0	0	0	0	0	0	0	0	0	0	0	0	24	24	24	20	20	20	939000000	939000000	939000000	20	20	20	20	20	20
132	a	sp|P06733|ENOA_HUMAN	P06733	ENOA_HUMAN	ENO1	434	60.6	Homo sapiens OX=9606	1:Experimental evidence at protein level	Alpha-enolase	1	0.999	21	47	35	47	8	5	8	9	5	9	294000000	248000000	294000000	10	6	10	13	8	13	368000000	329000000	368000000	0	0	0	0	0	0	0	0	0	8	7	8	5	4	5
133	a	sp|P06744|G6PI_HUMAN	P06744	G6PI_HUMAN	GPI	558	10.8	Homo sapiens OX=9606	1:Experimental evidence at protein level	Glucose-6-phosphate isomerase	1	0.999	2	4	4	4	1	1	1	0	0	0	0	0	0	1	1	1	0	0	0	0	0	0	0	0	0	0	0	0	0	0	0	0	0	0	0	0	0
134	a	sp|P06748|NPM_HUMAN	P06748	NPM_HUMAN	NPM1	294	24.5	Homo sapiens OX=9606	1:Experimental evidence at protein level	Nucleophosmin	1	0.999	4	12	12	12	4	4	4	3	3	3	337000000	337000000	337000000	7	7	7	7	7	7	304000000	304000000	304000000	0	0	0	0	0	0	0	0	0	0	0	0	0	0	0
135	a	sp|P06753|TPM3_HUMAN	P06753	TPM3_HUMAN	TPM3	285	31.9	Homo sapiens OX=9606	1:Experimental evidence at protein level	Tropomyosin alpha-3 chain	1	0.999	13	23	4	4	0	0	0	0	0	0	0	0	0	1	0	0	2	0	0	195000000	0	0	0	0	0	0	0	0	0	0	0	5	0	0	6	0	0
136	a	sp|P07203|GPX1_HUMAN	P07203	GPX1_HUMAN	GPX1	203	34	Homo sapiens OX=9606	1:Experimental evidence at protein level	Glutathione peroxidase 1	1	0.999	6	8	8	8	0	0	0	0	0	0	0	0	0	0	0	0	0	0	0	0	0	0	0	0	0	0	0	0	0	0	0	0	0	0	0	0	0
137	a	sp|P07237|PDIA1_HUMAN	P07237	PDIA1_HUMAN	P4HB	508	41.9	Homo sapiens OX=9606	1:Experimental evidence at protein level	Protein disulfide-isomerase	1	0.999	17	32	32	32	9	9	9	9	9	9	265000000	265000000	265000000	8	8	8	10	10	10	264000000	264000000	264000000	0	0	0	0	0	0	0	0	0	1	1	1	2	2	2
138	a	sp|P07339|CATD_HUMAN	P07339	CATD_HUMAN	CTSD	412	14.6	Homo sapiens	1:Experimental evidence at protein level	Cathepsin D	1	0.999	5	5	5	5	0	0	0	0	0	0	0	0	0	0	0	0	0	0	0	0	0	0	0	0	0	0	0	0	0	0	0	0	0	0	0	0	0
139	a	sp|P07358|CO8B_HUMAN	P07358	CO8B_HUMAN	C8B	591	16.9	Homo sapiens OX=9606	1:Experimental evidence at protein level	Complement component C8 beta chain	1	0.999	7	11	11	11	0	0	0	0	0	0	0	0	0	0	0	0	0	0	0	0	0	0	4	4	4	3	3	3	175000000	175000000	175000000	0	0	0	0	0	0
140	a	sp|P07384|CAN1_HUMAN	P07384	CAN1_HUMAN	CAPN1	714	20.4	Homo sapiens OX=9606	1:Experimental evidence at protein level	Calpain-1 catalytic subunit	1	0.999	13	11	11	11	0	0	0	0	0	0	0	0	0	0	0	0	0	0	0	0	0	0	0	0	0	0	0	0	0	0	0	0	0	0	0	0	0
141	a	sp|P07602|SAP_HUMAN	P07602	SAP_HUMAN	PSAP	524	9.4	Homo sapiens OX=9606	1:Experimental evidence at protein level	Prosaposin	1	0.999	4	4	4	4	1	1	1	0	0	0	0	0	0	1	1	1	0	0	0	0	0	0	0	0	0	0	0	0	0	0	0	0	0	0	0	0	0
142	a	sp|P07737|PROF1_HUMAN	P07737	PROF1_HUMAN	PFN1	140	52.9	Homo sapiens OX=9606	1:Experimental evidence at protein level	Profilin-1	1	0.999	6	7	7	7	0	0	0	0	0	0	0	0	0	1	1	1	0	0	0	0	0	0	0	0	0	0	0	0	0	0	0	0	0	0	0	0	0
143	a	sp|P07858|CATB_HUMAN	P07858	CATB_HUMAN	CTSB	339	11.2	Homo sapiens OX=9606	1:Experimental evidence at protein level	Cathepsin B	1	0.999	2	3	3	3	0	0	0	0	0	0	0	0	0	2	2	2	0	0	0	0	0	0	0	0	0	0	0	0	0	0	0	0	0	0	0	0	0
144	a	sp|P07954|FUMH_HUMAN	P07954	FUMH_HUMAN	FH	510	3.9	Homo sapiens OX=9606	1:Experimental evidence at protein level	Fumarate hydratase, mitochondrial	1	0.9987	2	2	2	2	0	0	0	0	0	0	0	0	0	0	0	0	0	0	0	0	0	0	0	0	0	0	0	0	0	0	0	0	0	0	0	0	0
145	a	sp|P08311|CATG_HUMAN	P08311	CATG_HUMAN	CTSG	255	11	Homo sapiens	1:Experimental evidence at protein level	Cathepsin G	1	0.9988	3	2	2	2	0	0	0	0	0	0	0	0	0	0	0	0	0	0	0	0	0	0	0	0	0	0	0	0	0	0	0	2	2	2	2	2	2
146	a	sp|P08493|MGP_HUMAN	P08493	MGP_HUMAN	MGP	103	12.6	Homo sapiens OX=9606	1:Experimental evidence at protein level	Matrix Gla protein	1	0.999	1	3	3	3	0	0	0	0	0	0	0	0	0	0	0	0	0	0	0	0	0	0	0	0	0	0	0	0	0	0	0	0	0	0	0	0	0
147	a	sp|P08514|ITA2B_HUMAN	P08514	ITA2B_HUMAN	ITGA2B	1039	39.8	Homo sapiens OX=9606	1:Experimental evidence at protein level	Integrin alpha-IIb	1	0.999	62	104	104	104	0	0	0	0	0	0	0	0	0	0	0	0	0	0	0	0	0	0	0	0	0	0	0	0	0	0	0	3	3	3	5	5	5
148	a	sp|P08567|PLEK_HUMAN	P08567	PLEK_HUMAN	PLEK	350	38.9	Homo sapiens OX=9606	1:Experimental evidence at protein level	Pleckstrin	1	0.999	13	22	22	22	0	0	0	0	0	0	0	0	0	1	1	1	0	0	0	0	0	0	0	0	0	0	0	0	0	0	0	2	2	2	0	0	0
149	a	sp|P08571|CD14_HUMAN	P08571	CD14_HUMAN	CD14	375	9.9	Homo sapiens OX=9606	1:Experimental evidence at protein level	Monocyte differentiation antigen CD14	1	0.999	3	3	3	3	0	0	0	0	0	0	0	0	0	0	0	0	0	0	0	0	0	0	0	0	0	0	0	0	0	0	0	0	0	0	0	0	0
150	a	sp|P08697|A2AP_HUMAN	P08697	A2AP_HUMAN	SERPINF2	491	26.1	Homo sapiens OX=9606	1:Experimental evidence at protein level	Alpha-2-antiplasmin	1	0.999	10	15	15	15	0	0	0	0	0	0	0	0	0	0	0	0	0	0	0	0	0	0	3	3	3	3	3	3	119000000	119000000	119000000	1	1	1	2	2	2
151	a	sp|P08865|RSSA_HUMAN	P08865	RSSA_HUMAN	RPSA	295	27.5	Homo sapiens OX=9606	1:Experimental evidence at protein level	40S ribosomal protein SA	1	0.999	4	7	7	7	2	2	2	2	2	2	313000000	313000000	313000000	3	3	3	2	2	2	321000000	321000000	321000000	0	0	0	0	0	0	0	0	0	0	0	0	0	0	0
153	a	sp|P09211|GSTP1_HUMAN	P09211	GSTP1_HUMAN	GSTP1	210	16.7	Homo sapiens	1:Experimental evidence at protein level	Glutathione S-transferase P	1	0.999	3	3	3	3	0	0	0	0	0	0	0	0	0	0	0	0	0	0	0	0	0	0	0	0	0	0	0	0	0	0	0	0	0	0	0	0	0
154	a	sp|P09234|RU1C_HUMAN	P09234	RU1C_HUMAN	SNRPC	159	13.2	Homo sapiens OX=9606	1:Experimental evidence at protein level	U1 small nuclear ribonucleoprotein C	1	0.999	2	4	4	4	3	3	3	3	3	3	277000000	277000000	277000000	1	1	1	3	3	3	163000000	163000000	163000000	0	0	0	0	0	0	0	0	0	0	0	0	0	0	0
155	a	sp|P09382|LEG1_HUMAN	P09382	LEG1_HUMAN	LGALS1	135	19.3	Homo sapiens OX=9606	1:Experimental evidence at protein level	Galectin-1	1	0.9989	3	3	3	3	0	0	0	0	0	0	0	0	0	0	0	0	0	0	0	0	0	0	0	0	0	0	0	0	0	0	0	0	0	0	0	0	0
156	a	sp|P09486|SPRC_HUMAN	P09486	SPRC_HUMAN	SPARC	303	22.8	Homo sapiens OX=9606	1:Experimental evidence at protein level	SPARC	1	0.999	4	4	4	4	0	0	0	0	0	0	0	0	0	0	0	0	0	0	0	0	0	0	0	0	0	0	0	0	0	0	0	0	0	0	0	0	0
157	a	sp|P09493|TPM1_HUMAN	P09493	TPM1_HUMAN	TPM1	284	32.7	Homo sapiens OX=9606	1:Experimental evidence at protein level	Tropomyosin alpha-1 chain	1	0.999	14	23	6	14	0	0	0	0	0	0	0	0	0	1	0	0	0	0	0	0	0	0	0	0	0	0	0	0	0	0	0	4	0	2	3	0	0
158	a	sp|P09496|CLCA_HUMAN	P09496	CLCA_HUMAN	CLTA	248	15.3	Homo sapiens OX=9606	1:Experimental evidence at protein level	Clathrin light chain A	1	0.999	3	3	3	3	0	0	0	0	0	0	0	0	0	0	0	0	0	0	0	0	0	0	0	0	0	0	0	0	0	0	0	0	0	0	0	0	0
159	a	sp|P09622|DLDH_HUMAN	P09622	DLDH_HUMAN	DLD	509	8.6	Homo sapiens OX=9606	1:Experimental evidence at protein level	Dihydrolipoyl dehydrogenase, mitochondrial	1	0.999	3	3	3	3	0	0	0	0	0	0	0	0	0	0	0	0	0	0	0	0	0	0	0	0	0	0	0	0	0	0	0	0	0	0	0	0	0
160	a	sp|P09651|ROA1_HUMAN	P09651	ROA1_HUMAN	HNRNPA1	372	34.4	Homo sapiens OX=9606	1:Experimental evidence at protein level	Heterogeneous nuclear ribonucleoprotein A1	1	0.999	9	9	4	6	0	0	0	0	0	0	0	0	0	2	2	2	4	3	4	718000000	510000000	568000000	0	0	0	0	0	0	0	0	0	0	0	0	0	0	0
161	a	sp|P09972|ALDOC_HUMAN	P09972	ALDOC_HUMAN	ALDOC	364	16.8	Homo sapiens OX=9606	1:Experimental evidence at protein level	Fructose-bisphosphate aldolase C	1	0.999	4	8	2	2	3	1	1	3	0	0	603000000	0	0	2	0	0	2	0	0	161000000	0	0	0	0	0	0	0	0	0	0	0	0	0	0	0	0	0
162	a	sp|P0CG47|UBB_HUMAN	P0CG47	UBB_HUMAN	UBB	229	56.5	Homo sapiens OX=9606	1:Experimental evidence at protein level	Polyubiquitin-B	1	0.999	4	11	11	11	1	1	1	0	0	0	0	0	0	0	0	0	0	0	0	0	0	0	1	1	1	0	0	0	0	0	0	2	2	2	2	0	2
163	a	sp|P0DJI8|SAA1_HUMAN	P0DJI8	SAA1_HUMAN	SAA1	122	60.7	Homo sapiens OX=9606	1:Experimental evidence at protein level	Serum amyloid A-1 protein	1	0.999	36	113	54	113	0	0	0	3	0	3	219000000	0	219000000	1	0	1	2	0	2	269000000	0	269000000	3	2	3	2	2	2	184000000	168000000	184000000	1	1	1	0	0	0
164	a	sp|P0DJI9|SAA2_HUMAN	P0DJI9	SAA2_HUMAN	SAA2	122	45.9	Homo sapiens OX=9606	1:Experimental evidence at protein level	Serum amyloid A-2 protein	1	0.999	24	82	24	24	0	0	0	2	0	0	282000000	0	0	1	0	0	2	0	0	218000000	0	0	1	0	0	0	0	0	0	0	0	0	0	0	0	0	0
165	a	sp|P10124|SRGN_HUMAN	P10124	SRGN_HUMAN	SRGN	158	19	Homo sapiens OX=9606	1:Experimental evidence at protein level	Serglycin	1	0.999	2	3	3	3	0	0	0	0	0	0	0	0	0	0	0	0	0	0	0	0	0	0	0	0	0	0	0	0	0	0	0	0	0	0	0	0	0
166	a	sp|P10599|THIO_HUMAN	P10599	THIO_HUMAN	TXN	105	29.5	Homo sapiens	1:Experimental evidence at protein level	Thioredoxin	1	0.999	3	8	8	8	0	0	0	0	0	0	0	0	0	0	0	0	0	0	0	0	0	0	1	1	1	0	0	0	0	0	0	1	1	1	2	2	2
167	a	sp|P10606|COX5B_HUMAN	P10606	COX5B_HUMAN	COX5B	129	22.5	Homo sapiens OX=9606	1:Experimental evidence at protein level	Cytochrome c oxidase subunit 5B, mitochondrial	1	0.999	2	3	3	3	0	0	0	0	0	0	0	0	0	0	0	0	0	0	0	0	0	0	0	0	0	0	0	0	0	0	0	0	0	0	0	0	0
168	a	sp|P10643|CO7_HUMAN	P10643	CO7_HUMAN	C7	843	7.1	Homo sapiens OX=9606	1:Experimental evidence at protein level	Complement component C7	1	0.999	4	7	7	7	0	0	0	0	0	0	0	0	0	0	0	0	0	0	0	0	0	0	2	2	2	2	2	2	57200000	57200000	57200000	0	0	0	0	0	0
169	a	sp|P10809|CH60_HUMAN	P10809	CH60_HUMAN	HSPD1	573	49.7	Homo sapiens OX=9606	1:Experimental evidence at protein level	60 kDa heat shock protein, mitochondrial	1	0.999	24	30	30	30	2	2	2	0	0	0	0	0	0	3	3	3	3	3	3	452000000	452000000	452000000	0	0	0	0	0	0	0	0	0	0	0	0	0	0	0
170	a	sp|P10909|CLUS_HUMAN	P10909	CLUS_HUMAN	CLU	449	42.1	Homo sapiens OX=9606	1:Experimental evidence at protein level	Clusterin	1	0.999	38	104	104	104	1	1	1	0	0	0	0	0	0	0	0	0	2	2	2	226000000	226000000	226000000	27	27	27	24	24	24	5760000000	5760000000	5760000000	24	24	24	26	26	26
171	a	sp|P11150|LIPC_HUMAN	P11150	LIPC_HUMAN	LIPC	499	7.2	Homo sapiens OX=9606	1:Experimental evidence at protein level	Hepatic triacylglycerol lipase	1	0.999	2	2	2	2	0	0	0	0	0	0	0	0	0	0	0	0	0	0	0	0	0	0	0	0	0	0	0	0	0	0	0	0	0	0	0	0	0
172	a	sp|P11215|ITAM_HUMAN	P11215	ITAM_HUMAN	ITGAM	1152	3.9	Homo sapiens OX=9606	1:Experimental evidence at protein level	Integrin alpha-M	1	0.999	4	4	4	4	0	0	0	0	0	0	0	0	0	0	0	0	0	0	0	0	0	0	0	0	0	0	0	0	0	0	0	4	4	4	3	3	3
173	a	sp|P11216|PYGB_HUMAN	P11216	PYGB_HUMAN	PYGB	843	4.3	Homo sapiens OX=9606	1:Experimental evidence at protein level	Glycogen phosphorylase, brain form	1	0.999	3	2	2	2	0	0	0	0	0	0	0	0	0	0	0	0	0	0	0	0	0	0	0	0	0	0	0	0	0	0	0	0	0	0	0	0	0
174	a	sp|P11277|SPTB1_HUMAN	P11277	SPTB1_HUMAN	SPTB	2137	7.3	Homo sapiens OX=9606	1:Experimental evidence at protein level	Spectrin beta chain, erythrocytic	1	0.999	12	11	10	11	0	0	0	0	0	0	0	0	0	0	0	0	0	0	0	0	0	0	0	0	0	0	0	0	0	0	0	0	0	0	0	0	0
175	a	sp|P11310|ACADM_HUMAN	P11310	ACADM_HUMAN	ACADM	421	10.2	Homo sapiens OX=9606	1:Experimental evidence at protein level	Medium-chain specific acyl-CoA dehydrogenase, mitochondrial	1	0.999	2	2	2	2	0	0	0	0	0	0	0	0	0	0	0	0	0	0	0	0	0	0	0	0	0	0	0	0	0	0	0	0	0	0	0	0	0
176	a	sp|P11413|G6PD_HUMAN	P11413	G6PD_HUMAN	G6PD	515	4.5	Homo sapiens OX=9606	1:Experimental evidence at protein level	Glucose-6-phosphate 1-dehydrogenase	1	0.999	3	2	2	2	0	0	0	0	0	0	0	0	0	2	2	2	0	0	0	0	0	0	0	0	0	0	0	0	0	0	0	0	0	0	0	0	0
177	a	sp|P11586|C1TC_HUMAN	P11586	C1TC_HUMAN	MTHFD1	935	8	Homo sapiens OX=9606	1:Experimental evidence at protein level	C-1-tetrahydrofolate synthase, cytoplasmic	1	0.999	6	5	5	5	0	0	0	0	0	0	0	0	0	0	0	0	0	0	0	0	0	0	0	0	0	0	0	0	0	0	0	0	0	0	0	0	0
178	a	sp|P11597|CETP_HUMAN	P11597	CETP_HUMAN	CETP	493	24.7	Homo sapiens OX=9606	1:Experimental evidence at protein level	Cholesteryl ester transfer protein	1	0.999	10	11	11	11	0	0	0	0	0	0	0	0	0	0	0	0	0	0	0	0	0	0	2	2	2	0	0	0	0	0	0	0	0	0	0	0	0
179	a	sp|P11678|PERE_HUMAN	P11678	PERE_HUMAN	EPX	715	11.7	Homo sapiens OX=9606	1:Experimental evidence at protein level	Eosinophil peroxidase	1	0.999	8	7	6	6	0	0	0	0	0	0	0	0	0	0	0	0	0	0	0	0	0	0	0	0	0	0	0	0	0	0	0	7	6	6	5	4	4
180	a	sp|P12259|FA5_HUMAN	P12259	FA5_HUMAN	F5	2224	26.2	Homo sapiens OX=9606	1:Experimental evidence at protein level	Coagulation factor V	1	0.999	50	69	68	69	0	0	0	0	0	0	0	0	0	0	0	0	0	0	0	0	0	0	1	1	1	0	0	0	0	0	0	3	3	3	3	3	3
181	a	sp|P12273|PIP_HUMAN	P12273	PIP_HUMAN	PIP	146	26.7	Homo sapiens OX=9606	1:Experimental evidence at protein level	Prolactin-inducible protein	1	0.999	3	3	3	3	0	0	0	0	0	0	0	0	0	0	0	0	0	0	0	0	0	0	0	0	0	0	0	0	0	0	0	0	0	0	0	0	0
182	a	sp|P12724|ECP_HUMAN	P12724	ECP_HUMAN	RNASE3	160	21.2	Homo sapiens OX=9606	1:Experimental evidence at protein level	Eosinophil cationic protein	1	0.999	3	3	3	3	0	0	0	0	0	0	0	0	0	0	0	0	0	0	0	0	0	0	0	0	0	0	0	0	0	0	0	3	3	3	3	3	3
183	a	sp|P13224|GP1BB_HUMAN	P13224	GP1BB_HUMAN	GP1BB	206	24.3	Homo sapiens OX=9606	1:Experimental evidence at protein level	Platelet glycoprotein Ib beta chain	1	0.999	9	11	10	10	0	0	0	0	0	0	0	0	0	0	0	0	0	0	0	0	0	0	0	0	0	0	0	0	0	0	0	1	1	1	2	2	2
184	a	sp|P13489|RINI_HUMAN	P13489	RINI_HUMAN	RNH1	461	6.5	Homo sapiens OX=9606	1:Experimental evidence at protein level	Ribonuclease inhibitor	1	0.999	2	2	2	2	0	0	0	0	0	0	0	0	0	0	0	0	0	0	0	0	0	0	0	0	0	0	0	0	0	0	0	0	0	0	0	0	0
185	a	sp|P13598|ICAM2_HUMAN	P13598	ICAM2_HUMAN	ICAM2	275	14.9	Homo sapiens OX=9606	1:Experimental evidence at protein level	Intercellular adhesion molecule 2	1	0.999	3	3	3	3	0	0	0	0	0	0	0	0	0	0	0	0	0	0	0	0	0	0	0	0	0	0	0	0	0	0	0	0	0	0	0	0	0
186	a	sp|P13639|EF2_HUMAN	P13639	EF2_HUMAN	EEF2	858	15.2	Homo sapiens OX=9606	1:Experimental evidence at protein level	Elongation factor 2	1	0.999	9	14	14	14	4	4	4	4	4	4	269000000	269000000	269000000	8	8	8	8	8	8	333000000	333000000	333000000	0	0	0	0	0	0	0	0	0	0	0	0	0	0	0
187	a	sp|P13671|CO6_HUMAN	P13671	CO6_HUMAN	C6	934	6.2	Homo sapiens OX=9606	1:Experimental evidence at protein level	Complement component C6	1	0.999	5	10	10	10	0	0	0	0	0	0	0	0	0	0	0	0	0	0	0	0	0	0	3	3	3	3	3	3	73400000	73400000	73400000	2	2	2	0	0	0
188	a	sp|P13796|PLSL_HUMAN	P13796	PLSL_HUMAN	LCP1	627	14.4	Homo sapiens OX=9606	1:Experimental evidence at protein level	Plastin-2	1	0.999	4	5	5	5	1	1	1	0	0	0	0	0	0	4	4	4	0	0	0	0	0	0	0	0	0	0	0	0	0	0	0	0	0	0	0	0	0
189	a	sp|P13804|ETFA_HUMAN	P13804	ETFA_HUMAN	ETFA	333	9.6	Homo sapiens OX=9606	1:Experimental evidence at protein level	Electron transfer flavoprotein subunit alpha, mitochondrial	1	0.999	2	2	2	2	0	0	0	0	0	0	0	0	0	0	0	0	0	0	0	0	0	0	0	0	0	0	0	0	0	0	0	0	0	0	0	0	0
190	a	sp|P13929|ENOB_HUMAN	P13929	ENOB_HUMAN	ENO3	434	27	Homo sapiens OX=9606	1:Experimental evidence at protein level	Beta-enolase	1	0.999	8	28	16	16	8	5	5	6	2	2	676000000	549000000	549000000	12	8	8	7	2	2	892000000	3740000000	3740000000	0	0	0	0	0	0	0	0	0	1	0	0	0	0	0
191	a	sp|P14314|GLU2B_HUMAN	P14314	GLU2B_HUMAN	PRKCSH	528	13.4	Homo sapiens OX=9606	1:Experimental evidence at protein level	Glucosidase 2 subunit beta	1	0.999	5	6	6	6	0	0	0	0	0	0	0	0	0	0	0	0	0	0	0	0	0	0	0	0	0	0	0	0	0	0	0	1	1	1	0	0	0
192	a	sp|P14406|CX7A2_HUMAN	P14406	CX7A2_HUMAN	COX7A2	83	27.7	Homo sapiens OX=9606	1:Experimental evidence at protein level	Cytochrome c oxidase subunit 7A2, mitochondrial	1	0.999	2	2	2	2	0	0	0	0	0	0	0	0	0	0	0	0	0	0	0	0	0	0	0	0	0	0	0	0	0	0	0	0	0	0	0	0	0
193	a	sp|P14625|ENPL_HUMAN	P14625	ENPL_HUMAN	HSP90B1	803	33.6	Homo sapiens OX=9606	1:Experimental evidence at protein level	Endoplasmin	1	0.999	23	34	26	29	7	5	5	7	4	5	393000000	288000000	298000000	10	8	9	9	7	8	496000000	414000000	400000000	0	0	0	0	0	0	0	0	0	0	0	0	0	0	0
194	a	sp|P14866|HNRPL_HUMAN	P14866	HNRPL_HUMAN	HNRNPL	589	10.2	Homo sapiens OX=9606	1:Experimental evidence at protein level	Heterogeneous nuclear ribonucleoprotein L	1	0.999	3	3	3	3	0	0	0	2	2	2	164000000	164000000	164000000	3	3	3	3	3	3	258000000	258000000	258000000	0	0	0	0	0	0	0	0	0	0	0	0	0	0	0
195	a	sp|P15121|ALDR_HUMAN	P15121	ALDR_HUMAN	AKR1B1	316	21.2	Homo sapiens OX=9606	1:Experimental evidence at protein level	Aldo-keto reductase family 1 member B1	1	0.999	4	10	9	10	3	3	3	3	2	3	593000000	1100000000	593000000	4	3	4	4	3	4	875000000	473000000	875000000	0	0	0	0	0	0	0	0	0	0	0	0	0	0	0
196	a	sp|P15880|RS2_HUMAN	P15880	RS2_HUMAN	RPS2	293	13.7	Homo sapiens OX=9606	1:Experimental evidence at protein level	40S ribosomal protein S2	1	0.999	3	5	5	5	2	2	2	2	2	2	209000000	209000000	209000000	3	3	3	3	3	3	264000000	264000000	264000000	0	0	0	0	0	0	0	0	0	0	0	0	0	0	0
197	a	sp|P16284|PECA1_HUMAN	P16284	PECA1_HUMAN	PECAM1	738	26.2	Homo sapiens OX=9606	1:Experimental evidence at protein level	Platelet endothelial cell adhesion molecule	1	0.999	16	19	19	19	0	0	0	0	0	0	0	0	0	0	0	0	0	0	0	0	0	0	0	0	0	0	0	0	0	0	0	0	0	0	0	0	0
198	a	sp|P17213|BPI_HUMAN	P17213	BPI_HUMAN	BPI	487	21.8	Homo sapiens OX=9606	1:Experimental evidence at protein level	Bactericidal permeability-increasing protein	1	0.999	9	9	9	9	0	0	0	0	0	0	0	0	0	0	0	0	0	0	0	0	0	0	0	0	0	0	0	0	0	0	0	9	9	9	8	8	8
199	a	sp|P17301|ITA2_HUMAN	P17301	ITA2_HUMAN	ITGA2	1181	4.8	Homo sapiens OX=9606	1:Experimental evidence at protein level	Integrin alpha-2	1	0.999	4	4	4	4	0	0	0	0	0	0	0	0	0	0	0	0	0	0	0	0	0	0	0	0	0	0	0	0	0	0	0	0	0	0	0	0	0
200	a	sp|P17844|DDX5_HUMAN	P17844	DDX5_HUMAN	DDX5	614	6	Homo sapiens OX=9606	1:Experimental evidence at protein level	Probable ATP-dependent RNA helicase DDX5	1	0.999	2	3	3	3	1	1	1	2	2	2	336000000	336000000	336000000	2	2	2	2	2	2	346000000	346000000	346000000	0	0	0	0	0	0	0	0	0	0	0	0	0	0	0
201	a	sp|P17931|LEG3_HUMAN	P17931	LEG3_HUMAN	LGALS3	250	10.4	Homo sapiens OX=9606	1:Experimental evidence at protein level	Galectin-3	1	0.999	3	6	6	6	3	3	3	3	3	3	158000000	158000000	158000000	3	3	3	3	3	3	265000000	265000000	265000000	0	0	0	0	0	0	0	0	0	0	0	0	0	0	0
202	a	sp|P17987|TCPA_HUMAN	P17987	TCPA_HUMAN	TCP1	556	10.1	Homo sapiens OX=9606	1:Experimental evidence at protein level	T-complex protein 1 subunit alpha	1	0.999	4	4	4	4	0	0	0	0	0	0	0	0	0	0	0	0	0	0	0	0	0	0	0	0	0	0	0	0	0	0	0	0	0	0	0	0	0
203	a	sp|P18065|IBP2_HUMAN	P18065	IBP2_HUMAN	IGFBP2	325	8	Homo sapiens OX=9606	1:Experimental evidence at protein level	Insulin-like growth factor-binding protein 2	1	0.999	3	6	6	6	2	2	2	0	0	0	0	0	0	3	3	3	3	3	3	0	0	0	1	1	1	0	0	0	0	0	0	0	0	0	0	0	0
204	a	sp|P18085|ARF4_HUMAN	P18085	ARF4_HUMAN	ARF4	180	44.4	Homo sapiens OX=9606	1:Experimental evidence at protein level	ADP-ribosylation factor 4	1	0.999	8	15	4	4	2	0	0	0	0	0	0	0	0	1	0	0	0	0	0	0	0	0	0	0	0	0	0	0	0	0	0	0	0	0	0	0	0
205	a	sp|P18124|RL7_HUMAN	P18124	RL7_HUMAN	RPL7	248	18.1	Homo sapiens OX=9606	1:Experimental evidence at protein level	60S ribosomal protein L7	1	0.999	4	9	9	9	3	3	3	3	3	3	224000000	224000000	224000000	5	5	5	4	4	4	482000000	482000000	482000000	0	0	0	0	0	0	0	0	0	0	0	0	0	0	0
206	a	sp|P18206|VINC_HUMAN	P18206	VINC_HUMAN	VCL	1134	42.5	Homo sapiens OX=9606	1:Experimental evidence at protein level	Vinculin	1	0.999	39	43	43	43	0	0	0	0	0	0	0	0	0	0	0	0	0	0	0	0	0	0	0	0	0	0	0	0	0	0	0	0	0	0	0	0	0
207	a	sp|P18428|LBP_HUMAN	P18428	LBP_HUMAN	LBP	481	51.6	Homo sapiens OX=9606	1:Experimental evidence at protein level	Lipopolysaccharide-binding protein	1	0.999	51	150	150	150	0	0	0	0	0	0	0	0	0	0	0	0	0	0	0	0	0	0	9	9	9	9	9	9	821000000	821000000	821000000	9	9	9	10	10	10
208	a	sp|P18859|ATP5J_HUMAN	P18859	ATP5J_HUMAN	ATP5PF	108	31.5	Homo sapiens OX=9606	1:Experimental evidence at protein level	ATP synthase-coupling factor 6, mitochondrial	1	0.999	2	2	2	2	0	0	0	0	0	0	0	0	0	0	0	0	0	0	0	0	0	0	0	0	0	0	0	0	0	0	0	0	0	0	0	0	0
209	a	sp|P19021|AMD_HUMAN	P19021	AMD_HUMAN	PAM	973	14.3	Homo sapiens OX=9606	1:Experimental evidence at protein level	Peptidyl-glycine alpha-amidating monooxygenase	1	0.999	12	13	13	13	11	11	11	9	9	9	218000000	218000000	218000000	2	2	2	5	5	5	154000000	154000000	154000000	0	0	0	0	0	0	0	0	0	0	0	0	0	0	0
210	a	sp|P19338|NUCL_HUMAN	P19338	NUCL_HUMAN	NCL	710	9.3	Homo sapiens OX=9606	1:Experimental evidence at protein level	Nucleolin	1	0.999	5	6	6	6	1	1	1	0	0	0	0	0	0	5	5	5	4	4	4	0	0	0	0	0	0	0	0	0	0	0	0	0	0	0	0	0	0
211	a	sp|P19652|A1AG2_HUMAN	P19652	A1AG2_HUMAN	ORM2	201	41.8	Homo sapiens OX=9606	1:Experimental evidence at protein level	Alpha-1-acid glycoprotein 2	1	0.999	9	28	18	18	0	0	0	0	0	0	0	0	0	0	0	0	0	0	0	0	0	0	7	5	5	7	5	5	792000000	336000000	336000000	5	3	3	7	5	5
212	a	sp|P19823|ITIH2_HUMAN	P19823	ITIH2_HUMAN	ITIH2	946	35.4	Homo sapiens OX=9606	1:Experimental evidence at protein level	Inter-alpha-trypsin inhibitor heavy chain H2	1	0.999	32	88	88	88	0	0	0	0	0	0	0	0	0	0	0	0	0	0	0	0	0	0	36	36	36	25	25	25	1210000000	1210000000	1210000000	17	17	17	16	16	16
213	a	sp|P19827|ITIH1_HUMAN	P19827	ITIH1_HUMAN	ITIH1	911	41.8	Homo sapiens OX=9606	1:Experimental evidence at protein level	Inter-alpha-trypsin inhibitor heavy chain H1	1	0.999	28	56	56	56	0	0	0	0	0	0	0	0	0	0	0	0	0	0	0	0	0	0	16	16	16	13	13	13	525000000	525000000	525000000	13	13	13	10	10	10
214	a	sp|P20062|TCO2_HUMAN	P20062	TCO2_HUMAN	TCN2	427	29.3	Homo sapiens OX=9606	1:Experimental evidence at protein level	Transcobalamin-2	1	0.999	9	8	8	8	0	0	0	0	0	0	0	0	0	0	0	0	0	0	0	0	0	0	0	0	0	0	0	0	0	0	0	0	0	0	0	0	0
215	a	sp|P20160|CAP7_HUMAN	P20160	CAP7_HUMAN	AZU1	251	8	Homo sapiens OX=9606	1:Experimental evidence at protein level	Azurocidin	1	0.999	3	5	5	5	0	0	0	0	0	0	0	0	0	0	0	0	0	0	0	0	0	0	0	0	0	0	0	0	0	0	0	3	3	3	2	2	2
216	a	sp|P20645|MPRD_HUMAN	P20645	MPRD_HUMAN	M6PR	277	12.6	Homo sapiens OX=9606	1:Experimental evidence at protein level	Cation-dependent mannose-6-phosphate receptor	1	0.999	2	3	3	3	0	0	0	0	0	0	0	0	0	0	0	0	0	0	0	0	0	0	0	0	0	0	0	0	0	0	0	0	0	0	0	0	0
217	a	sp|P20674|COX5A_HUMAN	P20674	COX5A_HUMAN	COX5A	150	56.7	Homo sapiens OX=9606	1:Experimental evidence at protein level	Cytochrome c oxidase subunit 5A, mitochondrial	1	0.999	9	16	16	16	2	2	2	0	0	0	0	0	0	4	4	4	2	2	2	524000000	524000000	524000000	0	0	0	0	0	0	0	0	0	0	0	0	0	0	0
218	a	sp|P20851|C4BPB_HUMAN	P20851	C4BPB_HUMAN	C4BPB	252	7.5	Homo sapiens OX=9606	1:Experimental evidence at protein level	C4b-binding protein beta chain	1	0.999	2	5	5	5	0	0	0	0	0	0	0	0	0	0	0	0	0	0	0	0	0	0	2	2	2	2	2	2	518000000	518000000	518000000	1	1	1	2	2	2
219	a	sp|P21291|CSRP1_HUMAN	P21291	CSRP1_HUMAN	CSRP1	193	21.8	Homo sapiens OX=9606	1:Experimental evidence at protein level	Cysteine and glycine-rich protein 1	1	0.999	3	3	3	3	0	0	0	0	0	0	0	0	0	0	0	0	0	0	0	0	0	0	0	0	0	0	0	0	0	0	0	0	0	0	0	0	0
220	a	sp|P21796|VDAC1_HUMAN	P21796	VDAC1_HUMAN	VDAC1	283	31.8	Homo sapiens OX=9606	1:Experimental evidence at protein level	Voltage-dependent anion-selective channel protein 1	1	0.999	8	10	7	7	0	0	0	0	0	0	0	0	0	1	1	1	2	2	2	145000000	113000000	113000000	0	0	0	0	0	0	0	0	0	0	0	0	0	0	0
222	a	sp|P22061|PIMT_HUMAN	P22061	PIMT_HUMAN	PCMT1	227	14.5	Homo sapiens OX=9606	1:Experimental evidence at protein level	Protein-L-isoaspartate(D-aspartate) O-methyltransferase	1	0.999	2	2	2	2	0	0	0	0	0	0	0	0	0	0	0	0	0	0	0	0	0	0	0	0	0	0	0	0	0	0	0	0	0	0	0	0	0
223	a	sp|P22234|PUR6_HUMAN	P22234	PUR6_HUMAN	PAICS	425	12	Homo sapiens OX=9606	1:Experimental evidence at protein level	Multifunctional protein ADE2	1	0.999	4	5	5	5	0	0	0	0	0	0	0	0	0	0	0	0	0	0	0	0	0	0	0	0	0	0	0	0	0	0	0	0	0	0	0	0	0
224	a	sp|P22352|GPX3_HUMAN	P22352	GPX3_HUMAN	GPX3	226	12.8	Homo sapiens OX=9606	1:Experimental evidence at protein level	Glutathione peroxidase 3	1	0.999	2	4	4	4	0	0	0	0	0	0	0	0	0	0	0	0	0	0	0	0	0	0	1	1	1	0	0	0	0	0	0	1	1	1	0	0	0
225	a	sp|P22626|ROA2_HUMAN	P22626	ROA2_HUMAN	HNRNPA2B1	353	35.1	Homo sapiens OX=9606	1:Experimental evidence at protein level	Heterogeneous nuclear ribonucleoproteins A2/B1	1	0.999	12	42	39	42	11	11	11	9	9	9	440000000	440000000	440000000	19	19	19	12	12	12	493000000	493000000	493000000	0	0	0	0	0	0	0	0	0	0	0	0	0	0	0
226	a	sp|P22695|QCR2_HUMAN	P22695	QCR2_HUMAN	UQCRC2	453	15.7	Homo sapiens OX=9606	1:Experimental evidence at protein level	Cytochrome b-c1 complex subunit 2, mitochondrial	1	0.999	4	4	4	4	0	0	0	0	0	0	0	0	0	0	0	0	0	0	0	0	0	0	0	0	0	0	0	0	0	0	0	0	0	0	0	0	0
227	a	sp|P22735|TGM1_HUMAN	P22735	TGM1_HUMAN	TGM1	817	6.5	Homo sapiens OX=9606	1:Experimental evidence at protein level	Protein-glutamine gamma-glutamyltransferase K	1	0.999	5	5	5	5	0	0	0	0	0	0	0	0	0	0	0	0	0	0	0	0	0	0	0	0	0	0	0	0	0	0	0	0	0	0	0	0	0
228	a	sp|P23083|HV102_HUMAN	P23083	HV102_HUMAN	IGHV1-2	117	35.9	Homo sapiens OX=9606	1:Experimental evidence at protein level	Immunoglobulin heavy variable 1-2	1	0.999	4	3	3	3	0	0	0	0	0	0	0	0	0	0	0	0	0	0	0	0	0	0	3	3	3	0	0	0	0	0	0	0	0	0	0	0	0
229	a	sp|P23142|FBLN1_HUMAN	P23142	FBLN1_HUMAN	FBLN1	703	12.1	Homo sapiens OX=9606	1:Experimental evidence at protein level	Fibulin-1	1	0.999	6	14	14	14	5	5	5	5	5	5	350000000	350000000	350000000	3	3	3	3	3	3	239000000	239000000	239000000	1	1	1	2	2	2	107000000	107000000	107000000	0	0	0	0	0	0
230	a	sp|P23229|ITA6_HUMAN	P23229	ITA6_HUMAN	ITGA6	1130	9.6	Homo sapiens OX=9606	1:Experimental evidence at protein level	Integrin alpha-6	1	0.999	9	8	8	8	0	0	0	0	0	0	0	0	0	0	0	0	0	0	0	0	0	0	0	0	0	0	0	0	0	0	0	0	0	0	0	0	0
231	a	sp|P23246|SFPQ_HUMAN	P23246	SFPQ_HUMAN	SFPQ	707	2.4	Homo sapiens OX=9606	1:Experimental evidence at protein level	Splicing factor, proline- and glutamine-rich	1	0.999	2	2	2	2	0	0	0	0	0	0	0	0	0	2	2	2	0	0	0	0	0	0	0	0	0	0	0	0	0	0	0	0	0	0	0	0	0
232	a	sp|P23284|PPIB_HUMAN	P23284	PPIB_HUMAN	PPIB	216	15.3	Homo sapiens OX=9606	1:Experimental evidence at protein level	Peptidyl-prolyl cis-trans isomerase B	1	0.999	3	3	3	3	0	0	0	0	0	0	0	0	0	0	0	0	0	0	0	0	0	0	0	0	0	0	0	0	0	0	0	0	0	0	0	0	0
233	a	sp|P23396|RS3_HUMAN	P23396	RS3_HUMAN	RPS3	243	12.8	Homo sapiens OX=9606	1:Experimental evidence at protein level	40S ribosomal protein S3	1	0.999	2	2	2	2	0	0	0	0	0	0	0	0	0	1	1	1	0	0	0	0	0	0	0	0	0	0	0	0	0	0	0	1	1	1	0	0	0
234	a	sp|P24534|EF1B_HUMAN	P24534	EF1B_HUMAN	EEF1B2	225	14.2	Homo sapiens OX=9606	1:Experimental evidence at protein level	Elongation factor 1-beta	1	0.999	3	3	2	2	1	0	0	0	0	0	0	0	0	0	0	0	2	0	0	198000000	0	0	0	0	0	0	0	0	0	0	0	0	0	0	0	0	0
235	a	sp|P24539|AT5F1_HUMAN	P24539	AT5F1_HUMAN	ATP5PB	256	9	Homo sapiens OX=9606	1:Experimental evidence at protein level	ATP synthase F(0) complex subunit B1, mitochondrial	1	0.999	2	2	2	2	0	0	0	0	0	0	0	0	0	1	1	1	0	0	0	0	0	0	0	0	0	0	0	0	0	0	0	0	0	0	0	0	0
236	a	sp|P24557|THAS_HUMAN	P24557	THAS_HUMAN	TBXAS1	533	28	Homo sapiens OX=9606	1:Experimental evidence at protein level	Thromboxane-A synthase	1	0.999	12	14	14	14	0	0	0	0	0	0	0	0	0	0	0	0	0	0	0	0	0	0	0	0	0	0	0	0	0	0	0	0	0	0	0	0	0
237	a	sp|P25311|ZA2G_HUMAN	P25311	ZA2G_HUMAN	AZGP1	298	29.2	Homo sapiens OX=9606	1:Experimental evidence at protein level	Zinc-alpha-2-glycoprotein	1	0.999	8	11	11	11	0	0	0	0	0	0	0	0	0	0	0	0	0	0	0	0	0	0	0	0	0	0	0	0	0	0	0	0	0	0	0	0	0
238	a	sp|P25705|ATPA_HUMAN	P25705	ATPA_HUMAN	ATP5F1A	553	40	Homo sapiens OX=9606	1:Experimental evidence at protein level	ATP synthase subunit alpha, mitochondrial	1	0.999	20	32	32	32	3	3	3	4	4	4	290000000	290000000	290000000	6	6	6	9	9	9	477000000	477000000	477000000	0	0	0	0	0	0	0	0	0	1	1	1	0	0	0
239	a	sp|P26373|RL13_HUMAN	P26373	RL13_HUMAN	RPL13	211	11.4	Homo sapiens OX=9606	1:Experimental evidence at protein level	60S ribosomal protein L13	1	0.999	2	2	2	2	0	0	0	0	0	0	0	0	0	1	1	1	0	0	0	0	0	0	0	0	0	0	0	0	0	0	0	0	0	0	0	0	0
240	a	sp|P26447|S10A4_HUMAN	P26447	S10A4_HUMAN	S100A4	101	36.6	Homo sapiens OX=9606	1:Experimental evidence at protein level	Protein S100-A4	1	0.999	4	5	5	5	0	0	0	0	0	0	0	0	0	0	0	0	0	0	0	0	0	0	0	0	0	0	0	0	0	0	0	0	0	0	0	0	0
241	a	sp|P26583|HMGB2_HUMAN	P26583	HMGB2_HUMAN	HMGB2	209	7.2	Homo sapiens OX=9606	1:Experimental evidence at protein level	High mobility group protein B2	1	0.999	2	2	2	2	0	0	0	0	0	0	0	0	0	1	1	1	0	0	0	0	0	0	0	0	0	0	0	0	0	0	0	0	0	0	0	0	0
242	a	sp|P26640|SYVC_HUMAN	P26640	SYVC_HUMAN	VARS1	1264	3	Homo sapiens OX=9606	1:Experimental evidence at protein level	Valine--tRNA ligase	1	0.999	3	3	3	3	0	0	0	0	0	0	0	0	0	0	0	0	0	0	0	0	0	0	0	0	0	0	0	0	0	0	0	0	0	0	0	0	0
243	a	sp|P26641|EF1G_HUMAN	P26641	EF1G_HUMAN	EEF1G	437	23.8	Homo sapiens OX=9606	1:Experimental evidence at protein level	Elongation factor 1-gamma	1	0.999	11	15	15	15	2	2	2	3	3	3	216000000	216000000	216000000	3	3	3	4	4	4	271000000	271000000	271000000	0	0	0	0	0	0	0	0	0	0	0	0	0	0	0
244	a	sp|P27169|PON1_HUMAN	P27169	PON1_HUMAN	PON1	355	69.6	Homo sapiens OX=9606	1:Experimental evidence at protein level	Serum paraoxonase/arylesterase 1	1	0.999	29	87	77	87	0	0	0	0	0	0	0	0	0	0	0	0	0	0	0	0	0	0	30	26	30	19	15	19	1290000000	1100000000	1290000000	12	10	12	8	6	8
245	a	sp|P27797|CALR_HUMAN	P27797	CALR_HUMAN	CALR	417	38.4	Homo sapiens OX=9606	1:Experimental evidence at protein level	Calreticulin	1	0.999	13	19	19	19	2	2	2	0	0	0	0	0	0	3	3	3	2	2	2	0	0	0	0	0	0	0	0	0	0	0	0	1	1	1	0	0	0
246	a	sp|P27824|CALX_HUMAN	P27824	CALX_HUMAN	CANX	592	38.5	Homo sapiens OX=9606	1:Experimental evidence at protein level	Calnexin	1	0.999	26	29	29	29	0	0	0	0	0	0	0	0	0	1	1	1	2	2	2	332000000	332000000	332000000	0	0	0	0	0	0	0	0	0	1	1	1	4	4	4
247	a	sp|P29144|TPP2_HUMAN	P29144	TPP2_HUMAN	TPP2	1249	4.6	Homo sapiens OX=9606	1:Experimental evidence at protein level	Tripeptidyl-peptidase 2	1	0.999	5	2	2	2	0	0	0	0	0	0	0	0	0	0	0	0	0	0	0	0	0	0	0	0	0	0	0	0	0	0	0	0	0	0	0	0	0
248	a	sp|P29350|PTN6_HUMAN	P29350	PTN6_HUMAN	PTPN6	595	5.4	Homo sapiens OX=9606	1:Experimental evidence at protein level	Tyrosine-protein phosphatase non-receptor type 6	1	0.999	2	2	2	2	0	0	0	0	0	0	0	0	0	1	1	1	0	0	0	0	0	0	0	0	0	0	0	0	0	0	0	0	0	0	0	0	0
249	a	sp|P29692|EF1D_HUMAN	P29692	EF1D_HUMAN	EEF1D	281	40.6	Homo sapiens OX=9606	1:Experimental evidence at protein level	Elongation factor 1-delta	1	0.999	9	14	13	14	9	8	9	9	8	9	258000000	253000000	258000000	2	2	2	7	6	7	127000000	122000000	127000000	0	0	0	0	0	0	0	0	0	0	0	0	0	0	0
250	a	sp|P30040|ERP29_HUMAN	P30040	ERP29_HUMAN	ERP29	261	16.5	Homo sapiens OX=9606	1:Experimental evidence at protein level	Endoplasmic reticulum resident protein 29	1	0.999	4	7	7	7	1	1	1	0	0	0	0	0	0	6	6	6	3	3	3	0	0	0	0	0	0	0	0	0	0	0	0	0	0	0	0	0	0
251	a	sp|P30041|PRDX6_HUMAN	P30041	PRDX6_HUMAN	PRDX6	224	37.5	Homo sapiens OX=9606	1:Experimental evidence at protein level	Peroxiredoxin-6	1	0.999	8	14	14	14	1	1	1	3	3	3	120000000	120000000	120000000	1	1	1	3	3	3	365000000	365000000	365000000	0	0	0	0	0	0	0	0	0	1	1	1	2	2	2
252	a	sp|P30048|PRDX3_HUMAN	P30048	PRDX3_HUMAN	PRDX3	256	24.2	Homo sapiens OX=9606	1:Experimental evidence at protein level	Thioredoxin-dependent peroxide reductase, mitochondrial	1	0.999	5	5	5	5	0	0	0	0	0	0	0	0	0	0	0	0	0	0	0	0	0	0	0	0	0	0	0	0	0	0	0	0	0	0	0	0	0
253	a	sp|P30101|PDIA3_HUMAN	P30101	PDIA3_HUMAN	PDIA3	505	34.7	Homo sapiens OX=9606	1:Experimental evidence at protein level	Protein disulfide-isomerase A3	1	0.999	14	16	16	16	1	1	1	2	2	2	215000000	215000000	215000000	3	3	3	4	4	4	280000000	280000000	280000000	0	0	0	0	0	0	0	0	0	0	0	0	0	0	0
254	a	sp|P30740|ILEU_HUMAN	P30740	ILEU_HUMAN	SERPINB1	379	9.2	Homo sapiens OX=9606	1:Experimental evidence at protein level	Leukocyte elastase inhibitor	1	0.999	4	3	3	3	0	0	0	0	0	0	0	0	0	0	0	0	0	0	0	0	0	0	0	0	0	0	0	0	0	0	0	0	0	0	0	0	0
255	a	sp|P31146|COR1A_HUMAN	P31146	COR1A_HUMAN	CORO1A	461	13.4	Homo sapiens OX=9606	1:Experimental evidence at protein level	Coronin-1A	1	0.999	4	5	5	5	0	0	0	0	0	0	0	0	0	3	3	3	3	3	3	0	0	0	0	0	0	0	0	0	0	0	0	0	0	0	0	0	0
256	a	sp|P31930|QCR1_HUMAN	P31930	QCR1_HUMAN	UQCRC1	480	15.2	Homo sapiens OX=9606	1:Experimental evidence at protein level	Cytochrome b-c1 complex subunit 1, mitochondrial	1	0.999	7	7	7	7	0	0	0	0	0	0	0	0	0	0	0	0	0	0	0	0	0	0	0	0	0	0	0	0	0	0	0	0	0	0	0	0	0
257	a	sp|P31944|CASPE_HUMAN	P31944	CASPE_HUMAN	CASP14	242	40.9	Homo sapiens OX=9606	1:Experimental evidence at protein level	Caspase-14	1	0.999	9	9	9	9	0	0	0	0	0	0	0	0	0	0	0	0	0	0	0	0	0	0	0	0	0	0	0	0	0	0	0	0	0	0	0	0	0
258	a	sp|P31948|STIP1_HUMAN	P31948	STIP1_HUMAN	STIP1	543	12.3	Homo sapiens OX=9606	1:Experimental evidence at protein level	Stress-induced-phosphoprotein 1	1	0.999	7	8	8	8	3	3	3	3	3	3	240000000	240000000	240000000	3	3	3	3	3	3	124000000	124000000	124000000	0	0	0	0	0	0	0	0	0	0	0	0	0	0	0
259	a	sp|P31949|S10AB_HUMAN	P31949	S10AB_HUMAN	S100A11	105	19	Homo sapiens OX=9606	1:Experimental evidence at protein level	Protein S100-A11	1	0.999	2	2	2	2	0	0	0	0	0	0	0	0	0	1	1	1	0	0	0	0	0	0	0	0	0	0	0	0	0	0	0	0	0	0	0	0	0
260	a	sp|P32119|PRDX2_HUMAN	P32119	PRDX2_HUMAN	PRDX2	198	23.7	Homo sapiens OX=9606	1:Experimental evidence at protein level	Peroxiredoxin-2	1	0.9989	6	10	6	6	1	0	0	2	0	0	331000000	0	0	1	0	0	2	0	0	159000000	0	0	0	0	0	0	0	0	0	0	0	0	0	0	0	0	0
261	a	sp|P32189|GLPK_HUMAN	P32189	GLPK_HUMAN	GK	559	4.5	Homo sapiens OX=9606	1:Experimental evidence at protein level	Glycerol kinase	1	0.9989	2	2	2	2	0	0	0	0	0	0	0	0	0	0	0	0	0	0	0	0	0	0	1	1	1	0	0	0	0	0	0	0	0	0	0	0	0
262	a	sp|P35232|PHB_HUMAN	P35232	PHB_HUMAN	PHB	272	20.2	Homo sapiens OX=9606	1:Experimental evidence at protein level	Prohibitin	1	0.999	4	4	4	4	0	0	0	0	0	0	0	0	0	1	1	1	2	2	2	109000000	109000000	109000000	0	0	0	0	0	0	0	0	0	0	0	0	0	0	0
263	a	sp|P35542|SAA4_HUMAN	P35542	SAA4_HUMAN	SAA4	130	27.7	Homo sapiens OX=9606	1:Experimental evidence at protein level	Serum amyloid A-4 protein	1	0.999	5	11	10	10	0	0	0	0	0	0	0	0	0	0	0	0	0	0	0	0	0	0	1	1	1	0	0	0	0	0	0	1	1	1	0	0	0
264	a	sp|P35637|FUS_HUMAN	P35637	FUS_HUMAN	FUS	526	7	Homo sapiens OX=9606	1:Experimental evidence at protein level	RNA-binding protein FUS	1	0.999	4	8	3	3	2	0	0	2	0	0	238000000	0	0	4	2	2	4	2	2	221000000	0	0	0	0	0	0	0	0	0	0	0	0	0	0	0	0	0
265	a	sp|P35754|GLRX1_HUMAN	P35754	GLRX1_HUMAN	GLRX	106	11.3	Homo sapiens OX=9606	1:Experimental evidence at protein level	Glutaredoxin-1	1	0.9989	2	2	2	2	0	0	0	0	0	0	0	0	0	0	0	0	0	0	0	0	0	0	0	0	0	0	0	0	0	0	0	0	0	0	0	0	0
266	a	sp|P36578|RL4_HUMAN	P36578	RL4_HUMAN	RPL4	427	13.6	Homo sapiens OX=9606	1:Experimental evidence at protein level	60S ribosomal protein L4	1	0.999	6	9	9	9	1	1	1	2	2	2	220000000	220000000	220000000	6	6	6	6	6	6	237000000	237000000	237000000	0	0	0	0	0	0	0	0	0	0	0	0	0	0	0
267	a	sp|P36957|ODO2_HUMAN	P36957	ODO2_HUMAN	DLST	453	13.9	Homo sapiens OX=9606	1:Experimental evidence at protein level	Dihydrolipoyllysine-residue succinyltransferase component of 2-oxoglutarate dehydrogenase complex, mitochondrial	1	0.999	5	5	5	5	0	0	0	0	0	0	0	0	0	0	0	0	0	0	0	0	0	0	0	0	0	0	0	0	0	0	0	0	0	0	0	0	0
268	a	sp|P37802|TAGL2_HUMAN	P37802	TAGL2_HUMAN	TAGLN2	199	39.2	Homo sapiens OX=9606	1:Experimental evidence at protein level	Transgelin-2	1	0.999	7	8	8	8	0	0	0	0	0	0	0	0	0	0	0	0	0	0	0	0	0	0	0	0	0	0	0	0	0	0	0	0	0	0	0	0	0
269	a	sp|P37840|SYUA_HUMAN	P37840	SYUA_HUMAN	SNCA	140	25.7	Homo sapiens OX=9606	1:Experimental evidence at protein level	Alpha-synuclein	1	0.999	2	2	2	2	0	0	0	0	0	0	0	0	0	0	0	0	0	0	0	0	0	0	0	0	0	0	0	0	0	0	0	0	0	0	0	0	0
270	a	sp|P38606|VATA_HUMAN	P38606	VATA_HUMAN	ATP6V1A	617	9.7	Homo sapiens OX=9606	1:Experimental evidence at protein level	V-type proton ATPase catalytic subunit A	1	0.999	5	4	4	4	0	0	0	0	0	0	0	0	0	0	0	0	0	0	0	0	0	0	0	0	0	0	0	0	0	0	0	0	0	0	0	0	0
271	a	sp|P38646|GRP75_HUMAN	P38646	GRP75_HUMAN	HSPA9	679	23.3	Homo sapiens OX=9606	1:Experimental evidence at protein level	Stress-70 protein, mitochondrial	1	0.999	15	17	15	15	0	0	0	2	2	2	156000000	136000000	136000000	2	2	2	2	2	2	187000000	164000000	164000000	0	0	0	0	0	0	0	0	0	0	0	0	0	0	0
272	a	sp|P39019|RS19_HUMAN	P39019	RS19_HUMAN	RPS19	145	29.7	Homo sapiens OX=9606	1:Experimental evidence at protein level	40S ribosomal protein S19	1	0.999	5	10	10	10	5	5	5	5	5	5	278000000	278000000	278000000	5	5	5	5	5	5	267000000	267000000	267000000	0	0	0	0	0	0	0	0	0	0	0	0	0	0	0
273	a	sp|P39656|OST48_HUMAN	P39656	OST48_HUMAN	DDOST	456	17.3	Homo sapiens OX=9606	1:Experimental evidence at protein level	Dolichyl-diphosphooligosaccharide--protein glycosyltransferase 48 kDa subunit	1	0.999	6	6	6	6	0	0	0	0	0	0	0	0	0	0	0	0	0	0	0	0	0	0	0	0	0	0	0	0	0	0	0	0	0	0	0	0	0
274	a	sp|P40197|GPV_HUMAN	P40197	GPV_HUMAN	GP5	560	21.6	Homo sapiens OX=9606	1:Experimental evidence at protein level	Platelet glycoprotein V	1	0.999	10	10	10	10	0	0	0	0	0	0	0	0	0	0	0	0	0	0	0	0	0	0	0	0	0	0	0	0	0	0	0	0	0	0	0	0	0
275	a	sp|P40926|MDHM_HUMAN	P40926	MDHM_HUMAN	MDH2	338	51.2	Homo sapiens OX=9606	1:Experimental evidence at protein level	Malate dehydrogenase, mitochondrial	1	0.999	12	21	21	21	2	2	2	2	2	2	392000000	392000000	392000000	5	5	5	7	7	7	275000000	275000000	275000000	0	0	0	0	0	0	0	0	0	0	0	0	0	0	0
276	a	sp|P40939|ECHA_HUMAN	P40939	ECHA_HUMAN	HADHA	763	10.1	Homo sapiens OX=9606	1:Experimental evidence at protein level	Trifunctional enzyme subunit alpha, mitochondrial	1	0.999	6	7	7	7	0	0	0	0	0	0	0	0	0	0	0	0	0	0	0	0	0	0	0	0	0	0	0	0	0	0	0	1	1	1	0	0	0
277	a	sp|P41091|IF2G_HUMAN	P41091	IF2G_HUMAN	EIF2S3	472	10.8	Homo sapiens OX=9606	1:Experimental evidence at protein level	Eukaryotic translation initiation factor 2 subunit 3	1	0.999	3	3	3	3	0	0	0	0	0	0	0	0	0	0	0	0	0	0	0	0	0	0	0	0	0	0	0	0	0	0	0	0	0	0	0	0	0
278	a	sp|P41218|MNDA_HUMAN	P41218	MNDA_HUMAN	MNDA	407	2.9	Homo sapiens OX=9606	1:Experimental evidence at protein level	Myeloid cell nuclear differentiation antigen	1	0.999	2	2	2	2	0	0	0	0	0	0	0	0	0	0	0	0	0	0	0	0	0	0	0	0	0	0	0	0	0	0	0	2	2	2	2	2	2
279	a	sp|P41250|GARS_HUMAN	P41250	GARS_HUMAN	GARS1	739	4.6	Homo sapiens OX=9606	1:Experimental evidence at protein level	Glycine--tRNA ligase	1	0.999	2	3	3	3	1	1	1	0	0	0	0	0	0	2	2	2	0	0	0	0	0	0	0	0	0	0	0	0	0	0	0	0	0	0	0	0	0
280	a	sp|P42357|HUTH_HUMAN	P42357	HUTH_HUMAN	HAL	657	3.3	Homo sapiens OX=9606	1:Experimental evidence at protein level	Histidine ammonia-lyase	1	0.9989	2	2	2	2	0	0	0	0	0	0	0	0	0	0	0	0	0	0	0	0	0	0	0	0	0	0	0	0	0	0	0	0	0	0	0	0	0
281	a	sp|P42566|EPS15_HUMAN	P42566	EPS15_HUMAN	EPS15	896	3.6	Homo sapiens OX=9606	1:Experimental evidence at protein level	Epidermal growth factor receptor substrate 15	1	0.999	3	3	3	3	0	0	0	0	0	0	0	0	0	0	0	0	0	0	0	0	0	0	0	0	0	0	0	0	0	0	0	0	0	0	0	0	0
282	a	sp|P43304|GPDM_HUMAN	P43304	GPDM_HUMAN	GPD2	727	5.5	Homo sapiens OX=9606	1:Experimental evidence at protein level	Glycerol-3-phosphate dehydrogenase, mitochondrial	1	0.999	3	3	3	3	0	0	0	0	0	0	0	0	0	0	0	0	0	0	0	0	0	0	0	0	0	0	0	0	0	0	0	0	0	0	0	0	0
283	a	sp|P43487|RANG_HUMAN	P43487	RANG_HUMAN	RANBP1	201	29.9	Homo sapiens OX=9606	1:Experimental evidence at protein level	Ran-specific GTPase-activating protein	1	0.999	4	5	5	5	3	3	3	3	3	3	340000000	340000000	340000000	2	2	2	3	3	3	385000000	385000000	385000000	0	0	0	0	0	0	0	0	0	0	0	0	0	0	0
284	a	sp|P43490|NAMPT_HUMAN	P43490	NAMPT_HUMAN	NAMPT	491	24	Homo sapiens OX=9606	1:Experimental evidence at protein level	Nicotinamide phosphoribosyltransferase	1	0.999	8	9	9	9	9	9	9	8	8	8	182000000	182000000	182000000	0	0	0	5	5	5	146000000	146000000	146000000	0	0	0	0	0	0	0	0	0	0	0	0	0	0	0
285	a	sp|P43652|AFAM_HUMAN	P43652	AFAM_HUMAN	AFM	599	15.5	Homo sapiens OX=9606	1:Experimental evidence at protein level	Afamin	1	0.999	7	9	9	9	0	0	0	0	0	0	0	0	0	0	0	0	0	0	0	0	0	0	1	1	1	0	0	0	0	0	0	0	0	0	0	0	0
286	a	sp|P45880|VDAC2_HUMAN	P45880	VDAC2_HUMAN	VDAC2	294	24.1	Homo sapiens OX=9606	1:Experimental evidence at protein level	Voltage-dependent anion-selective channel protein 2	1	0.999	6	8	8	8	1	1	1	2	2	2	77000000	77000000	77000000	2	2	2	2	2	2	146000000	146000000	146000000	0	0	0	0	0	0	0	0	0	0	0	0	0	0	0
287	a	sp|P46109|CRKL_HUMAN	P46109	CRKL_HUMAN	CRKL	303	20.8	Homo sapiens OX=9606	1:Experimental evidence at protein level	Crk-like protein	1	0.999	5	8	8	8	3	3	3	3	3	3	229000000	229000000	229000000	1	1	1	2	2	2	140000000	140000000	140000000	0	0	0	0	0	0	0	0	0	0	0	0	0	0	0
288	a	sp|P46459|NSF_HUMAN	P46459	NSF_HUMAN	NSF	744	3.1	Homo sapiens OX=9606	1:Experimental evidence at protein level	Vesicle-fusing ATPase	1	0.999	2	3	3	3	0	0	0	0	0	0	0	0	0	0	0	0	0	0	0	0	0	0	0	0	0	0	0	0	0	0	0	0	0	0	0	0	0
289	a	sp|P47755|CAZA2_HUMAN	P47755	CAZA2_HUMAN	CAPZA2	286	40.6	Homo sapiens OX=9606	1:Experimental evidence at protein level	F-actin-capping protein subunit alpha-2	1	0.999	8	11	9	9	0	0	0	0	0	0	0	0	0	1	0	0	0	0	0	0	0	0	0	0	0	0	0	0	0	0	0	0	0	0	0	0	0
290	a	sp|P47756|CAPZB_HUMAN	P47756	CAPZB_HUMAN	CAPZB	277	29.6	Homo sapiens OX=9606	1:Experimental evidence at protein level	F-actin-capping protein subunit beta	1	0.999	10	14	14	14	0	0	0	0	0	0	0	0	0	1	1	1	0	0	0	0	0	0	0	0	0	0	0	0	0	0	0	0	0	0	0	0	0
291	a	sp|P47929|LEG7_HUMAN	P47929	LEG7_HUMAN	LGALS7	136	29.4	Homo sapiens OX=9606	1:Experimental evidence at protein level	Galectin-7	1	0.999	3	3	3	3	0	0	0	0	0	0	0	0	0	0	0	0	0	0	0	0	0	0	0	0	0	0	0	0	0	0	0	0	0	0	0	0	0
292	a	sp|P48047|ATPO_HUMAN	P48047	ATPO_HUMAN	ATP5PO	213	10.3	Homo sapiens OX=9606	1:Experimental evidence at protein level	ATP synthase subunit O, mitochondrial	1	0.999	2	2	2	2	0	0	0	0	0	0	0	0	0	0	0	0	0	0	0	0	0	0	0	0	0	0	0	0	0	0	0	0	0	0	0	0	0
293	a	sp|P48426|PI42A_HUMAN	P48426	PI42A_HUMAN	PIP4K2A	406	37.2	Homo sapiens OX=9606	1:Experimental evidence at protein level	Phosphatidylinositol 5-phosphate 4-kinase type-2 alpha	1	0.999	13	22	19	22	0	0	0	0	0	0	0	0	0	0	0	0	0	0	0	0	0	0	0	0	0	0	0	0	0	0	0	0	0	0	0	0	0
294	a	sp|P48643|TCPE_HUMAN	P48643	TCPE_HUMAN	CCT5	541	9.2	Homo sapiens OX=9606	1:Experimental evidence at protein level	T-complex protein 1 subunit epsilon	1	0.999	3	5	5	5	0	0	0	0	0	0	0	0	0	1	1	1	2	2	2	0	0	0	0	0	0	0	0	0	0	0	0	0	0	0	0	0	0
295	a	sp|P48735|IDHP_HUMAN	P48735	IDHP_HUMAN	IDH2	452	31.6	Homo sapiens OX=9606	1:Experimental evidence at protein level	Isocitrate dehydrogenase [NADP], mitochondrial	1	0.999	16	20	19	20	0	0	0	2	2	2	87500000	87500000	87500000	3	3	3	4	4	4	141000000	141000000	141000000	0	0	0	0	0	0	0	0	0	0	0	0	0	0	0
296	a	sp|P48740|MASP1_HUMAN	P48740	MASP1_HUMAN	MASP1	699	9.9	Homo sapiens OX=9606	1:Experimental evidence at protein level	Mannan-binding lectin serine protease 1	1	0.999	5	3	3	3	0	0	0	0	0	0	0	0	0	0	0	0	0	0	0	0	0	0	0	0	0	0	0	0	0	0	0	0	0	0	0	0	0
297	a	sp|P49257|LMAN1_HUMAN	P49257	LMAN1_HUMAN	LMAN1	510	11.8	Homo sapiens OX=9606	1:Experimental evidence at protein level	Protein ERGIC-53	1	0.999	4	4	4	4	0	0	0	0	0	0	0	0	0	0	0	0	0	0	0	0	0	0	0	0	0	0	0	0	0	0	0	0	0	0	0	0	0
298	a	sp|P49368|TCPG_HUMAN	P49368	TCPG_HUMAN	CCT3	545	18.3	Homo sapiens OX=9606	1:Experimental evidence at protein level	T-complex protein 1 subunit gamma	1	0.999	8	8	8	8	0	0	0	0	0	0	0	0	0	2	2	2	3	3	3	201000000	201000000	201000000	0	0	0	0	0	0	0	0	0	0	0	0	0	0	0
299	a	sp|P49411|EFTU_HUMAN	P49411	EFTU_HUMAN	TUFM	452	11.9	Homo sapiens OX=9606	1:Experimental evidence at protein level	Elongation factor Tu, mitochondrial	1	0.999	4	4	4	4	0	0	0	0	0	0	0	0	0	0	0	0	0	0	0	0	0	0	0	0	0	0	0	0	0	0	0	0	0	0	0	0	0
300	a	sp|P49641|MA2A2_HUMAN	P49641	MA2A2_HUMAN	MAN2A2	1150	4	Homo sapiens OX=9606	2:Experimental evidence at transcript level	Alpha-mannosidase 2x	1	0.999	3	3	3	3	0	0	0	0	0	0	0	0	0	0	0	0	0	0	0	0	0	0	0	0	0	0	0	0	0	0	0	0	0	0	0	0	0
301	a	sp|P49748|ACADV_HUMAN	P49748	ACADV_HUMAN	ACADVL	655	9.9	Homo sapiens OX=9606	1:Experimental evidence at protein level	Very long-chain specific acyl-CoA dehydrogenase, mitochondrial	1	0.999	5	5	5	5	0	0	0	0	0	0	0	0	0	0	0	0	0	0	0	0	0	0	0	0	0	0	0	0	0	0	0	0	0	0	0	0	0
302	a	sp|P49755|TMEDA_HUMAN	P49755	TMEDA_HUMAN	TMED10	219	27.9	Homo sapiens OX=9606	1:Experimental evidence at protein level	Transmembrane emp24 domain-containing protein 10	1	0.999	5	8	7	8	0	0	0	0	0	0	0	0	0	0	0	0	0	0	0	0	0	0	0	0	0	0	0	0	0	0	0	0	0	0	0	0	0
303	a	sp|P49773|HINT1_HUMAN	P49773	HINT1_HUMAN	HINT1	126	40.5	Homo sapiens OX=9606	1:Experimental evidence at protein level	Histidine triad nucleotide-binding protein 1	1	0.999	3	4	4	4	2	2	2	2	2	2	191000000	191000000	191000000	2	2	2	2	2	2	271000000	271000000	271000000	0	0	0	0	0	0	0	0	0	0	0	0	0	0	0
304	a	sp|P49908|SEPP1_HUMAN	P49908	SEPP1_HUMAN	SELENOP	381	10.2	Homo sapiens OX=9606	1:Experimental evidence at protein level	Selenoprotein P	1	0.999	5	4	4	4	0	0	0	0	0	0	0	0	0	0	0	0	0	0	0	0	0	0	0	0	0	0	0	0	0	0	0	0	0	0	0	0	0
305	a	sp|P49913|CAMP_HUMAN	P49913	CAMP_HUMAN	CAMP	170	10	Homo sapiens OX=9606	1:Experimental evidence at protein level	Cathelicidin antimicrobial peptide	1	0.9988	2	2	2	2	0	0	0	0	0	0	0	0	0	0	0	0	0	0	0	0	0	0	0	0	0	0	0	0	0	0	0	2	2	2	2	2	2
306	a	sp|P50402|EMD_HUMAN	P50402	EMD_HUMAN	EMD	254	12.2	Homo sapiens OX=9606	1:Experimental evidence at protein level	Emerin	1	0.999	3	3	3	3	0	0	0	0	0	0	0	0	0	0	0	0	0	0	0	0	0	0	0	0	0	0	0	0	0	0	0	0	0	0	0	0	0
307	a	sp|P50851|LRBA_HUMAN	P50851	LRBA_HUMAN	LRBA	2863	4.5	Homo sapiens OX=9606	1:Experimental evidence at protein level	Lipopolysaccharide-responsive and beige-like anchor protein	1	0.999	12	9	9	9	0	0	0	0	0	0	0	0	0	0	0	0	0	0	0	0	0	0	0	0	0	0	0	0	0	0	0	0	0	0	0	0	0
308	a	sp|P50990|TCPQ_HUMAN	P50990	TCPQ_HUMAN	CCT8	548	14.4	Homo sapiens OX=9606	1:Experimental evidence at protein level	T-complex protein 1 subunit theta	1	0.999	7	8	8	8	1	1	1	0	0	0	0	0	0	2	2	2	2	2	2	0	0	0	0	0	0	0	0	0	0	0	0	0	0	0	0	0	0
309	a	sp|P50991|TCPD_HUMAN	P50991	TCPD_HUMAN	CCT4	539	25.2	Homo sapiens OX=9606	1:Experimental evidence at protein level	T-complex protein 1 subunit delta	1	0.999	10	10	10	10	2	2	2	2	2	2	152000000	152000000	152000000	1	1	1	3	3	3	187000000	187000000	187000000	0	0	0	0	0	0	0	0	0	0	0	0	0	0	0
310	a	sp|P51572|BAP31_HUMAN	P51572	BAP31_HUMAN	BCAP31	246	32.1	Homo sapiens OX=9606	1:Experimental evidence at protein level	B-cell receptor-associated protein 31	1	0.999	9	9	9	9	0	0	0	0	0	0	0	0	0	0	0	0	0	0	0	0	0	0	0	0	0	0	0	0	0	0	0	0	0	0	0	0	0
311	a	sp|P51659|DHB4_HUMAN	P51659	DHB4_HUMAN	HSD17B4	736	17.7	Homo sapiens OX=9606	1:Experimental evidence at protein level	Peroxisomal multifunctional enzyme type 2	1	0.999	11	12	12	12	0	0	0	0	0	0	0	0	0	0	0	0	0	0	0	0	0	0	0	0	0	0	0	0	0	0	0	0	0	0	0	0	0
313	a	sp|P51970|NDUA8_HUMAN	P51970	NDUA8_HUMAN	NDUFA8	172	19.8	Homo sapiens OX=9606	1:Experimental evidence at protein level	NADH dehydrogenase [ubiquinone] 1 alpha subcomplex subunit 8	1	0.999	2	2	2	2	0	0	0	0	0	0	0	0	0	0	0	0	0	0	0	0	0	0	0	0	0	0	0	0	0	0	0	0	0	0	0	0	0
314	a	sp|P51991|ROA3_HUMAN	P51991	ROA3_HUMAN	HNRNPA3	378	28	Homo sapiens OX=9606	1:Experimental evidence at protein level	Heterogeneous nuclear ribonucleoprotein A3	1	0.999	8	11	11	11	3	3	3	2	2	2	240000000	240000000	240000000	7	7	7	6	6	6	210000000	210000000	210000000	0	0	0	0	0	0	0	0	0	0	0	0	0	0	0
315	a	sp|P52209|6PGD_HUMAN	P52209	6PGD_HUMAN	PGD	483	19.5	Homo sapiens OX=9606	1:Experimental evidence at protein level	6-phosphogluconate dehydrogenase, decarboxylating	1	0.999	8	12	12	12	7	7	7	7	7	7	275000000	275000000	275000000	5	5	5	7	7	7	200000000	200000000	200000000	0	0	0	0	0	0	0	0	0	0	0	0	0	0	0
316	a	sp|P52565|GDIR1_HUMAN	P52565	GDIR1_HUMAN	ARHGDIA	204	15.2	Homo sapiens OX=9606	1:Experimental evidence at protein level	Rho GDP-dissociation inhibitor 1	1	0.999	2	2	2	2	0	0	0	0	0	0	0	0	0	1	1	1	0	0	0	0	0	0	0	0	0	0	0	0	0	0	0	0	0	0	0	0	0
317	a	sp|P52907|CAZA1_HUMAN	P52907	CAZA1_HUMAN	CAPZA1	286	48.6	Homo sapiens OX=9606	1:Experimental evidence at protein level	F-actin-capping protein subunit alpha-1	1	0.999	9	13	11	13	1	1	1	2	0	2	180000000	0	180000000	2	1	2	2	0	2	194000000	0	194000000	0	0	0	0	0	0	0	0	0	0	0	0	0	0	0
318	a	sp|P53618|COPB_HUMAN	P53618	COPB_HUMAN	COPB1	953	2.3	Homo sapiens OX=9606	1:Experimental evidence at protein level	Coatomer subunit beta	1	0.999	2	2	2	2	0	0	0	0	0	0	0	0	0	0	0	0	0	0	0	0	0	0	0	0	0	0	0	0	0	0	0	0	0	0	0	0	0
319	a	sp|P53814|SMTN_HUMAN	P53814	SMTN_HUMAN	SMTN	917	3.3	Homo sapiens OX=9606	1:Experimental evidence at protein level	Smoothelin	1	0.999	2	3	3	3	0	0	0	0	0	0	0	0	0	0	0	0	0	0	0	0	0	0	0	0	0	0	0	0	0	0	0	0	0	0	0	0	0
320	a	sp|P54819|KAD2_HUMAN	P54819	KAD2_HUMAN	AK2	239	20.9	Homo sapiens OX=9606	1:Experimental evidence at protein level	Adenylate kinase 2, mitochondrial	1	0.999	4	3	3	3	0	0	0	0	0	0	0	0	0	0	0	0	0	0	0	0	0	0	0	0	0	0	0	0	0	0	0	0	0	0	0	0	0
321	a	sp|P54920|SNAA_HUMAN	P54920	SNAA_HUMAN	NAPA	295	21.4	Homo sapiens OX=9606	1:Experimental evidence at protein level	Alpha-soluble NSF attachment protein	1	0.999	5	6	6	6	0	0	0	0	0	0	0	0	0	0	0	0	0	0	0	0	0	0	0	0	0	0	0	0	0	0	0	0	0	0	0	0	0
322	a	sp|P55072|TERA_HUMAN	P55072	TERA_HUMAN	VCP	806	6.5	Homo sapiens OX=9606	1:Experimental evidence at protein level	Transitional endoplasmic reticulum ATPase	1	0.999	4	4	4	4	0	0	0	0	0	0	0	0	0	3	3	3	3	3	3	0	0	0	0	0	0	0	0	0	0	0	0	0	0	0	0	0	0
323	a	sp|P55160|NCKPL_HUMAN	P55160	NCKPL_HUMAN	NCKAP1L	1127	4.3	Homo sapiens OX=9606	1:Experimental evidence at protein level	Nck-associated protein 1-like	1	0.999	4	3	3	3	0	0	0	0	0	0	0	0	0	0	0	0	0	0	0	0	0	0	0	0	0	0	0	0	0	0	0	0	0	0	0	0	0
324	a	sp|P56385|ATP5I_HUMAN	P56385	ATP5I_HUMAN	ATP5ME	69	30.4	Homo sapiens OX=9606	1:Experimental evidence at protein level	ATP synthase subunit e, mitochondrial	1	0.999	2	2	2	2	0	0	0	0	0	0	0	0	0	0	0	0	0	0	0	0	0	0	0	0	0	0	0	0	0	0	0	0	0	0	0	0	0
325	a	sp|P59998|ARPC4_HUMAN	P59998	ARPC4_HUMAN	ARPC4	168	18.5	Homo sapiens OX=9606	1:Experimental evidence at protein level	Actin-related protein 2/3 complex subunit 4	1	0.999	3	3	3	3	0	0	0	0	0	0	0	0	0	0	0	0	0	0	0	0	0	0	0	0	0	0	0	0	0	0	0	0	0	0	0	0	0
326	a	sp|P60174|TPIS_HUMAN	P60174	TPIS_HUMAN	TPI1	249	43	Homo sapiens OX=9606	1:Experimental evidence at protein level	Triosephosphate isomerase	1	0.999	8	13	13	13	3	3	3	2	2	2	482000000	482000000	482000000	6	6	6	6	6	6	301000000	301000000	301000000	0	0	0	0	0	0	0	0	0	0	0	0	0	0	0
327	a	sp|P60900|PSA6_HUMAN	P60900	PSA6_HUMAN	PSMA6	246	6.9	Homo sapiens OX=9606	1:Experimental evidence at protein level	Proteasome subunit alpha type-6	1	0.999	3	4	4	4	1	1	1	2	2	2	93800000	93800000	93800000	1	1	1	2	2	2	184000000	184000000	184000000	0	0	0	0	0	0	0	0	0	0	0	0	0	0	0
328	a	sp|P60953|CDC42_HUMAN	P60953	CDC42_HUMAN	CDC42	191	31.4	Homo sapiens OX=9606	1:Experimental evidence at protein level	Cell division control protein 42 homolog	1	0.999	5	6	6	6	0	0	0	0	0	0	0	0	0	0	0	0	0	0	0	0	0	0	0	0	0	0	0	0	0	0	0	0	0	0	3	3	3
329	a	sp|P60985|KTDAP_HUMAN	P60985	KTDAP_HUMAN	KRTDAP	99	26.3	Homo sapiens OX=9606	1:Experimental evidence at protein level	Keratinocyte differentiation-associated protein	1	0.999	2	2	2	2	0	0	0	0	0	0	0	0	0	0	0	0	0	0	0	0	0	0	0	0	0	0	0	0	0	0	0	0	0	0	0	0	0
330	a	sp|P61160|ARP2_HUMAN	P61160	ARP2_HUMAN	ACTR2	394	15.7	Homo sapiens OX=9606	1:Experimental evidence at protein level	Actin-related protein 2	1	0.999	4	4	4	4	0	0	0	0	0	0	0	0	0	0	0	0	0	0	0	0	0	0	0	0	0	0	0	0	0	0	0	0	0	0	0	0	0
331	a	sp|P61204|ARF3_HUMAN	P61204	ARF3_HUMAN	ARF3	181	54.7	Homo sapiens OX=9606	1:Experimental evidence at protein level	ADP-ribosylation factor 3	1	0.999	12	28	11	28	2	0	2	0	0	0	0	0	0	1	0	1	2	0	2	298000000	0	298000000	0	0	0	0	0	0	0	0	0	1	0	1	0	0	0
332	a	sp|P61247|RS3A_HUMAN	P61247	RS3A_HUMAN	RPS3A	264	9.5	Homo sapiens OX=9606	1:Experimental evidence at protein level	40S ribosomal protein S3a	1	0.999	2	4	4	4	1	1	1	0	0	0	0	0	0	2	2	2	2	2	2	0	0	0	0	0	0	0	0	0	0	0	0	0	0	0	0	0	0
333	a	sp|P61457|PHS_HUMAN	P61457	PHS_HUMAN	PCBD1	104	17.3	Homo sapiens OX=9606	1:Experimental evidence at protein level	Pterin-4-alpha-carbinolamine dehydratase	1	0.999	2	3	3	3	2	2	2	2	2	2	249000000	249000000	249000000	1	1	1	2	2	2	111000000	111000000	111000000	0	0	0	0	0	0	0	0	0	0	0	0	0	0	0
334	a	sp|P61604|CH10_HUMAN	P61604	CH10_HUMAN	HSPE1	102	35.3	Homo sapiens OX=9606	1:Experimental evidence at protein level	10 kDa heat shock protein, mitochondrial	1	0.999	3	4	4	4	1	1	1	2	2	2	121000000	121000000	121000000	1	1	1	0	0	0	0	0	0	0	0	0	0	0	0	0	0	0	0	0	0	0	0	0
335	a	sp|P61626|LYSC_HUMAN	P61626	LYSC_HUMAN	LYZ	148	19.6	Homo sapiens	1:Experimental evidence at protein level	Lysozyme C	1	0.999	3	4	4	4	0	0	0	0	0	0	0	0	0	0	0	0	0	0	0	0	0	0	0	0	0	0	0	0	0	0	0	1	1	1	0	0	0
336	a	sp|P61769|B2MG_HUMAN	P61769	B2MG_HUMAN	B2M	119	43.7	Homo sapiens	1:Experimental evidence at protein level	Beta-2-microglobulin	1	0.999	9	13	13	13	3	3	3	5	5	5	238000000	238000000	238000000	8	8	8	9	9	9	277000000	277000000	277000000	0	0	0	0	0	0	0	0	0	0	0	0	0	0	0
337	a	sp|P61803|DAD1_HUMAN	P61803	DAD1_HUMAN	DAD1	113	19.5	Homo sapiens OX=9606	1:Experimental evidence at protein level	Dolichyl-diphosphooligosaccharide--protein glycosyltransferase subunit DAD1	1	0.999	2	2	2	2	0	0	0	0	0	0	0	0	0	0	0	0	0	0	0	0	0	0	0	0	0	0	0	0	0	0	0	0	0	0	0	0	0
338	a	sp|P61978|HNRPK_HUMAN	P61978	HNRPK_HUMAN	HNRNPK	463	17.3	Homo sapiens OX=9606	1:Experimental evidence at protein level	Heterogeneous nuclear ribonucleoprotein K	1	0.999	6	6	6	6	1	1	1	0	0	0	0	0	0	2	2	2	3	3	3	299000000	299000000	299000000	0	0	0	0	0	0	0	0	0	0	0	0	0	0	0
339	a	sp|P62081|RS7_HUMAN	P62081	RS7_HUMAN	RPS7	194	16	Homo sapiens OX=9606	1:Experimental evidence at protein level	40S ribosomal protein S7	1	0.999	2	3	3	3	1	1	1	0	0	0	0	0	0	1	1	1	0	0	0	0	0	0	0	0	0	0	0	0	0	0	0	0	0	0	0	0	0
340	a	sp|P62241|RS8_HUMAN	P62241	RS8_HUMAN	RPS8	208	25.5	Homo sapiens OX=9606	1:Experimental evidence at protein level	40S ribosomal protein S8	1	0.999	4	6	6	6	1	1	1	2	2	2	230000000	230000000	230000000	4	4	4	3	3	3	393000000	393000000	393000000	0	0	0	0	0	0	0	0	0	0	0	0	0	0	0
341	a	sp|P62266|RS23_HUMAN	P62266	RS23_HUMAN	RPS23	143	35	Homo sapiens OX=9606	1:Experimental evidence at protein level	40S ribosomal protein S23	1	0.999	3	5	5	5	1	1	1	0	0	0	0	0	0	3	3	3	3	3	3	0	0	0	0	0	0	0	0	0	0	0	0	0	0	0	0	0	0
342	a	sp|P62269|RS18_HUMAN	P62269	RS18_HUMAN	RPS18	152	15.8	Homo sapiens OX=9606	1:Experimental evidence at protein level	40S ribosomal protein S18	1	0.999	2	3	3	3	1	1	1	0	0	0	0	0	0	1	1	1	0	0	0	0	0	0	0	0	0	0	0	0	0	0	0	0	0	0	0	0	0
343	a	sp|P62277|RS13_HUMAN	P62277	RS13_HUMAN	RPS13	151	17.9	Homo sapiens OX=9606	1:Experimental evidence at protein level	40S ribosomal protein S13	1	0.999	2	3	3	3	1	1	1	2	2	2	103000000	103000000	103000000	2	2	2	2	2	2	175000000	175000000	175000000	0	0	0	0	0	0	0	0	0	0	0	0	0	0	0
344	a	sp|P62424|RL7A_HUMAN	P62424	RL7A_HUMAN	RPL7A	266	20.3	Homo sapiens OX=9606	1:Experimental evidence at protein level	60S ribosomal protein L7a	1	0.999	5	5	5	5	1	1	1	2	2	2	144000000	144000000	144000000	3	3	3	4	4	4	271000000	271000000	271000000	0	0	0	0	0	0	0	0	0	0	0	0	0	0	0
345	a	sp|P62750|RL23A_HUMAN	P62750	RL23A_HUMAN	RPL23A	156	13.5	Homo sapiens OX=9606	1:Experimental evidence at protein level	60S ribosomal protein L23a	1	0.999	2	3	3	3	2	2	2	2	2	2	180000000	180000000	180000000	1	1	1	2	2	2	118000000	118000000	118000000	0	0	0	0	0	0	0	0	0	0	0	0	0	0	0
346	a	sp|P62826|RAN_HUMAN	P62826	RAN_HUMAN	RAN	216	43.1	Homo sapiens OX=9606	1:Experimental evidence at protein level	GTP-binding nuclear protein Ran	1	0.999	9	18	18	18	7	7	7	8	8	8	1720000000	1720000000	1720000000	9	9	9	9	9	9	2600000000	2600000000	2600000000	0	0	0	0	0	0	0	0	0	1	1	1	0	0	0
347	a	sp|P62847|RS24_HUMAN	P62847	RS24_HUMAN	RPS24	133	20.3	Homo sapiens OX=9606	1:Experimental evidence at protein level	40S ribosomal protein S24	1	0.999	3	5	5	5	0	0	0	0	0	0	0	0	0	3	3	3	3	3	3	0	0	0	1	1	1	0	0	0	0	0	0	1	1	1	0	0	0
348	a	sp|P62913|RL11_HUMAN	P62913	RL11_HUMAN	RPL11	178	15.7	Homo sapiens OX=9606	1:Experimental evidence at protein level	60S ribosomal protein L11	1	0.999	2	3	3	3	1	1	1	0	0	0	0	0	0	2	2	2	2	2	2	0	0	0	0	0	0	0	0	0	0	0	0	0	0	0	0	0	0
349	a	sp|P63010|AP2B1_HUMAN	P63010	AP2B1_HUMAN	AP2B1	937	14.8	Homo sapiens OX=9606	1:Experimental evidence at protein level	AP-2 complex subunit beta	1	0.999	12	12	6	12	0	0	0	0	0	0	0	0	0	0	0	0	0	0	0	0	0	0	0	0	0	0	0	0	0	0	0	0	0	0	0	0	0
350	a	sp|P63244|RACK1_HUMAN	P63244	RACK1_HUMAN	RACK1	317	24	Homo sapiens OX=9606	1:Experimental evidence at protein level	Receptor of activated protein C kinase 1	1	0.999	4	8	8	8	2	2	2	2	2	2	205000000	205000000	205000000	5	5	5	5	5	5	245000000	245000000	245000000	0	0	0	0	0	0	0	0	0	0	0	0	0	0	0
351	a	sp|P67936|TPM4_HUMAN	P67936	TPM4_HUMAN	TPM4	248	60.1	Homo sapiens OX=9606	1:Experimental evidence at protein level	Tropomyosin alpha-4 chain	1	0.999	22	30	9	30	0	0	0	2	0	2	144000000	0	144000000	1	0	1	2	0	2	216000000	0	216000000	0	0	0	0	0	0	0	0	0	5	0	5	5	0	5
352	a	sp|P68402|PA1B2_HUMAN	P68402	PA1B2_HUMAN	PAFAH1B2	229	16.6	Homo sapiens OX=9606	1:Experimental evidence at protein level	Platelet-activating factor acetylhydrolase IB subunit alpha2	1	0.999	3	4	4	4	2	2	2	2	2	2	226000000	226000000	226000000	2	2	2	3	3	3	308000000	308000000	308000000	0	0	0	0	0	0	0	0	0	0	0	0	0	0	0
353	a	sp|P78371|TCPB_HUMAN	P78371	TCPB_HUMAN	CCT2	535	19.3	Homo sapiens OX=9606	1:Experimental evidence at protein level	T-complex protein 1 subunit beta	1	0.999	8	8	8	8	1	1	1	0	0	0	0	0	0	0	0	0	0	0	0	0	0	0	0	0	0	0	0	0	0	0	0	0	0	0	0	0	0
354	a	sp|P78417|GSTO1_HUMAN	P78417	GSTO1_HUMAN	GSTO1	241	14.1	Homo sapiens OX=9606	1:Experimental evidence at protein level	Glutathione S-transferase omega-1	1	0.999	3	3	3	3	0	0	0	0	0	0	0	0	0	0	0	0	0	0	0	0	0	0	0	0	0	0	0	0	0	0	0	0	0	0	0	0	0
355	a	sp|P80108|PHLD_HUMAN	P80108	PHLD_HUMAN	GPLD1	840	7.6	Homo sapiens OX=9606	1:Experimental evidence at protein level	Phosphatidylinositol-glycan-specific phospholipase D	1	0.999	4	6	6	6	0	0	0	0	0	0	0	0	0	0	0	0	0	0	0	0	0	0	3	3	3	3	3	3	44600000	44600000	44600000	0	0	0	2	2	2
356	a	sp|P80188|NGAL_HUMAN	P80188	NGAL_HUMAN	LCN2	198	14.1	Homo sapiens OX=9606	1:Experimental evidence at protein level	Neutrophil gelatinase-associated lipocalin	1	0.999	2	2	2	2	0	0	0	0	0	0	0	0	0	0	0	0	0	0	0	0	0	0	0	0	0	0	0	0	0	0	0	2	2	2	0	0	0
357	a	sp|P80303|NUCB2_HUMAN	P80303	NUCB2_HUMAN	NUCB2	420	4.5	Homo sapiens OX=9606	1:Experimental evidence at protein level	Nucleobindin-2	1	0.999	2	2	2	2	1	1	1	0	0	0	0	0	0	1	1	1	2	2	2	0	0	0	0	0	0	0	0	0	0	0	0	0	0	0	0	0	0
358	a	sp|P81605|DCD_HUMAN	P81605	DCD_HUMAN	DCD	110	40	Homo sapiens OX=9606	1:Experimental evidence at protein level	Dermcidin	1	0.9989	6	7	7	7	0	0	0	0	0	0	0	0	0	1	1	1	0	0	0	0	0	0	0	0	0	0	0	0	0	0	0	0	0	0	0	0	0
359	a	sp|P83731|RL24_HUMAN	P83731	RL24_HUMAN	RPL24	157	10.8	Homo sapiens OX=9606	1:Experimental evidence at protein level	60S ribosomal protein L24	1	0.999	2	2	2	2	0	0	0	0	0	0	0	0	0	2	2	2	2	2	2	0	0	0	0	0	0	0	0	0	0	0	0	0	0	0	0	0	0
360	a	sp|P84103|SRSF3_HUMAN	P84103	SRSF3_HUMAN	SRSF3	164	18.3	Homo sapiens OX=9606	1:Experimental evidence at protein level	Serine/arginine-rich splicing factor 3	1	0.999	3	5	4	5	1	1	1	2	2	2	197000000	197000000	197000000	3	2	3	3	2	3	253000000	253000000	253000000	0	0	0	0	0	0	0	0	0	0	0	0	0	0	0
361	a	sp|P98160|PGBM_HUMAN	P98160	PGBM_HUMAN	HSPG2	4391	5.3	Homo sapiens OX=9606	1:Experimental evidence at protein level	Basement membrane-specific heparan sulfate proteoglycan core protein	1	0.999	17	11	11	11	0	0	0	0	0	0	0	0	0	0	0	0	0	0	0	0	0	0	0	0	0	0	0	0	0	0	0	0	0	0	0	0	0
362	a	sp|Q00325|MPCP_HUMAN	Q00325	MPCP_HUMAN	SLC25A3	362	9.4	Homo sapiens OX=9606	1:Experimental evidence at protein level	Phosphate carrier protein, mitochondrial	1	0.9987	4	4	4	4	0	0	0	0	0	0	0	0	0	0	0	0	0	0	0	0	0	0	0	0	0	0	0	0	0	0	0	0	0	0	0	0	0
363	a	sp|Q00839|HNRPU_HUMAN	Q00839	HNRPU_HUMAN	HNRNPU	825	4.6	Homo sapiens OX=9606	1:Experimental evidence at protein level	Heterogeneous nuclear ribonucleoprotein U	1	0.999	3	4	4	4	1	1	1	2	2	2	273000000	273000000	273000000	3	3	3	2	2	2	320000000	320000000	320000000	0	0	0	0	0	0	0	0	0	0	0	0	0	0	0
365	a	sp|Q01433|AMPD2_HUMAN	Q01433	AMPD2_HUMAN	AMPD2	879	9.6	Homo sapiens OX=9606	1:Experimental evidence at protein level	AMP deaminase 2	1	0.999	7	7	7	7	0	0	0	0	0	0	0	0	0	0	0	0	0	0	0	0	0	0	0	0	0	0	0	0	0	0	0	0	0	0	0	0	0
366	a	sp|Q01469|FABP5_HUMAN	Q01469	FABP5_HUMAN	FABP5	135	18.5	Homo sapiens OX=9606	1:Experimental evidence at protein level	Fatty acid-binding protein 5	1	0.9989	3	3	3	3	0	0	0	0	0	0	0	0	0	0	0	0	0	0	0	0	0	0	0	0	0	0	0	0	0	0	0	0	0	0	0	0	0
367	a	sp|Q02218|ODO1_HUMAN	Q02218	ODO1_HUMAN	OGDH	1023	3.8	Homo sapiens OX=9606	1:Experimental evidence at protein level	2-oxoglutarate dehydrogenase, mitochondrial	1	0.999	3	4	4	4	1	1	1	0	0	0	0	0	0	3	3	3	2	2	2	0	0	0	0	0	0	0	0	0	0	0	0	0	0	0	0	0	0
368	a	sp|Q02413|DSG1_HUMAN	Q02413	DSG1_HUMAN	DSG1	1049	33.1	Homo sapiens OX=9606	1:Experimental evidence at protein level	Desmoglein-1	1	0.999	32	39	39	39	0	0	0	0	0	0	0	0	0	0	0	0	0	0	0	0	0	0	0	0	0	0	0	0	0	0	0	0	0	0	0	0	0
369	a	sp|Q02543|RL18A_HUMAN	Q02543	RL18A_HUMAN	RPL18A	176	9.7	Homo sapiens OX=9606	1:Experimental evidence at protein level	60S ribosomal protein L18a	1	0.999	2	2	2	2	0	0	0	0	0	0	0	0	0	2	2	2	2	2	2	0	0	0	0	0	0	0	0	0	0	0	0	0	0	0	0	0	0
370	a	sp|Q02878|RL6_HUMAN	Q02878	RL6_HUMAN	RPL6	288	14.6	Homo sapiens OX=9606	1:Experimental evidence at protein level	60S ribosomal protein L6	1	0.999	3	6	6	6	2	2	2	2	2	2	184000000	184000000	184000000	3	3	3	2	2	2	266000000	266000000	266000000	0	0	0	0	0	0	0	0	0	1	1	1	0	0	0
371	a	sp|Q04837|SSBP_HUMAN	Q04837	SSBP_HUMAN	SSBP1	148	28.4	Homo sapiens OX=9606	1:Experimental evidence at protein level	Single-stranded DNA-binding protein, mitochondrial	1	0.999	3	3	3	3	0	0	0	0	0	0	0	0	0	0	0	0	0	0	0	0	0	0	0	0	0	0	0	0	0	0	0	0	0	0	0	0	0
372	a	sp|Q05682|CALD1_HUMAN	Q05682	CALD1_HUMAN	CALD1	793	23.7	Homo sapiens OX=9606	1:Experimental evidence at protein level	Caldesmon	1	0.999	20	21	21	21	0	0	0	0	0	0	0	0	0	0	0	0	0	0	0	0	0	0	0	0	0	0	0	0	0	0	0	0	0	0	0	0	0
373	a	sp|Q06033|ITIH3_HUMAN	Q06033	ITIH3_HUMAN	ITIH3	890	16.1	Homo sapiens OX=9606	1:Experimental evidence at protein level	Inter-alpha-trypsin inhibitor heavy chain H3	1	0.999	9	11	11	11	0	0	0	0	0	0	0	0	0	0	0	0	0	0	0	0	0	0	0	0	0	2	2	2	196000000	196000000	196000000	2	2	2	2	2	2
374	a	sp|Q06187|BTK_HUMAN	Q06187	BTK_HUMAN	BTK	659	9.3	Homo sapiens OX=9606	1:Experimental evidence at protein level	Tyrosine-protein kinase BTK	1	0.999	5	3	3	3	0	0	0	0	0	0	0	0	0	0	0	0	0	0	0	0	0	0	0	0	0	0	0	0	0	0	0	0	0	0	0	0	0
375	a	sp|Q06323|PSME1_HUMAN	Q06323	PSME1_HUMAN	PSME1	249	14.1	Homo sapiens OX=9606	1:Experimental evidence at protein level	Proteasome activator complex subunit 1	1	0.999	3	3	3	3	0	0	0	0	0	0	0	0	0	0	0	0	0	0	0	0	0	0	0	0	0	0	0	0	0	0	0	0	0	0	0	0	0
376	a	sp|Q06830|PRDX1_HUMAN	Q06830	PRDX1_HUMAN	PRDX1	199	46.7	Homo sapiens	1:Experimental evidence at protein level	Peroxiredoxin-1	1	0.999	11	24	15	24	6	4	6	7	5	7	338000000	309000000	338000000	5	2	5	7	4	7	283000000	258000000	283000000	0	0	0	0	0	0	0	0	0	0	0	0	0	0	0
377	a	sp|Q07021|C1QBP_HUMAN	Q07021	C1QBP_HUMAN	C1QBP	282	15.6	Homo sapiens OX=9606	1:Experimental evidence at protein level	Complement component 1 Q subcomponent-binding protein, mitochondrial	1	0.999	4	5	5	5	0	0	0	0	0	0	0	0	0	0	0	0	0	0	0	0	0	0	0	0	0	0	0	0	0	0	0	0	0	0	0	0	0
378	a	sp|Q08188|TGM3_HUMAN	Q08188	TGM3_HUMAN	TGM3	693	28.7	Homo sapiens OX=9606	1:Experimental evidence at protein level	Protein-glutamine gamma-glutamyltransferase E	1	0.999	15	18	18	18	0	0	0	0	0	0	0	0	0	0	0	0	0	0	0	0	0	0	0	0	0	0	0	0	0	0	0	0	0	0	0	0	0
379	a	sp|Q08380|LG3BP_HUMAN	Q08380	LG3BP_HUMAN	LGALS3BP	585	10.6	Homo sapiens OX=9606	1:Experimental evidence at protein level	Galectin-3-binding protein	1	0.999	5	6	6	6	0	0	0	0	0	0	0	0	0	0	0	0	0	0	0	0	0	0	0	0	0	0	0	0	0	0	0	1	1	1	0	0	0
380	a	sp|Q08495|DEMA_HUMAN	Q08495	DEMA_HUMAN	DMTN	405	9.6	Homo sapiens OX=9606	1:Experimental evidence at protein level	Dematin	1	0.999	3	4	4	4	0	0	0	0	0	0	0	0	0	0	0	0	0	0	0	0	0	0	0	0	0	0	0	0	0	0	0	0	0	0	0	0	0
381	a	sp|Q08554|DSC1_HUMAN	Q08554	DSC1_HUMAN	DSC1	894	19.6	Homo sapiens OX=9606	1:Experimental evidence at protein level	Desmocollin-1	1	0.999	17	15	15	15	0	0	0	0	0	0	0	0	0	0	0	0	0	0	0	0	0	0	0	0	0	0	0	0	0	0	0	0	0	0	0	0	0
382	a	sp|Q08830|FGL1_HUMAN	Q08830	FGL1_HUMAN	FGL1	312	18.9	Homo sapiens OX=9606	1:Experimental evidence at protein level	Fibrinogen-like protein 1	1	0.999	5	5	5	5	0	0	0	0	0	0	0	0	0	0	0	0	0	0	0	0	0	0	0	0	0	0	0	0	0	0	0	0	0	0	0	0	0
383	a	sp|Q0ZGT2|NEXN_HUMAN	Q0ZGT2	NEXN_HUMAN	NEXN	675	20.4	Homo sapiens OX=9606	1:Experimental evidence at protein level	Nexilin	1	0.999	13	13	13	13	0	0	0	0	0	0	0	0	0	0	0	0	0	0	0	0	0	0	0	0	0	0	0	0	0	0	0	0	0	0	0	0	0
384	a	sp|Q12905|ILF2_HUMAN	Q12905	ILF2_HUMAN	ILF2	390	10	Homo sapiens OX=9606	1:Experimental evidence at protein level	Interleukin enhancer-binding factor 2	1	0.999	3	3	3	3	3	3	3	3	3	3	276000000	276000000	276000000	0	0	0	2	2	2	311000000	311000000	311000000	0	0	0	0	0	0	0	0	0	0	0	0	0	0	0
385	a	sp|Q12907|LMAN2_HUMAN	Q12907	LMAN2_HUMAN	LMAN2	356	18	Homo sapiens OX=9606	1:Experimental evidence at protein level	Vesicular integral-membrane protein VIP36	1	0.999	4	4	4	4	0	0	0	0	0	0	0	0	0	0	0	0	0	0	0	0	0	0	0	0	0	0	0	0	0	0	0	0	0	0	0	0	0
386	a	sp|Q12913|PTPRJ_HUMAN	Q12913	PTPRJ_HUMAN	PTPRJ	1337	5.2	Homo sapiens OX=9606	1:Experimental evidence at protein level	Receptor-type tyrosine-protein phosphatase eta	1	0.999	4	4	4	4	0	0	0	0	0	0	0	0	0	0	0	0	0	0	0	0	0	0	0	0	0	0	0	0	0	0	0	0	0	0	2	2	2
387	a	sp|Q13011|ECH1_HUMAN	Q13011	ECH1_HUMAN	ECH1	328	27.7	Homo sapiens OX=9606	1:Experimental evidence at protein level	Delta(3,5)-Delta(2,4)-dienoyl-CoA isomerase, mitochondrial	1	0.999	6	6	6	6	0	0	0	0	0	0	0	0	0	0	0	0	0	0	0	0	0	0	0	0	0	0	0	0	0	0	0	0	0	0	0	0	0
388	a	sp|Q13103|SPP24_HUMAN	Q13103	SPP24_HUMAN	SPP2	211	24.6	Homo sapiens OX=9606	1:Experimental evidence at protein level	Secreted phosphoprotein 24	1	0.999	4	11	11	11	0	0	0	0	0	0	0	0	0	0	0	0	0	0	0	0	0	0	3	3	3	4	4	4	535000000	535000000	535000000	3	3	3	3	3	3
389	a	sp|Q13151|ROA0_HUMAN	Q13151	ROA0_HUMAN	HNRNPA0	305	17.4	Homo sapiens OX=9606	1:Experimental evidence at protein level	Heterogeneous nuclear ribonucleoprotein A0	1	0.999	2	2	2	2	1	1	1	0	0	0	0	0	0	1	1	1	0	0	0	0	0	0	0	0	0	0	0	0	0	0	0	0	0	0	0	0	0
390	a	sp|Q13162|PRDX4_HUMAN	Q13162	PRDX4_HUMAN	PRDX4	271	30.6	Homo sapiens OX=9606	1:Experimental evidence at protein level	Peroxiredoxin-4	1	0.999	8	11	6	6	2	1	1	2	0	0	278000000	0	0	3	1	1	3	0	0	312000000	0	0	0	0	0	0	0	0	0	0	0	0	0	0	0	0	0
391	a	sp|Q13201|MMRN1_HUMAN	Q13201	MMRN1_HUMAN	MMRN1	1228	31.8	Homo sapiens OX=9606	1:Experimental evidence at protein level	Multimerin-1	1	0.999	42	73	73	73	0	0	0	0	0	0	0	0	0	0	0	0	0	0	0	0	0	0	1	1	1	2	2	2	56900000	56900000	56900000	12	12	12	11	11	11
392	a	sp|Q13418|ILK_HUMAN	Q13418	ILK_HUMAN	ILK	452	38.7	Homo sapiens OX=9606	1:Experimental evidence at protein level	Integrin-linked protein kinase	1	0.999	18	29	29	29	0	0	0	0	0	0	0	0	0	0	0	0	0	0	0	0	0	0	0	0	0	0	0	0	0	0	0	0	0	0	0	0	0
393	a	sp|Q13423|NNTM_HUMAN	Q13423	NNTM_HUMAN	NNT	1086	7.5	Homo sapiens OX=9606	1:Experimental evidence at protein level	NAD(P) transhydrogenase, mitochondrial	1	0.999	7	6	6	6	0	0	0	0	0	0	0	0	0	0	0	0	0	0	0	0	0	0	0	0	0	0	0	0	0	0	0	0	0	0	0	0	0
394	a	sp|Q13464|ROCK1_HUMAN	Q13464	ROCK1_HUMAN	ROCK1	1354	6.1	Homo sapiens OX=9606	1:Experimental evidence at protein level	Rho-associated protein kinase 1	1	0.999	7	4	1	1	0	0	0	0	0	0	0	0	0	0	0	0	0	0	0	0	0	0	0	0	0	0	0	0	0	0	0	0	0	0	0	0	0
395	a	sp|Q13510|ASAH1_HUMAN	Q13510	ASAH1_HUMAN	ASAH1	395	5.3	Homo sapiens OX=9606	1:Experimental evidence at protein level	Acid ceramidase	1	0.999	2	2	2	2	0	0	0	0	0	0	0	0	0	0	0	0	0	0	0	0	0	0	0	0	0	0	0	0	0	0	0	0	0	0	0	0	0
396	a	sp|Q13561|DCTN2_HUMAN	Q13561	DCTN2_HUMAN	DCTN2	401	4.7	Homo sapiens OX=9606	1:Experimental evidence at protein level	Dynactin subunit 2	1	0.999	2	2	2	2	0	0	0	0	0	0	0	0	0	0	0	0	0	0	0	0	0	0	0	0	0	0	0	0	0	0	0	0	0	0	0	0	0
397	a	sp|Q13790|APOF_HUMAN	Q13790	APOF_HUMAN	APOF	326	19.9	Homo sapiens OX=9606	1:Experimental evidence at protein level	Apolipoprotein F	1	0.999	4	8	8	8	0	0	0	0	0	0	0	0	0	0	0	0	0	0	0	0	0	0	2	2	2	0	0	0	0	0	0	1	1	1	2	2	2
398	a	sp|Q13835|PKP1_HUMAN	Q13835	PKP1_HUMAN	PKP1	747	16.3	Homo sapiens OX=9606	1:Experimental evidence at protein level	Plakophilin-1	1	0.999	11	11	11	11	0	0	0	0	0	0	0	0	0	0	0	0	0	0	0	0	0	0	0	0	0	0	0	0	0	0	0	0	0	0	0	0	0
399	a	sp|Q13867|BLMH_HUMAN	Q13867	BLMH_HUMAN	BLMH	455	13.6	Homo sapiens OX=9606	1:Experimental evidence at protein level	Bleomycin hydrolase	1	0.999	6	6	6	6	0	0	0	0	0	0	0	0	0	0	0	0	0	0	0	0	0	0	0	0	0	0	0	0	0	0	0	0	0	0	0	0	0
400	a	sp|Q13976|KGP1_HUMAN	Q13976	KGP1_HUMAN	PRKG1	671	3.1	Homo sapiens OX=9606	1:Experimental evidence at protein level	cGMP-dependent protein kinase 1	1	0.999	2	2	2	2	0	0	0	0	0	0	0	0	0	0	0	0	0	0	0	0	0	0	0	0	0	0	0	0	0	0	0	0	0	0	0	0	0
401	a	sp|Q14008|CKAP5_HUMAN	Q14008	CKAP5_HUMAN	CKAP5	2032	2.3	Homo sapiens OX=9606	1:Experimental evidence at protein level	Cytoskeleton-associated protein 5	1	0.999	4	4	4	4	0	0	0	0	0	0	0	0	0	0	0	0	0	0	0	0	0	0	0	0	0	0	0	0	0	0	0	0	0	0	0	0	0
402	a	sp|Q14011|CIRBP_HUMAN	Q14011	CIRBP_HUMAN	CIRBP	172	14.5	Homo sapiens OX=9606	1:Experimental evidence at protein level	Cold-inducible RNA-binding protein	1	0.999	2	2	2	2	0	0	0	0	0	0	0	0	0	0	0	0	0	0	0	0	0	0	0	0	0	0	0	0	0	0	0	0	0	0	0	0	0
403	a	sp|Q14012|KCC1A_HUMAN	Q14012	KCC1A_HUMAN	CAMK1	370	5.7	Homo sapiens OX=9606	1:Experimental evidence at protein level	Calcium/calmodulin-dependent protein kinase type 1	1	0.999	2	2	2	2	0	0	0	0	0	0	0	0	0	0	0	0	0	0	0	0	0	0	0	0	0	0	0	0	0	0	0	0	0	0	0	0	0
404	a	sp|Q14165|MLEC_HUMAN	Q14165	MLEC_HUMAN	MLEC	292	29.1	Homo sapiens OX=9606	1:Experimental evidence at protein level	Malectin	1	0.999	8	8	8	8	0	0	0	0	0	0	0	0	0	0	0	0	0	0	0	0	0	0	0	0	0	0	0	0	0	0	0	0	0	0	0	0	0
405	a	sp|Q14203|DCTN1_HUMAN	Q14203	DCTN1_HUMAN	DCTN1	1278	4.2	Homo sapiens OX=9606	1:Experimental evidence at protein level	Dynactin subunit 1	1	0.999	3	3	3	3	0	0	0	0	0	0	0	0	0	0	0	0	0	0	0	0	0	0	0	0	0	0	0	0	0	0	0	0	0	0	0	0	0
406	a	sp|Q14204|DYHC1_HUMAN	Q14204	DYHC1_HUMAN	DYNC1H1	4646	3	Homo sapiens OX=9606	1:Experimental evidence at protein level	Cytoplasmic dynein 1 heavy chain 1	1	0.999	10	9	9	9	0	0	0	0	0	0	0	0	0	0	0	0	0	0	0	0	0	0	0	0	0	0	0	0	0	0	0	0	0	0	0	0	0
407	a	sp|Q14247|SRC8_HUMAN	Q14247	SRC8_HUMAN	CTTN	550	14.2	Homo sapiens OX=9606	1:Experimental evidence at protein level	Src substrate cortactin	1	0.999	5	8	8	8	4	4	4	3	3	3	237000000	237000000	237000000	1	1	1	2	2	2	154000000	154000000	154000000	0	0	0	0	0	0	0	0	0	0	0	0	0	0	0
408	a	sp|Q14254|FLOT2_HUMAN	Q14254	FLOT2_HUMAN	FLOT2	428	16.1	Homo sapiens OX=9606	1:Experimental evidence at protein level	Flotillin-2	1	0.999	5	5	5	5	0	0	0	0	0	0	0	0	0	0	0	0	0	0	0	0	0	0	0	0	0	0	0	0	0	0	0	0	0	0	0	0	0
409	a	sp|Q14444|CAPR1_HUMAN	Q14444	CAPR1_HUMAN	CAPRIN1	709	3.2	Homo sapiens OX=9606	1:Experimental evidence at protein level	Caprin-1	1	0.999	2	2	2	2	2	2	2	2	2	2	151000000	151000000	151000000	0	0	0	2	2	2	131000000	131000000	131000000	0	0	0	0	0	0	0	0	0	0	0	0	0	0	0
410	a	sp|Q14520|HABP2_HUMAN	Q14520	HABP2_HUMAN	HABP2	560	8.6	Homo sapiens OX=9606	1:Experimental evidence at protein level	Hyaluronan-binding protein 2	1	0.999	9	14	14	14	0	0	0	0	0	0	0	0	0	0	0	0	0	0	0	0	0	0	9	9	9	5	5	5	574000000	574000000	574000000	1	1	1	0	0	0
411	a	sp|Q14554|PDIA5_HUMAN	Q14554	PDIA5_HUMAN	PDIA5	519	41.8	Homo sapiens OX=9606	1:Experimental evidence at protein level	Protein disulfide-isomerase A5	1	0.999	17	20	20	20	0	0	0	0	0	0	0	0	0	0	0	0	0	0	0	0	0	0	0	0	0	0	0	0	0	0	0	0	0	0	0	0	0
412	a	sp|Q14574|DSC3_HUMAN	Q14574	DSC3_HUMAN	DSC3	896	5.7	Homo sapiens OX=9606	1:Experimental evidence at protein level	Desmocollin-3	1	0.999	4	4	4	4	0	0	0	0	0	0	0	0	0	0	0	0	0	0	0	0	0	0	0	0	0	0	0	0	0	0	0	0	0	0	0	0	0
413	a	sp|Q14643|ITPR1_HUMAN	Q14643	ITPR1_HUMAN	ITPR1	2758	3.5	Homo sapiens OX=9606	1:Experimental evidence at protein level	Inositol 1,4,5-trisphosphate receptor type 1	1	0.999	7	7	7	7	0	0	0	0	0	0	0	0	0	0	0	0	0	0	0	0	0	0	0	0	0	0	0	0	0	0	0	0	0	0	0	0	0
414	a	sp|Q14644|RASA3_HUMAN	Q14644	RASA3_HUMAN	RASA3	834	3.5	Homo sapiens OX=9606	1:Experimental evidence at protein level	Ras GTPase-activating protein 3	1	0.999	3	3	3	3	0	0	0	0	0	0	0	0	0	0	0	0	0	0	0	0	0	0	0	0	0	0	0	0	0	0	0	0	0	0	0	0	0
415	a	sp|Q14677|EPN4_HUMAN	Q14677	EPN4_HUMAN	CLINT1	625	4	Homo sapiens OX=9606	1:Experimental evidence at protein level	Clathrin interactor 1	1	0.998	2	2	2	2	0	0	0	0	0	0	0	0	0	0	0	0	0	0	0	0	0	0	0	0	0	0	0	0	0	0	0	0	0	0	0	0	0
416	a	sp|Q14697|GANAB_HUMAN	Q14697	GANAB_HUMAN	GANAB	944	6.2	Homo sapiens OX=9606	1:Experimental evidence at protein level	Neutral alpha-glucosidase AB	1	0.999	3	4	4	4	1	1	1	0	0	0	0	0	0	1	1	1	0	0	0	0	0	0	0	0	0	0	0	0	0	0	0	0	0	0	0	0	0
417	a	sp|Q14766|LTBP1_HUMAN	Q14766	LTBP1_HUMAN	LTBP1	1721	9.1	Homo sapiens OX=9606	1:Experimental evidence at protein level	Latent-transforming growth factor beta-binding protein 1	1	0.999	13	17	17	17	0	0	0	0	0	0	0	0	0	0	0	0	0	0	0	0	0	0	0	0	0	0	0	0	0	0	0	2	2	2	3	3	3
418	a	sp|Q14974|IMB1_HUMAN	Q14974	IMB1_HUMAN	KPNB1	876	7.9	Homo sapiens OX=9606	1:Experimental evidence at protein level	Importin subunit beta-1	1	0.999	5	5	5	5	1	1	1	0	0	0	0	0	0	0	0	0	0	0	0	0	0	0	0	0	0	0	0	0	0	0	0	0	0	0	0	0	0
419	a	sp|Q15019|SEPT2_HUMAN	Q15019	SEPT2_HUMAN	SEPTIN2	361	7.2	Homo sapiens OX=9606	1:Experimental evidence at protein level	Septin-2	1	0.999	2	2	2	2	2	2	2	2	2	2	0	0	0	0	0	0	0	0	0	0	0	0	0	0	0	0	0	0	0	0	0	0	0	0	0	0	0
420	a	sp|Q15084|PDIA6_HUMAN	Q15084	PDIA6_HUMAN	PDIA6	440	39.1	Homo sapiens OX=9606	1:Experimental evidence at protein level	Protein disulfide-isomerase A6	1	0.999	13	28	28	28	11	11	11	11	11	11	394000000	394000000	394000000	7	7	7	11	11	11	404000000	404000000	404000000	0	0	0	0	0	0	0	0	0	0	0	0	0	0	0
421	a	sp|Q15181|IPYR_HUMAN	Q15181	IPYR_HUMAN	PPA1	289	26	Homo sapiens OX=9606	1:Experimental evidence at protein level	Inorganic pyrophosphatase	1	0.999	6	7	6	7	6	5	6	5	4	5	236000000	238000000	236000000	1	1	1	3	2	3	135000000	120000000	135000000	0	0	0	0	0	0	0	0	0	0	0	0	0	0	0
422	a	sp|Q15363|TMED2_HUMAN	Q15363	TMED2_HUMAN	TMED2	201	22.9	Homo sapiens OX=9606	1:Experimental evidence at protein level	Transmembrane emp24 domain-containing protein 2	1	0.999	4	4	4	4	0	0	0	0	0	0	0	0	0	0	0	0	0	0	0	0	0	0	0	0	0	0	0	0	0	0	0	0	0	0	0	0	0
423	a	sp|Q15365|PCBP1_HUMAN	Q15365	PCBP1_HUMAN	PCBP1	356	11.2	Homo sapiens OX=9606	1:Experimental evidence at protein level	Poly(rC)-binding protein 1	1	0.999	4	7	5	7	1	1	1	0	0	0	0	0	0	1	1	1	0	0	0	0	0	0	0	0	0	0	0	0	0	0	0	0	0	0	0	0	0
424	a	sp|Q15366|PCBP2_HUMAN	Q15366	PCBP2_HUMAN	PCBP2	365	13.2	Homo sapiens OX=9606	1:Experimental evidence at protein level	Poly(rC)-binding protein 2	1	0.999	4	4	2	2	0	0	0	0	0	0	0	0	0	1	1	1	2	2	2	156000000	0	0	0	0	0	0	0	0	0	0	0	0	0	0	0	0	0
425	a	sp|Q15404|RSU1_HUMAN	Q15404	RSU1_HUMAN	RSU1	277	79.1	Homo sapiens OX=9606	1:Experimental evidence at protein level	Ras suppressor protein 1	1	0.999	20	25	25	25	0	0	0	0	0	0	0	0	0	0	0	0	0	0	0	0	0	0	0	0	0	0	0	0	0	0	0	0	0	0	0	0	0
426	a	sp|Q15427|SF3B4_HUMAN	Q15427	SF3B4_HUMAN	SF3B4	424	13.4	Homo sapiens OX=9606	1:Experimental evidence at protein level	Splicing factor 3B subunit 4	1	0.999	4	4	4	4	2	2	2	4	4	4	234000000	234000000	234000000	2	2	2	4	4	4	173000000	173000000	173000000	0	0	0	0	0	0	0	0	0	0	0	0	0	0	0
427	a	sp|Q15485|FCN2_HUMAN	Q15485	FCN2_HUMAN	FCN2	313	22	Homo sapiens OX=9606	1:Experimental evidence at protein level	Ficolin-2	1	0.999	6	22	22	22	0	0	0	0	0	0	0	0	0	0	0	0	0	0	0	0	0	0	6	6	6	4	4	4	483000000	483000000	483000000	6	6	6	4	4	4
428	a	sp|Q15517|CDSN_HUMAN	Q15517	CDSN_HUMAN	CDSN	529	12.9	Homo sapiens OX=9606	1:Experimental evidence at protein level	Corneodesmosin	1	0.999	4	5	5	5	0	0	0	0	0	0	0	0	0	0	0	0	0	0	0	0	0	0	0	0	0	0	0	0	0	0	0	0	0	0	0	0	0
429	a	sp|Q15555|MARE2_HUMAN	Q15555	MARE2_HUMAN	MAPRE2	327	8.9	Homo sapiens OX=9606	1:Experimental evidence at protein level	Microtubule-associated protein RP/EB family member 2	1	0.999	2	3	3	3	0	0	0	0	0	0	0	0	0	0	0	0	0	0	0	0	0	0	0	0	0	0	0	0	0	0	0	0	0	0	0	0	0
430	a	sp|Q15637|SF01_HUMAN	Q15637	SF01_HUMAN	SF1	639	3.8	Homo sapiens OX=9606	1:Experimental evidence at protein level	Splicing factor 1	1	0.999	2	2	2	2	2	2	2	2	2	2	0	0	0	0	0	0	0	0	0	0	0	0	0	0	0	0	0	0	0	0	0	0	0	0	0	0	0
431	a	sp|Q15717|ELAV1_HUMAN	Q15717	ELAV1_HUMAN	ELAVL1	326	11.7	Homo sapiens OX=9606	1:Experimental evidence at protein level	ELAV-like protein 1	1	0.999	3	4	4	4	2	2	2	2	2	2	0	0	0	1	1	1	0	0	0	0	0	0	0	0	0	0	0	0	0	0	0	0	0	0	0	0	0
432	a	sp|Q15762|CD226_HUMAN	Q15762	CD226_HUMAN	CD226	336	13.7	Homo sapiens OX=9606	1:Experimental evidence at protein level	CD226 antigen	1	0.999	2	3	3	3	0	0	0	0	0	0	0	0	0	0	0	0	0	0	0	0	0	0	0	0	0	0	0	0	0	0	0	0	0	0	0	0	0
434	a	sp|Q15942|ZYX_HUMAN	Q15942	ZYX_HUMAN	ZYX	572	33.7	Homo sapiens OX=9606	1:Experimental evidence at protein level	Zyxin	1	0.999	16	24	24	24	0	0	0	0	0	0	0	0	0	0	0	0	0	0	0	0	0	0	0	0	0	0	0	0	0	0	0	0	0	0	0	0	0
435	a	sp|Q16610|ECM1_HUMAN	Q16610	ECM1_HUMAN	ECM1	540	18	Homo sapiens OX=9606	1:Experimental evidence at protein level	Extracellular matrix protein 1	1	0.999	9	15	15	15	0	0	0	0	0	0	0	0	0	0	0	0	0	0	0	0	0	0	3	3	3	5	5	5	162000000	162000000	162000000	3	3	3	6	6	6
436	a	sp|Q16643|DREB_HUMAN	Q16643	DREB_HUMAN	DBN1	649	37.9	Homo sapiens OX=9606	1:Experimental evidence at protein level	Drebrin	1	0.999	21	21	21	21	0	0	0	0	0	0	0	0	0	0	0	0	0	0	0	0	0	0	0	0	0	0	0	0	0	0	0	0	0	0	0	0	0
437	a	sp|Q16698|DECR_HUMAN	Q16698	DECR_HUMAN	DECR1	335	7.2	Homo sapiens OX=9606	1:Experimental evidence at protein level	2,4-dienoyl-CoA reductase, mitochondrial	1	0.999	2	2	2	2	0	0	0	0	0	0	0	0	0	0	0	0	0	0	0	0	0	0	0	0	0	0	0	0	0	0	0	0	0	0	0	0	0
438	a	sp|Q16769|QPCT_HUMAN	Q16769	QPCT_HUMAN	QPCT	361	11.4	Homo sapiens OX=9606	1:Experimental evidence at protein level	Glutaminyl-peptide cyclotransferase	1	0.999	3	4	4	4	3	3	3	3	3	3	244000000	244000000	244000000	1	1	1	2	2	2	109000000	109000000	109000000	0	0	0	0	0	0	0	0	0	0	0	0	0	0	0
439	a	sp|Q16836|HCDH_HUMAN	Q16836	HCDH_HUMAN	HADH	314	17.2	Homo sapiens OX=9606	1:Experimental evidence at protein level	Hydroxyacyl-coenzyme A dehydrogenase, mitochondrial	1	0.999	3	3	3	3	0	0	0	0	0	0	0	0	0	0	0	0	0	0	0	0	0	0	0	0	0	0	0	0	0	0	0	0	0	0	0	0	0
440	a	sp|Q16891|MIC60_HUMAN	Q16891	MIC60_HUMAN	IMMT	758	6.3	Homo sapiens OX=9606	1:Experimental evidence at protein level	MIC	1	0.999	4	3	3	3	0	0	0	0	0	0	0	0	0	0	0	0	0	0	0	0	0	0	0	0	0	0	0	0	0	0	0	0	0	0	0	0	0
441	a	sp|Q4KMQ2|ANO6_HUMAN	Q4KMQ2	ANO6_HUMAN	ANO6	910	7.3	Homo sapiens OX=9606	1:Experimental evidence at protein level	Anoctamin-6	1	0.999	5	5	5	5	0	0	0	0	0	0	0	0	0	0	0	0	0	0	0	0	0	0	0	0	0	0	0	0	0	0	0	0	0	0	0	0	0
442	a	sp|Q53GQ0|DHB12_HUMAN	Q53GQ0	DHB12_HUMAN	HSD17B12	312	10.6	Homo sapiens OX=9606	1:Experimental evidence at protein level	Very-long-chain 3-oxoacyl-CoA reductase	1	0.999	3	2	2	2	0	0	0	0	0	0	0	0	0	0	0	0	0	0	0	0	0	0	0	0	0	0	0	0	0	0	0	0	0	0	0	0	0
443	a	sp|Q5D862|FILA2_HUMAN	Q5D862	FILA2_HUMAN	FLG2	2391	12.6	Homo sapiens OX=9606	1:Experimental evidence at protein level	Filaggrin-2	1	0.999	13	14	14	14	0	0	0	0	0	0	0	0	0	0	0	0	0	0	0	0	0	0	0	0	0	0	0	0	0	0	0	0	0	0	0	0	0
444	a	sp|Q6E0U4|DMKN_HUMAN	Q6E0U4	DMKN_HUMAN	DMKN	476	4.4	Homo sapiens OX=9606	1:Experimental evidence at protein level	Dermokine	1	0.9988	2	2	2	2	0	0	0	0	0	0	0	0	0	0	0	0	0	0	0	0	0	0	0	0	0	0	0	0	0	0	0	0	0	0	0	0	0
445	a	sp|Q6PJW8|CNST_HUMAN	Q6PJW8	CNST_HUMAN	CNST	725	9	Homo sapiens OX=9606	1:Experimental evidence at protein level	Consortin	1	0.999	7	7	7	7	0	0	0	0	0	0	0	0	0	0	0	0	0	0	0	0	0	0	0	0	0	0	0	0	0	0	0	0	0	0	0	0	0
446	a	sp|Q6Q788|APOA5_HUMAN	Q6Q788	APOA5_HUMAN	APOA5	366	18	Homo sapiens OX=9606	1:Experimental evidence at protein level	Apolipoprotein A-V	1	0.999	3	2	2	2	0	0	0	0	0	0	0	0	0	0	0	0	0	0	0	0	0	0	0	0	0	0	0	0	0	0	0	0	0	0	0	0	0
447	a	sp|Q6UWP8|SBSN_HUMAN	Q6UWP8	SBSN_HUMAN	SBSN	590	24.4	Homo sapiens OX=9606	1:Experimental evidence at protein level	Suprabasin	1	0.999	7	6	6	6	0	0	0	0	0	0	0	0	0	0	0	0	0	0	0	0	0	0	0	0	0	0	0	0	0	0	0	0	0	0	0	0	0
448	a	sp|Q6ZVM7|TM1L2_HUMAN	Q6ZVM7	TM1L2_HUMAN	TOM1L2	507	6.5	Homo sapiens OX=9606	1:Experimental evidence at protein level	TOM1-like protein 2	1	0.999	3	2	2	2	0	0	0	0	0	0	0	0	0	0	0	0	0	0	0	0	0	0	0	0	0	0	0	0	0	0	0	0	0	0	0	0	0
449	a	sp|Q6ZVX7|FBX50_HUMAN	Q6ZVX7	FBX50_HUMAN	NCCRP1	275	18.5	Homo sapiens OX=9606	1:Experimental evidence at protein level	F-box only protein 50	1	0.999	3	4	4	4	0	0	0	0	0	0	0	0	0	0	0	0	0	0	0	0	0	0	0	0	0	0	0	0	0	0	0	0	0	0	0	0	0
450	a	sp|Q70J99|UN13D_HUMAN	Q70J99	UN13D_HUMAN	UNC13D	1090	10.9	Homo sapiens OX=9606	1:Experimental evidence at protein level	Protein unc-13 homolog D	1	0.999	9	9	9	9	0	0	0	0	0	0	0	0	0	0	0	0	0	0	0	0	0	0	0	0	0	0	0	0	0	0	0	0	0	0	0	0	0
451	a	sp|Q7KZF4|SND1_HUMAN	Q7KZF4	SND1_HUMAN	SND1	910	11.6	Homo sapiens OX=9606	1:Experimental evidence at protein level	Staphylococcal nuclease domain-containing protein 1	1	0.999	8	6	6	6	0	0	0	0	0	0	0	0	0	0	0	0	0	0	0	0	0	0	0	0	0	0	0	0	0	0	0	0	0	0	0	0	0
452	a	sp|Q7L576|CYFP1_HUMAN	Q7L576	CYFP1_HUMAN	CYFIP1	1253	9.6	Homo sapiens OX=9606	1:Experimental evidence at protein level	Cytoplasmic FMR1-interacting protein 1	1	0.999	11	11	5	11	0	0	0	0	0	0	0	0	0	0	0	0	0	0	0	0	0	0	0	0	0	0	0	0	0	0	0	0	0	0	0	0	0
453	a	sp|Q7LDG7|GRP2_HUMAN	Q7LDG7	GRP2_HUMAN	RASGRP2	609	6.2	Homo sapiens OX=9606	1:Experimental evidence at protein level	RAS guanyl-releasing protein 2	1	0.999	5	5	5	5	0	0	0	0	0	0	0	0	0	0	0	0	0	0	0	0	0	0	0	0	0	0	0	0	0	0	0	0	0	0	0	0	0
454	a	sp|Q7Z434|MAVS_HUMAN	Q7Z434	MAVS_HUMAN	MAVS	540	6.9	Homo sapiens OX=9606	1:Experimental evidence at protein level	Mitochondrial antiviral-signaling protein	1	0.999	3	3	3	3	0	0	0	0	0	0	0	0	0	0	0	0	0	0	0	0	0	0	0	0	0	0	0	0	0	0	0	0	0	0	0	0	0
455	a	sp|Q86TP1|PRUN1_HUMAN	Q86TP1	PRUN1_HUMAN	PRUNE1	453	11	Homo sapiens OX=9606	1:Experimental evidence at protein level	Exopolyphosphatase PRUNE1	1	0.999	3	2	2	2	0	0	0	0	0	0	0	0	0	0	0	0	0	0	0	0	0	0	0	0	0	0	0	0	0	0	0	0	0	0	0	0	0
456	a	sp|Q86YZ3|HORN_HUMAN	Q86YZ3	HORN_HUMAN	HRNR	2850	39.9	Homo sapiens OX=9606	1:Experimental evidence at protein level	Hornerin	1	0.999	52	70	70	70	0	0	0	0	0	0	0	0	0	0	0	0	0	0	0	0	0	0	1	1	1	0	0	0	0	0	0	2	2	2	0	0	0
457	a	sp|Q8IW75|SPA12_HUMAN	Q8IW75	SPA12_HUMAN	SERPINA12	414	11.4	Homo sapiens OX=9606	1:Experimental evidence at protein level	Serpin A12	1	0.999	5	5	5	5	0	0	0	0	0	0	0	0	0	0	0	0	0	0	0	0	0	0	0	0	0	0	0	0	0	0	0	0	0	0	0	0	0
459	a	sp|Q8IZP0|ABI1_HUMAN	Q8IZP0	ABI1_HUMAN	ABI1	508	4.7	Homo sapiens OX=9606	1:Experimental evidence at protein level	Abl interactor 1	1	0.999	2	2	2	2	0	0	0	0	0	0	0	0	0	0	0	0	0	0	0	0	0	0	0	0	0	0	0	0	0	0	0	0	0	0	0	0	0
460	a	sp|Q8N392|RHG18_HUMAN	Q8N392	RHG18_HUMAN	ARHGAP18	663	4.8	Homo sapiens OX=9606	1:Experimental evidence at protein level	Rho GTPase-activating protein 18	1	0.999	3	3	3	3	0	0	0	0	0	0	0	0	0	0	0	0	0	0	0	0	0	0	0	0	0	0	0	0	0	0	0	0	0	0	0	0	0
461	a	sp|Q8NBM8|PCYXL_HUMAN	Q8NBM8	PCYXL_HUMAN	PCYOX1L	494	8.3	Homo sapiens OX=9606	1:Experimental evidence at protein level	Prenylcysteine oxidase-like	1	0.999	2	2	2	2	0	0	0	0	0	0	0	0	0	0	0	0	0	0	0	0	0	0	0	0	0	0	0	0	0	0	0	0	0	0	0	0	0
462	a	sp|Q8NBS9|TXND5_HUMAN	Q8NBS9	TXND5_HUMAN	TXNDC5	432	22.7	Homo sapiens OX=9606	1:Experimental evidence at protein level	Thioredoxin domain-containing protein 5	1	0.999	8	12	12	12	7	7	7	6	6	6	326000000	326000000	326000000	5	5	5	6	6	6	173000000	173000000	173000000	0	0	0	0	0	0	0	0	0	0	0	0	0	0	0
463	a	sp|Q8NG06|TRI58_HUMAN	Q8NG06	TRI58_HUMAN	TRIM58	486	5.8	Homo sapiens OX=9606	2:Experimental evidence at transcript level	E3 ubiquitin-protein ligase TRIM58	1	0.999	2	2	2	2	0	0	0	0	0	0	0	0	0	0	0	0	0	0	0	0	0	0	0	0	0	0	0	0	0	0	0	0	0	0	0	0	0
464	a	sp|Q8NI99|ANGL6_HUMAN	Q8NI99	ANGL6_HUMAN	ANGPTL6	470	15.1	Homo sapiens OX=9606	1:Experimental evidence at protein level	Angiopoietin-related protein 6	1	0.999	4	6	6	6	0	0	0	0	0	0	0	0	0	0	0	0	0	0	0	0	0	0	3	3	3	3	3	3	112000000	112000000	112000000	1	1	1	0	0	0
465	a	sp|Q8TCJ2|STT3B_HUMAN	Q8TCJ2	STT3B_HUMAN	STT3B	826	2.9	Homo sapiens OX=9606	1:Experimental evidence at protein level	Dolichyl-diphosphooligosaccharide--protein glycosyltransferase subunit STT3B	1	0.9987	3	2	2	2	0	0	0	0	0	0	0	0	0	0	0	0	0	0	0	0	0	0	0	0	0	0	0	0	0	0	0	0	0	0	0	0	0
466	a	sp|Q8TD55|PKHO2_HUMAN	Q8TD55	PKHO2_HUMAN	PLEKHO2	490	4.5	Homo sapiens OX=9606	1:Experimental evidence at protein level	Pleckstrin homology domain-containing family O member 2	1	0.999	2	2	2	2	0	0	0	0	0	0	0	0	0	0	0	0	0	0	0	0	0	0	0	0	0	0	0	0	0	0	0	0	0	0	0	0	0
467	a	sp|Q8TDL5|BPIB1_HUMAN	Q8TDL5	BPIB1_HUMAN	BPIFB1	484	9.1	Homo sapiens OX=9606	1:Experimental evidence at protein level	BPI fold-containing family B member 1	1	0.999	2	2	2	2	0	0	0	0	0	0	0	0	0	0	0	0	0	0	0	0	0	0	0	0	0	0	0	0	0	0	0	0	0	0	0	0	0
468	a	sp|Q8WVV4|POF1B_HUMAN	Q8WVV4	POF1B_HUMAN	POF1B	589	8.5	Homo sapiens OX=9606	1:Experimental evidence at protein level	Protein POF1B	1	0.9989	5	5	5	5	0	0	0	0	0	0	0	0	0	0	0	0	0	0	0	0	0	0	0	0	0	0	0	0	0	0	0	0	0	0	0	0	0
469	a	sp|Q8WWA1|TMM40_HUMAN	Q8WWA1	TMM40_HUMAN	TMEM40	233	27.9	Homo sapiens OX=9606	1:Experimental evidence at protein level	Transmembrane protein 40	1	0.999	5	5	5	5	0	0	0	0	0	0	0	0	0	0	0	0	0	0	0	0	0	0	0	0	0	0	0	0	0	0	0	0	0	0	0	0	0
470	a	sp|Q8WWZ8|OIT3_HUMAN	Q8WWZ8	OIT3_HUMAN	OIT3	545	3.5	Homo sapiens OX=9606	1:Experimental evidence at protein level	Oncoprotein-induced transcript 3 protein	1	0.999	2	3	3	3	0	0	0	0	0	0	0	0	0	0	0	0	0	0	0	0	0	0	1	1	1	0	0	0	0	0	0	0	0	0	0	0	0
471	a	sp|Q8WXF7|ATLA1_HUMAN	Q8WXF7	ATLA1_HUMAN	ATL1	558	4.3	Homo sapiens OX=9606	1:Experimental evidence at protein level	Atlastin-1	1	0.999	2	2	2	2	0	0	0	0	0	0	0	0	0	0	0	0	0	0	0	0	0	0	0	0	0	0	0	0	0	0	0	0	0	0	0	0	0
472	a	sp|Q92614|MY18A_HUMAN	Q92614	MY18A_HUMAN	MYO18A	2054	1.3	Homo sapiens OX=9606	1:Experimental evidence at protein level	Unconventional myosin-XVIIIa	1	0.999	2	2	2	2	0	0	0	0	0	0	0	0	0	0	0	0	0	0	0	0	0	0	0	0	0	0	0	0	0	0	0	0	0	0	0	0	0
473	a	sp|Q92619|HMHA1_HUMAN	Q92619	HMHA1_HUMAN	ARHGAP45	1136	6.2	Homo sapiens OX=9606	1:Experimental evidence at protein level	Rho GTPase-activating protein 45	1	0.999	5	5	5	5	0	0	0	0	0	0	0	0	0	0	0	0	0	0	0	0	0	0	0	0	0	0	0	0	0	0	0	0	0	0	0	0	0
474	a	sp|Q92626|PXDN_HUMAN	Q92626	PXDN_HUMAN	PXDN	1479	2	Homo sapiens OX=9606	1:Experimental evidence at protein level	Peroxidasin homolog	1	0.999	2	2	2	2	0	0	0	0	0	0	0	0	0	0	0	0	0	0	0	0	0	0	0	0	0	0	0	0	0	0	0	0	0	0	0	0	0
475	a	sp|Q92743|HTRA1_HUMAN	Q92743	HTRA1_HUMAN	HTRA1	480	12.9	Homo sapiens OX=9606	1:Experimental evidence at protein level	Serine protease HTRA1	1	0.999	4	4	4	4	0	0	0	0	0	0	0	0	0	0	0	0	0	0	0	0	0	0	0	0	0	0	0	0	0	0	0	0	0	0	0	0	0
476	a	sp|Q92804|RBP56_HUMAN	Q92804	RBP56_HUMAN	TAF15	592	13.2	Homo sapiens OX=9606	1:Experimental evidence at protein level	TATA-binding protein-associated factor 2N	1	0.999	5	11	6	11	5	3	5	5	3	5	258000000	284000000	258000000	5	3	5	6	4	6	217000000	184000000	217000000	0	0	0	0	0	0	0	0	0	0	0	0	0	0	0
477	a	sp|Q92820|GGH_HUMAN	Q92820	GGH_HUMAN	GGH	318	16.7	Homo sapiens OX=9606	1:Experimental evidence at protein level	Gamma-glutamyl hydrolase	1	0.9988	5	4	4	4	0	0	0	0	0	0	0	0	0	0	0	0	0	0	0	0	0	0	0	0	0	0	0	0	0	0	0	0	0	0	0	0	0
478	a	sp|Q92954|PRG4_HUMAN	Q92954	PRG4_HUMAN	PRG4	1404	5.8	Homo sapiens OX=9606	1:Experimental evidence at protein level	Proteoglycan 4	1	0.999	6	7	7	7	0	0	0	0	0	0	0	0	0	0	0	0	0	0	0	0	0	0	0	0	0	0	0	0	0	0	0	0	0	0	0	0	0
479	a	sp|Q96AP7|ESAM_HUMAN	Q96AP7	ESAM_HUMAN	ESAM	390	7.2	Homo sapiens OX=9606	1:Experimental evidence at protein level	Endothelial cell-selective adhesion molecule	1	0.999	3	3	3	3	0	0	0	0	0	0	0	0	0	0	0	0	0	0	0	0	0	0	0	0	0	0	0	0	0	0	0	0	0	0	0	0	0
480	a	sp|Q96C24|SYTL4_HUMAN	Q96C24	SYTL4_HUMAN	SYTL4	671	19.1	Homo sapiens OX=9606	1:Experimental evidence at protein level	Synaptotagmin-like protein 4	1	0.999	11	10	10	10	0	0	0	0	0	0	0	0	0	0	0	0	0	0	0	0	0	0	0	0	0	0	0	0	0	0	0	0	0	0	0	0	0
481	a	sp|Q96DZ9|CKLF5_HUMAN	Q96DZ9	CKLF5_HUMAN	CMTM5	223	17.5	Homo sapiens OX=9606	1:Experimental evidence at protein level	CKLF-like MARVEL transmembrane domain-containing protein 5	1	0.999	4	4	4	4	0	0	0	0	0	0	0	0	0	0	0	0	0	0	0	0	0	0	0	0	0	0	0	0	0	0	0	0	0	0	0	0	0
482	a	sp|Q96F07|CYFP2_HUMAN	Q96F07	CYFP2_HUMAN	CYFIP2	1278	7.4	Homo sapiens OX=9606	1:Experimental evidence at protein level	Cytoplasmic FMR1-interacting protein 2	1	0.999	8	8	2	2	0	0	0	0	0	0	0	0	0	0	0	0	0	0	0	0	0	0	0	0	0	0	0	0	0	0	0	2	2	2	0	0	0
483	a	sp|Q96FQ6|S10AG_HUMAN	Q96FQ6	S10AG_HUMAN	S100A16	103	22.3	Homo sapiens OX=9606	1:Experimental evidence at protein level	Protein S100-A16	1	0.9989	2	2	2	2	0	0	0	0	0	0	0	0	0	0	0	0	0	0	0	0	0	0	0	0	0	0	0	0	0	0	0	0	0	0	0	0	0
484	a	sp|Q96G23|CERS2_HUMAN	Q96G23	CERS2_HUMAN	CERS2	380	6.6	Homo sapiens OX=9606	1:Experimental evidence at protein level	Ceramide synthase 2	1	0.999	2	2	2	2	0	0	0	0	0	0	0	0	0	0	0	0	0	0	0	0	0	0	0	0	0	0	0	0	0	0	0	0	0	0	0	0	0
485	a	sp|Q96HC4|PDLI5_HUMAN	Q96HC4	PDLI5_HUMAN	PDLIM5	596	8.4	Homo sapiens OX=9606	1:Experimental evidence at protein level	PDZ and LIM domain protein 5	1	0.999	3	3	3	3	0	0	0	0	0	0	0	0	0	0	0	0	0	0	0	0	0	0	0	0	0	0	0	0	0	0	0	0	0	0	0	0	0
486	a	sp|Q96IX5|ATPMD_HUMAN	Q96IX5	ATPMD_HUMAN	ATP5MD	58	43.1	Homo sapiens OX=9606	1:Experimental evidence at protein level	ATP synthase membrane subunit DAPIT, mitochondrial	1	0.999	2	2	2	2	0	0	0	0	0	0	0	0	0	0	0	0	0	0	0	0	0	0	0	0	0	0	0	0	0	0	0	0	0	0	0	0	0
487	a	sp|Q96IY4|CBPB2_HUMAN	Q96IY4	CBPB2_HUMAN	CPB2	423	4.5	Homo sapiens OX=9606	1:Experimental evidence at protein level	Carboxypeptidase B2	1	0.999	2	4	4	4	0	0	0	0	0	0	0	0	0	0	0	0	0	0	0	0	0	0	2	2	2	0	0	0	0	0	0	0	0	0	0	0	0
488	a	sp|Q96P48|ARAP1_HUMAN	Q96P48	ARAP1_HUMAN	ARAP1	1450	2.1	Homo sapiens OX=9606	1:Experimental evidence at protein level	Arf-GAP with Rho-GAP domain, ANK repeat and PH domain-containing protein 1	1	0.9988	3	3	3	3	0	0	0	0	0	0	0	0	0	0	0	0	0	0	0	0	0	0	0	0	0	0	0	0	0	0	0	0	0	0	0	0	0
489	a	sp|Q96P63|SPB12_HUMAN	Q96P63	SPB12_HUMAN	SERPINB12	405	29.1	Homo sapiens OX=9606	1:Experimental evidence at protein level	Serpin B12	1	0.999	8	9	9	9	0	0	0	0	0	0	0	0	0	0	0	0	0	0	0	0	0	0	0	0	0	0	0	0	0	0	0	0	0	0	0	0	0
490	a	sp|Q96PD5|PGRP2_HUMAN	Q96PD5	PGRP2_HUMAN	PGLYRP2	576	14.8	Homo sapiens OX=9606	1:Experimental evidence at protein level	N-acetylmuramoyl-L-alanine amidase	1	0.999	5	3	3	3	0	0	0	0	0	0	0	0	0	0	0	0	0	0	0	0	0	0	0	0	0	0	0	0	0	0	0	0	0	0	0	0	0
491	a	sp|Q96QA5|GSDMA_HUMAN	Q96QA5	GSDMA_HUMAN	GSDMA	445	10.6	Homo sapiens OX=9606	1:Experimental evidence at protein level	Gasdermin-A	1	0.999	4	4	4	4	0	0	0	0	0	0	0	0	0	0	0	0	0	0	0	0	0	0	0	0	0	0	0	0	0	0	0	0	0	0	0	0	0
492	a	sp|Q96QK1|VPS35_HUMAN	Q96QK1	VPS35_HUMAN	VPS35	796	4.1	Homo sapiens OX=9606	1:Experimental evidence at protein level	Vacuolar protein sorting-associated protein 35	1	0.9986	3	2	2	2	0	0	0	0	0	0	0	0	0	0	0	0	0	0	0	0	0	0	0	0	0	0	0	0	0	0	0	0	0	0	0	0	0
493	a	sp|Q96SB3|NEB2_HUMAN	Q96SB3	NEB2_HUMAN	PPP1R9B	817	2.7	Homo sapiens OX=9606	1:Experimental evidence at protein level	Neurabin-2	1	0.999	2	2	2	2	0	0	0	0	0	0	0	0	0	0	0	0	0	0	0	0	0	0	0	0	0	0	0	0	0	0	0	0	0	0	0	0	0
494	a	sp|Q99417|MYCBP_HUMAN	Q99417	MYCBP_HUMAN	MYCBP	103	19.4	Homo sapiens OX=9606	1:Experimental evidence at protein level	c-Myc-binding protein	1	0.999	2	2	2	2	2	2	2	2	2	2	196000000	196000000	196000000	0	0	0	2	2	2	118000000	118000000	118000000	0	0	0	0	0	0	0	0	0	0	0	0	0	0	0
495	a	sp|Q99623|PHB2_HUMAN	Q99623	PHB2_HUMAN	PHB2	299	20.4	Homo sapiens OX=9606	1:Experimental evidence at protein level	Prohibitin-2	1	0.999	5	6	6	6	1	1	1	2	2	2	166000000	166000000	166000000	2	2	2	2	2	2	186000000	186000000	186000000	0	0	0	0	0	0	0	0	0	0	0	0	0	0	0
496	a	sp|Q99685|MGLL_HUMAN	Q99685	MGLL_HUMAN	MGLL	303	7.6	Homo sapiens OX=9606	1:Experimental evidence at protein level	Monoglyceride lipase	1	0.999	2	3	3	3	0	0	0	0	0	0	0	0	0	0	0	0	0	0	0	0	0	0	0	0	0	0	0	0	0	0	0	0	0	0	0	0	0
497	a	sp|Q99714|HCD2_HUMAN	Q99714	HCD2_HUMAN	HSD17B10	261	23.8	Homo sapiens OX=9606	1:Experimental evidence at protein level	3-hydroxyacyl-CoA dehydrogenase type-2	1	0.999	3	4	4	4	1	1	1	0	0	0	0	0	0	1	1	1	0	0	0	0	0	0	0	0	0	0	0	0	0	0	0	0	0	0	0	0	0
498	a	sp|Q99729|ROAA_HUMAN	Q99729	ROAA_HUMAN	HNRNPAB	332	6.3	Homo sapiens OX=9606	1:Experimental evidence at protein level	Heterogeneous nuclear ribonucleoprotein A/B	1	0.999	2	3	3	3	1	1	1	0	0	0	0	0	0	2	2	2	2	2	2	0	0	0	0	0	0	0	0	0	0	0	0	0	0	0	0	0	0
499	a	sp|Q99798|ACON_HUMAN	Q99798	ACON_HUMAN	ACO2	780	9.2	Homo sapiens OX=9606	1:Experimental evidence at protein level	Aconitate hydratase, mitochondrial	1	0.999	6	6	6	6	0	0	0	0	0	0	0	0	0	0	0	0	0	0	0	0	0	0	0	0	0	0	0	0	0	0	0	0	0	0	0	0	0
500	a	sp|Q99805|TM9S2_HUMAN	Q99805	TM9S2_HUMAN	TM9SF2	663	4.7	Homo sapiens OX=9606	1:Experimental evidence at protein level	Transmembrane 9 superfamily member 2	1	0.999	3	3	3	3	0	0	0	0	0	0	0	0	0	0	0	0	0	0	0	0	0	0	0	0	0	0	0	0	0	0	0	0	0	0	0	0	0
501	a	sp|Q99832|TCPH_HUMAN	Q99832	TCPH_HUMAN	CCT7	543	6.3	Homo sapiens OX=9606	1:Experimental evidence at protein level	T-complex protein 1 subunit eta	1	0.999	3	2	2	2	0	0	0	0	0	0	0	0	0	1	1	1	0	0	0	0	0	0	0	0	0	0	0	0	0	0	0	0	0	0	0	0	0
502	a	sp|Q9BQT9|CSTN3_HUMAN	Q9BQT9	CSTN3_HUMAN	CLSTN3	956	4.8	Homo sapiens OX=9606	1:Experimental evidence at protein level	Calsyntenin-3	1	0.999	3	3	3	3	2	2	2	2	2	2	221000000	221000000	221000000	1	1	1	2	2	2	143000000	143000000	143000000	0	0	0	0	0	0	0	0	0	0	0	0	0	0	0
503	a	sp|Q9BSJ8|ESYT1_HUMAN	Q9BSJ8	ESYT1_HUMAN	ESYT1	1104	18.6	Homo sapiens OX=9606	1:Experimental evidence at protein level	Extended synaptotagmin-1	1	0.999	14	13	13	13	0	0	0	0	0	0	0	0	0	0	0	0	0	0	0	0	0	0	0	0	0	0	0	0	0	0	0	0	0	0	0	0	0
504	a	sp|Q9BTV4|TMM43_HUMAN	Q9BTV4	TMM43_HUMAN	TMEM43	400	6	Homo sapiens OX=9606	1:Experimental evidence at protein level	Transmembrane protein 43	1	0.999	2	2	2	2	0	0	0	0	0	0	0	0	0	0	0	0	0	0	0	0	0	0	0	0	0	0	0	0	0	0	0	0	0	0	0	0	0
505	a	sp|Q9BVK6|TMED9_HUMAN	Q9BVK6	TMED9_HUMAN	TMED9	235	21.3	Homo sapiens OX=9606	1:Experimental evidence at protein level	Transmembrane emp24 domain-containing protein 9	1	0.999	4	4	3	4	0	0	0	0	0	0	0	0	0	0	0	0	0	0	0	0	0	0	0	0	0	0	0	0	0	0	0	0	0	0	0	0	0
506	a	sp|Q9BWP8|COL11_HUMAN	Q9BWP8	COL11_HUMAN	COLEC11	271	18.1	Homo sapiens OX=9606	1:Experimental evidence at protein level	Collectin-11	1	0.999	4	10	10	10	0	0	0	0	0	0	0	0	0	0	0	0	0	0	0	0	0	0	3	3	3	4	4	4	281000000	281000000	281000000	2	2	2	0	0	0
507	a	sp|Q9BX10|GTPB2_HUMAN	Q9BX10	GTPB2_HUMAN	GTPBP2	602	3	Homo sapiens OX=9606	1:Experimental evidence at protein level	GTP-binding protein 2	1	0.999	2	2	2	2	0	0	0	0	0	0	0	0	0	0	0	0	0	0	0	0	0	0	0	0	0	0	0	0	0	0	0	0	0	0	0	0	0
508	a	sp|Q9BX68|HINT2_HUMAN	Q9BX68	HINT2_HUMAN	HINT2	163	27	Homo sapiens OX=9606	1:Experimental evidence at protein level	Histidine triad nucleotide-binding protein 2, mitochondrial	1	0.999	3	4	4	4	0	0	0	0	0	0	0	0	0	0	0	0	0	0	0	0	0	0	0	0	0	0	0	0	0	0	0	0	0	0	0	0	0
509	a	sp|Q9BXJ4|C1QT3_HUMAN	Q9BXJ4	C1QT3_HUMAN	C1QTNF3	246	13	Homo sapiens OX=9606	1:Experimental evidence at protein level	Complement C1q tumor necrosis factor-related protein 3	1	0.999	3	3	3	3	0	0	0	0	0	0	0	0	0	0	0	0	0	0	0	0	0	0	0	0	0	0	0	0	0	0	0	2	2	2	0	0	0
510	a	sp|Q9BXN1|ASPN_HUMAN	Q9BXN1	ASPN_HUMAN	ASPN	380	14.7	Homo sapiens OX=9606	1:Experimental evidence at protein level	Asporin	1	0.999	5	5	5	5	0	0	0	0	0	0	0	0	0	0	0	0	0	0	0	0	0	0	0	0	0	0	0	0	0	0	0	0	0	0	0	0	0
511	a	sp|Q9GZP4|PITH1_HUMAN	Q9GZP4	PITH1_HUMAN	PITHD1	211	12.8	Homo sapiens OX=9606	1:Experimental evidence at protein level	PITH domain-containing protein 1	1	0.999	3	6	6	6	3	3	3	3	3	3	231000000	231000000	231000000	3	3	3	3	3	3	119000000	119000000	119000000	0	0	0	0	0	0	0	0	0	0	0	0	0	0	0
512	a	sp|Q9H299|SH3L3_HUMAN	Q9H299	SH3L3_HUMAN	SH3BGRL3	93	32.3	Homo sapiens OX=9606	1:Experimental evidence at protein level	SH3 domain-binding glutamic acid-rich-like protein 3	1	0.999	4	5	5	5	0	0	0	0	0	0	0	0	0	0	0	0	0	0	0	0	0	0	0	0	0	0	0	0	0	0	0	0	0	0	0	0	0
513	a	sp|Q9H3N1|TMX1_HUMAN	Q9H3N1	TMX1_HUMAN	TMX1	280	9.6	Homo sapiens OX=9606	1:Experimental evidence at protein level	Thioredoxin-related transmembrane protein 1	1	0.9976	3	3	3	3	0	0	0	0	0	0	0	0	0	0	0	0	0	0	0	0	0	0	0	0	0	0	0	0	0	0	0	0	0	0	0	0	0
514	a	sp|Q9H3U1|UN45A_HUMAN	Q9H3U1	UN45A_HUMAN	UNC45A	944	4.6	Homo sapiens OX=9606	1:Experimental evidence at protein level	Protein unc-45 homolog A	1	0.999	2	3	3	3	0	0	0	0	0	0	0	0	0	0	0	0	0	0	0	0	0	0	0	0	0	0	0	0	0	0	0	0	0	0	0	0	0
515	a	sp|Q9H7M9|VISTA_HUMAN	Q9H7M9	VISTA_HUMAN	VSIR	311	4.8	Homo sapiens OX=9606	1:Experimental evidence at protein level	V-type immunoglobulin domain-containing suppressor of T-cell activation	1	0.999	2	2	2	2	0	0	0	0	0	0	0	0	0	0	0	0	0	0	0	0	0	0	0	0	0	0	0	0	0	0	0	0	0	0	0	0	0
516	a	sp|Q9H939|PPIP2_HUMAN	Q9H939	PPIP2_HUMAN	PSTPIP2	334	6	Homo sapiens OX=9606	1:Experimental evidence at protein level	Proline-serine-threonine phosphatase-interacting protein 2	1	0.999	2	2	2	2	0	0	0	0	0	0	0	0	0	0	0	0	0	0	0	0	0	0	0	0	0	0	0	0	0	0	0	0	0	0	0	0	0
517	a	sp|Q9HD45|TM9S3_HUMAN	Q9HD45	TM9S3_HUMAN	TM9SF3	589	3.4	Homo sapiens OX=9606	1:Experimental evidence at protein level	Transmembrane 9 superfamily member 3	1	0.999	2	3	3	3	0	0	0	0	0	0	0	0	0	0	0	0	0	0	0	0	0	0	0	0	0	0	0	0	0	0	0	0	0	0	0	0	0
518	a	sp|Q9HDC9|APMAP_HUMAN	Q9HDC9	APMAP_HUMAN	APMAP	416	30.3	Homo sapiens OX=9606	1:Experimental evidence at protein level	Adipocyte plasma membrane-associated protein	1	0.999	9	17	17	17	0	0	0	0	0	0	0	0	0	0	0	0	0	0	0	0	0	0	3	3	3	4	4	4	158000000	158000000	158000000	1	1	1	3	3	3
519	a	sp|Q9NQ75|CASS4_HUMAN	Q9NQ75	CASS4_HUMAN	CASS4	786	5.9	Homo sapiens OX=9606	1:Experimental evidence at protein level	Cas scaffolding protein family member 4	1	0.999	4	3	3	3	0	0	0	0	0	0	0	0	0	0	0	0	0	0	0	0	0	0	0	0	0	0	0	0	0	0	0	0	0	0	0	0	0
520	a	sp|Q9NQC3|RTN4_HUMAN	Q9NQC3	RTN4_HUMAN	RTN4	1192	18.9	Homo sapiens OX=9606	1:Experimental evidence at protein level	Reticulon-4	1	0.999	19	22	22	22	0	0	0	0	0	0	0	0	0	0	0	0	0	0	0	0	0	0	0	0	0	0	0	0	0	0	0	0	0	0	0	0	0
521	a	sp|Q9NR12|PDLI7_HUMAN	Q9NR12	PDLI7_HUMAN	PDLIM7	457	24.5	Homo sapiens OX=9606	1:Experimental evidence at protein level	PDZ and LIM domain protein 7	1	0.999	6	6	6	6	0	0	0	0	0	0	0	0	0	0	0	0	0	0	0	0	0	0	0	0	0	0	0	0	0	0	0	0	0	0	0	0	0
522	a	sp|Q9NTJ5|SAC1_HUMAN	Q9NTJ5	SAC1_HUMAN	SACM1L	587	9.2	Homo sapiens OX=9606	1:Experimental evidence at protein level	Phosphatidylinositol-3-phosphatase SAC1	1	0.9989	6	6	6	6	0	0	0	0	0	0	0	0	0	0	0	0	0	0	0	0	0	0	0	0	0	0	0	0	0	0	0	0	0	0	0	0	0
523	a	sp|Q9NX63|MIC19_HUMAN	Q9NX63	MIC19_HUMAN	CHCHD3	227	8.4	Homo sapiens OX=9606	1:Experimental evidence at protein level	MIC	1	0.999	2	2	2	2	0	0	0	0	0	0	0	0	0	0	0	0	0	0	0	0	0	0	0	0	0	0	0	0	0	0	0	0	0	0	0	0	0
524	a	sp|Q9NXH8|TOR4A_HUMAN	Q9NXH8	TOR4A_HUMAN	TOR4A	423	15.1	Homo sapiens OX=9606	1:Experimental evidence at protein level	Torsin-4A	1	0.999	5	5	5	5	0	0	0	0	0	0	0	0	0	0	0	0	0	0	0	0	0	0	0	0	0	0	0	0	0	0	0	0	0	0	0	0	0
525	a	sp|Q9NZT1|CALL5_HUMAN	Q9NZT1	CALL5_HUMAN	CALML5	146	47.3	Homo sapiens OX=9606	1:Experimental evidence at protein level	Calmodulin-like protein 5	1	0.999	7	8	8	8	1	1	1	0	0	0	0	0	0	1	1	1	0	0	0	0	0	0	0	0	0	0	0	0	0	0	0	0	0	0	0	0	0
526	a	sp|Q9P0L0|VAPA_HUMAN	Q9P0L0	VAPA_HUMAN	VAPA	249	20.5	Homo sapiens OX=9606	1:Experimental evidence at protein level	Vesicle-associated membrane protein-associated protein A	1	0.999	5	3	2	3	0	0	0	0	0	0	0	0	0	0	0	0	0	0	0	0	0	0	0	0	0	0	0	0	0	0	0	0	0	0	0	0	0
527	a	sp|Q9UBW5|BIN2_HUMAN	Q9UBW5	BIN2_HUMAN	BIN2	565	35.4	Homo sapiens OX=9606	1:Experimental evidence at protein level	Bridging integrator 2	1	0.999	13	12	12	12	0	0	0	0	0	0	0	0	0	0	0	0	0	0	0	0	0	0	0	0	0	0	0	0	0	0	0	0	0	0	0	0	0
528	a	sp|Q9UFN0|NPS3A_HUMAN	Q9UFN0	NPS3A_HUMAN	NIPSNAP3A	247	13.8	Homo sapiens OX=9606	1:Experimental evidence at protein level	Protein NipSnap homolog 3A	1	0.999	3	3	3	3	0	0	0	0	0	0	0	0	0	0	0	0	0	0	0	0	0	0	0	0	0	0	0	0	0	0	0	0	0	0	0	0	0
529	a	sp|Q9UGM5|FETUB_HUMAN	Q9UGM5	FETUB_HUMAN	FETUB	382	5.2	Homo sapiens OX=9606	1:Experimental evidence at protein level	Fetuin-B	1	0.9989	2	2	2	2	0	0	0	0	0	0	0	0	0	0	0	0	0	0	0	0	0	0	0	0	0	0	0	0	0	0	0	0	0	0	0	0	0
530	a	sp|Q9UHB6|LIMA1_HUMAN	Q9UHB6	LIMA1_HUMAN	LIMA1	759	7.6	Homo sapiens OX=9606	1:Experimental evidence at protein level	LIM domain and actin-binding protein 1	1	0.999	5	3	3	3	0	0	0	0	0	0	0	0	0	0	0	0	0	0	0	0	0	0	0	0	0	0	0	0	0	0	0	0	0	0	0	0	0
531	a	sp|Q9UI42|CBPA4_HUMAN	Q9UI42	CBPA4_HUMAN	CPA4	421	4.3	Homo sapiens OX=9606	1:Experimental evidence at protein level	Carboxypeptidase A4	1	0.9989	2	2	2	2	0	0	0	0	0	0	0	0	0	0	0	0	0	0	0	0	0	0	0	0	0	0	0	0	0	0	0	0	0	0	0	0	0
532	a	sp|Q9UII2|ATIF1_HUMAN	Q9UII2	ATIF1_HUMAN	ATP5IF1	106	18.9	Homo sapiens OX=9606	1:Experimental evidence at protein level	ATPase inhibitor, mitochondrial	1	0.999	2	3	3	3	1	1	1	0	0	0	0	0	0	1	1	1	0	0	0	0	0	0	0	0	0	0	0	0	0	0	0	0	0	0	0	0	0
533	a	sp|Q9UIJ7|KAD3_HUMAN	Q9UIJ7	KAD3_HUMAN	AK3	227	10.1	Homo sapiens OX=9606	1:Experimental evidence at protein level	GTP:AMP phosphotransferase AK3, mitochondrial	1	0.999	2	2	2	2	0	0	0	0	0	0	0	0	0	0	0	0	0	0	0	0	0	0	0	0	0	0	0	0	0	0	0	0	0	0	0	0	0
534	a	sp|Q9UJU6|DBNL_HUMAN	Q9UJU6	DBNL_HUMAN	DBNL	430	8.1	Homo sapiens OX=9606	1:Experimental evidence at protein level	Drebrin-like protein	1	0.999	2	3	3	3	0	0	0	0	0	0	0	0	0	0	0	0	0	0	0	0	0	0	0	0	0	0	0	0	0	0	0	0	0	0	0	0	0
535	a	sp|Q9UK55|ZPI_HUMAN	Q9UK55	ZPI_HUMAN	SERPINA10	444	7.7	Homo sapiens OX=9606	1:Experimental evidence at protein level	Protein Z-dependent protease inhibitor	1	0.999	3	3	3	3	0	0	0	0	0	0	0	0	0	0	0	0	0	0	0	0	0	0	0	0	0	0	0	0	0	0	0	1	1	1	0	0	0
536	a	sp|Q9ULV4|COR1C_HUMAN	Q9ULV4	COR1C_HUMAN	CORO1C	474	19.4	Homo sapiens OX=9606	1:Experimental evidence at protein level	Coronin-1C	1	0.999	8	9	9	9	0	0	0	0	0	0	0	0	0	0	0	0	0	0	0	0	0	0	0	0	0	0	0	0	0	0	0	0	0	0	0	0	0
537	a	sp|Q9UM22|EPDR1_HUMAN	Q9UM22	EPDR1_HUMAN	EPDR1	224	8.9	Homo sapiens OX=9606	1:Experimental evidence at protein level	Mammalian ependymin-related protein 1	1	0.999	2	2	2	2	0	0	0	0	0	0	0	0	0	0	0	0	0	0	0	0	0	0	0	0	0	0	0	0	0	0	0	0	0	0	0	0	0
538	a	sp|Q9Y251|HPSE_HUMAN	Q9Y251	HPSE_HUMAN	HPSE	543	29.7	Homo sapiens OX=9606	1:Experimental evidence at protein level	Heparanase	1	0.999	13	18	18	18	0	0	0	0	0	0	0	0	0	0	0	0	0	0	0	0	0	0	0	0	0	0	0	0	0	0	0	1	1	1	0	0	0
539	a	sp|Q9Y266|NUDC_HUMAN	Q9Y266	NUDC_HUMAN	NUDC	331	8.5	Homo sapiens OX=9606	1:Experimental evidence at protein level	Nuclear migration protein nudC	1	0.9985	3	3	3	3	0	0	0	0	0	0	0	0	0	0	0	0	0	0	0	0	0	0	0	0	0	0	0	0	0	0	0	0	0	0	0	0	0
540	a	sp|Q9Y277|VDAC3_HUMAN	Q9Y277	VDAC3_HUMAN	VDAC3	283	29.7	Homo sapiens OX=9606	1:Experimental evidence at protein level	Voltage-dependent anion-selective channel protein 3	1	0.999	8	10	7	10	0	0	0	0	0	0	0	0	0	0	0	0	0	0	0	0	0	0	0	0	0	0	0	0	0	0	0	0	0	0	0	0	0
541	a	sp|Q9Y2Q3|GSTK1_HUMAN	Q9Y2Q3	GSTK1_HUMAN	GSTK1	226	22.1	Homo sapiens OX=9606	1:Experimental evidence at protein level	Glutathione S-transferase kappa 1	1	0.999	4	4	4	4	0	0	0	0	0	0	0	0	0	0	0	0	0	0	0	0	0	0	0	0	0	0	0	0	0	0	0	0	0	0	0	0	0
542	a	sp|Q9Y394|DHRS7_HUMAN	Q9Y394	DHRS7_HUMAN	DHRS7	339	14.7	Homo sapiens OX=9606	1:Experimental evidence at protein level	Dehydrogenase/reductase SDR family member 7	1	0.999	4	4	4	4	0	0	0	0	0	0	0	0	0	0	0	0	0	0	0	0	0	0	0	0	0	0	0	0	0	0	0	0	0	0	0	0	0
543	a	sp|Q9Y3D6|FIS1_HUMAN	Q9Y3D6	FIS1_HUMAN	FIS1	152	17.8	Homo sapiens OX=9606	1:Experimental evidence at protein level	Mitochondrial fission 1 protein	1	0.999	2	2	2	2	0	0	0	0	0	0	0	0	0	0	0	0	0	0	0	0	0	0	0	0	0	0	0	0	0	0	0	0	0	0	0	0	0
544	a	sp|Q9Y490|TLN1_HUMAN	Q9Y490	TLN1_HUMAN	TLN1	2541	64.3	Homo sapiens OX=9606	1:Experimental evidence at protein level	Talin-1	1	0.999	264	392	370	392	0	0	0	0	0	0	0	0	0	2	2	2	4	4	4	176000000	176000000	176000000	0	0	0	0	0	0	0	0	0	13	13	13	17	16	17
545	a	sp|Q9Y4G6|TLN2_HUMAN	Q9Y4G6	TLN2_HUMAN	TLN2	2542	7.7	Homo sapiens OX=9606	1:Experimental evidence at protein level	Talin-2	1	0.999	19	24	2	2	0	0	0	0	0	0	0	0	0	0	0	0	0	0	0	0	0	0	0	0	0	0	0	0	0	0	0	0	0	0	0	0	0
546	a	sp|Q9Y4L1|HYOU1_HUMAN	Q9Y4L1	HYOU1_HUMAN	HYOU1	999	7.2	Homo sapiens OX=9606	1:Experimental evidence at protein level	Hypoxia up-regulated protein 1	1	0.999	4	4	4	4	0	0	0	0	0	0	0	0	0	0	0	0	0	0	0	0	0	0	0	0	0	0	0	0	0	0	0	0	0	0	0	0	0
547	a	sp|Q9Y5X1|SNX9_HUMAN	Q9Y5X1	SNX9_HUMAN	SNX9	595	8.2	Homo sapiens OX=9606	1:Experimental evidence at protein level	Sorting nexin-9	1	0.9985	3	2	2	2	0	0	0	0	0	0	0	0	0	0	0	0	0	0	0	0	0	0	0	0	0	0	0	0	0	0	0	0	0	0	0	0	0
548	a	sp|Q9Y6C2|EMIL1_HUMAN	Q9Y6C2	EMIL1_HUMAN	EMILIN1	1016	27.9	Homo sapiens OX=9606	1:Experimental evidence at protein level	EMILIN-1	1	0.999	21	36	36	36	0	0	0	0	0	0	0	0	0	0	0	0	0	0	0	0	0	0	0	0	0	0	0	0	0	0	0	9	9	9	10	10	10
549	a	sp|Q9Y6F6|IRAG1_HUMAN	Q9Y6F6	IRAG1_HUMAN	IRAG1	904	5.9	Homo sapiens OX=9606	1:Experimental evidence at protein level	Inositol 1,4,5-triphosphate receptor associated 1	1	0.999	4	3	3	3	0	0	0	0	0	0	0	0	0	0	0	0	0	0	0	0	0	0	0	0	0	0	0	0	0	0	0	0	0	0	0	0	0
550	a	sp|Q9Y6Z7|COL10_HUMAN	Q9Y6Z7	COL10_HUMAN	COLEC10	277	15.5	Homo sapiens OX=9606	1:Experimental evidence at protein level	Collectin-10	1	0.999	4	6	6	6	0	0	0	0	0	0	0	0	0	0	0	0	0	0	0	0	0	0	2	2	2	4	4	4	117000000	117000000	117000000	0	0	0	0	0	0
551	a	sp|A0A075B6I9|LV746_HUMAN	A0A075B6I9	LV746_HUMAN	IGLV7-46	117	21.4	Homo sapiens OX=9606	3:Protein inferred from homology	Immunoglobulin lambda variable 7-46	1	0.9987	3	5	5	5	0	0	0	0	0	0	0	0	0	0	0	0	0	0	0	0	0	0	3	3	3	2	0	2	0	0	0	2	2	2	0	0	0
552	a	sp|A0A075B6S5|KV127_HUMAN	A0A075B6S5	KV127_HUMAN	IGKV1-27	117	54.7	Homo sapiens OX=9606	3:Protein inferred from homology	Immunoglobulin kappa variable 1-27	1	0.999	13	33	1	28	0	0	0	0	0	0	0	0	0	0	0	0	0	0	0	0	0	0	17	0	14	9	0	7	3460000000	0	3140000000	5	0	4	6	0	5
552	b	sp|P01619|KV320_HUMAN	P01619	KV320_HUMAN	IGKV3-20	116	59.5	Homo sapiens OX=9606	1:Experimental evidence at protein level	Immunoglobulin kappa variable 3-20	1	0.999	11	36	5	36	0	0	0	0	0	0	0	0	0	0	0	0	0	0	0	0	0	0	12	1	12	9	2	9	2940000000	2410000000	2940000000	11	2	11	7	2	7
552	c	sp|P01597|KV139_HUMAN	P01597	KV139_HUMAN	IGKV1-39	117	54.7	Homo sapiens OX=9606	1:Experimental evidence at protein level	Immunoglobulin kappa variable 1-39	1	0.999	10	33	2	8	0	0	0	0	0	0	0	0	0	0	0	0	0	0	0	0	0	0	17	1	4	10	0	4	4950000000	0	4230000000	7	1	2	7	0	2
552	d	sp|A0A0C4DH73|KV112_HUMAN	A0A0C4DH73	KV112_HUMAN	IGKV1-12	117	54.7	Homo sapiens OX=9606	3:Protein inferred from homology	Immunoglobulin kappa variable 1-12	1	0.999	10	25	13	13	0	0	0	0	0	0	0	0	0	0	0	0	0	0	0	0	0	0	17	10	10	11	0	5	5240000000	0	2540000000	2	0	0	3	0	0
552	e	sp|A0A0C4DH72|KV106_HUMAN	A0A0C4DH72	KV106_HUMAN	IGKV1-6	117	52.1	Homo sapiens OX=9606	3:Protein inferred from homology	Immunoglobulin kappa variable 1-6	1	0.999	10	20	3	3	0	0	0	0	0	0	0	0	0	0	0	0	0	0	0	0	0	0	9	0	0	7	0	0	5920000000	0	0	4	1	1	5	0	0
552	g	sp|P01593|KVD33_HUMAN	P01593	KVD33_HUMAN	IGKV1D-33	117	41.9	Homo sapiens OX=9606	1:Experimental evidence at protein level	Immunoglobulin kappa variable 1D-33	1	0.999	7	27	8	8	0	0	0	0	0	0	0	0	0	0	0	0	0	0	0	0	0	0	14	5	5	6	0	3	2950000000	0	3430000000	5	1	1	5	0	2
552	h	sp|P04430|KV116_HUMAN	P04430	KV116_HUMAN	IGKV1-16	117	48.7	Homo sapiens OX=9606	1:Experimental evidence at protein level	Immunoglobulin kappa variable 1-16	1	0.999	7	27	3	3	0	0	0	0	0	0	0	0	0	0	0	0	0	0	0	0	0	0	13	1	1	7	2	2	2320000000	0	0	6	1	1	5	0	0
552	i	sp|A0A0C4DH69|KV109_HUMAN	A0A0C4DH69	KV109_HUMAN	IGKV1-9	117	41.9	Homo sapiens OX=9606	3:Protein inferred from homology	Immunoglobulin kappa variable 1-9	1	0.999	8	14	3	7	0	0	0	0	0	0	0	0	0	0	0	0	0	0	0	0	0	0	7	1	2	6	0	2	1060000000	0	217000000	2	1	2	3	0	0
552	j	sp|P06312|KV401_HUMAN	P06312	KV401_HUMAN	IGKV4-1	121	42.1	Homo sapiens OX=9606	1:Experimental evidence at protein level	Immunoglobulin kappa variable 4-1	1	0.999	5	27	21	21	0	0	0	0	0	0	0	0	0	0	0	0	0	0	0	0	0	0	9	6	6	6	4	4	1470000000	981000000	981000000	6	5	5	4	3	3
552	k	sp|P04433|KV311_HUMAN	P04433	KV311_HUMAN	IGKV3-11	115	58.3	Homo sapiens OX=9606	1:Experimental evidence at protein level	Immunoglobulin kappa variable 3-11	1	0.999	7	21	7	11	0	0	0	0	0	0	0	0	0	0	0	0	0	0	0	0	0	0	8	2	3	7	0	3	1530000000	0	987000000	6	2	3	6	0	3
552	l	sp|A0A0B4J2D9|KVD13_HUMAN	A0A0B4J2D9	KVD13_HUMAN	IGKV1D-13	117	47	Homo sapiens OX=9606	3:Protein inferred from homology	Immunoglobulin kappa variable 1D-13	1	0.999	7	15	3	3	0	0	0	0	0	0	0	0	0	0	0	0	0	0	0	0	0	0	7	2	2	6	0	2	3280000000	0	0	4	1	1	4	0	0
552	n	sp|A0A075B6H7|KV37_HUMAN	A0A075B6H7	KV37_HUMAN	IGKV3-7	116	36.2	Homo sapiens OX=9606	1:Experimental evidence at protein level	Probable non-functional immunoglobulin kappa variable 3-7	0.9989	0.9987	5	14	3	7	0	0	0	0	0	0	0	0	0	0	0	0	0	0	0	0	0	0	6	1	2	5	0	2	1030000000	0	595000000	3	0	1	3	0	0
553	a	sp|A0A0C4DH38|HV551_HUMAN	A0A0C4DH38	HV551_HUMAN	IGHV5-51	117	47.9	Homo sapiens OX=9606	3:Protein inferred from homology	Immunoglobulin heavy variable 5-51	1	0.999	7	12	6	12	0	0	0	0	0	0	0	0	0	0	0	0	0	0	0	0	0	0	7	4	7	6	3	6	1370000000	0	1370000000	2	1	2	3	0	3
553	b	sp|A0A0J9YXX1|HV5X1_HUMAN	A0A0J9YXX1	HV5X1_HUMAN	IGHV5-10-1	117	47.9	Homo sapiens OX=9606	3:Protein inferred from homology	Immunoglobulin heavy variable 5-10-1	1	0.999	7	9	3	3	0	0	0	0	0	0	0	0	0	0	0	0	0	0	0	0	0	0	5	2	2	5	2	2	1600000000	0	0	1	0	0	2	0	0
554	a	sp|A2NJV5|KV229_HUMAN	A2NJV5	KV229_HUMAN	IGKV2-29	120	43.3	Homo sapiens OX=9606	3:Protein inferred from homology	Immunoglobulin kappa variable 2-29	1	0.999	5	10	0	10	0	0	0	0	0	0	0	0	0	0	0	0	0	0	0	0	0	0	4	0	4	3	0	3	2100000000	0	2100000000	1	0	1	3	0	3
554	b	sp|A0A075B6P5|KV228_HUMAN	A0A075B6P5	KV228_HUMAN	IGKV2-28	120	48.3	Homo sapiens OX=9606	3:Protein inferred from homology	Immunoglobulin kappa variable 2-28	1	0.999	4	11	6	6	0	0	0	0	0	0	0	0	0	0	0	0	0	0	0	0	0	0	4	2	2	2	0	0	2390000000	0	0	2	1	1	3	0	0
554	c	sp|A0A0A0MRZ7|KVD26_HUMAN	A0A0A0MRZ7	KVD26_HUMAN	IGKV2D-26	120	25.8	Homo sapiens OX=9606	3:Protein inferred from homology	Immunoglobulin kappa variable 2D-26	1	0.999	3	7	3	3	0	0	0	0	0	0	0	0	0	0	0	0	0	0	0	0	0	0	3	2	2	2	0	2	744000000	0	0	2	1	1	2	0	0
554	d	sp|A0A075B6R9|KVD24_HUMAN	A0A075B6R9	KVD24_HUMAN	IGKV2D-24	120	38.3	Homo sapiens OX=9606	1:Experimental evidence at protein level	Probable non-functional immunoglobulin kappa variable 2D-24	1	0.999	4	6	5	5	0	0	0	0	0	0	0	0	0	0	0	0	0	0	0	0	0	0	2	1	1	2	0	0	345000000	0	0	3	3	3	3	0	2
555	a	sp|C9JRZ8|AK1BF_HUMAN	C9JRZ8	AK1BF_HUMAN	AKR1B15	316	15.2	Homo sapiens OX=9606	1:Experimental evidence at protein level	Aldo-keto reductase family 1 member B15	1	0.999	4	3	2	2	0	0	0	0	0	0	0	0	0	2	1	1	2	0	0	0	0	0	0	0	0	0	0	0	0	0	0	0	0	0	0	0	0
556	a	sp|O00151|PDLI1_HUMAN	O00151	PDLI1_HUMAN	PDLIM1	329	49.8	Homo sapiens OX=9606	1:Experimental evidence at protein level	PDZ and LIM domain protein 1	1	0.999	15	22	22	22	3	3	3	3	3	3	312000000	312000000	312000000	5	5	5	5	5	5	309000000	309000000	309000000	0	0	0	0	0	0	0	0	0	0	0	0	0	0	0
557	a	sp|O00160|MYO1F_HUMAN	O00160	MYO1F_HUMAN	MYO1F	1098	3.8	Homo sapiens OX=9606	1:Experimental evidence at protein level	Unconventional myosin-If	1	0.999	3	2	2	2	0	0	0	0	0	0	0	0	0	0	0	0	0	0	0	0	0	0	0	0	0	0	0	0	0	0	0	2	2	2	0	0	0
558	a	sp|O00194|RB27B_HUMAN	O00194	RB27B_HUMAN	RAB27B	218	56.9	Homo sapiens OX=9606	1:Experimental evidence at protein level	Ras-related protein Rab-27B	1	0.999	15	16	14	16	0	0	0	0	0	0	0	0	0	0	0	0	0	0	0	0	0	0	0	0	0	0	0	0	0	0	0	0	0	0	0	0	0
558	b	sp|Q9NRW1|RAB6B_HUMAN	Q9NRW1	RAB6B_HUMAN	RAB6B	208	44.2	Homo sapiens OX=9606	1:Experimental evidence at protein level	Ras-related protein Rab-6B	1	0.999	11	13	3	12	0	0	0	0	0	0	0	0	0	0	0	0	0	0	0	0	0	0	0	0	0	0	0	0	0	0	0	0	0	0	0	0	0
558	c	sp|Q15907|RB11B_HUMAN	Q15907	RB11B_HUMAN	RAB11B	218	43.1	Homo sapiens OX=9606	1:Experimental evidence at protein level	Ras-related protein Rab-11B	1	0.999	10	10	9	10	0	0	0	0	0	0	0	0	0	0	0	0	0	0	0	0	0	0	1	1	1	0	0	0	0	0	0	0	0	0	0	0	0
558	d	sp|Q9H0U4|RAB1B_HUMAN	Q9H0U4	RAB1B_HUMAN	RAB1B	201	48.8	Homo sapiens OX=9606	1:Experimental evidence at protein level	Ras-related protein Rab-1B	1	0.999	10	13	3	12	0	0	0	0	0	0	0	0	0	0	0	0	0	0	0	0	0	0	0	0	0	0	0	0	0	0	0	1	0	1	2	0	0
558	e	sp|P20340|RAB6A_HUMAN	P20340	RAB6A_HUMAN	RAB6A	208	38.9	Homo sapiens OX=9606	1:Experimental evidence at protein level	Ras-related protein Rab-6A	1	0.999	9	11	1	1	0	0	0	0	0	0	0	0	0	0	0	0	0	0	0	0	0	0	0	0	0	0	0	0	0	0	0	0	0	0	0	0	0
558	f	sp|P61006|RAB8A_HUMAN	P61006	RAB8A_HUMAN	RAB8A	207	32.9	Homo sapiens OX=9606	1:Experimental evidence at protein level	Ras-related protein Rab-8A	1	0.999	9	13	6	8	0	0	0	0	0	0	0	0	0	0	0	0	0	0	0	0	0	0	0	0	0	0	0	0	0	0	0	1	0	0	2	0	0
558	g	sp|P61106|RAB14_HUMAN	P61106	RAB14_HUMAN	RAB14	215	38.6	Homo sapiens OX=9606	1:Experimental evidence at protein level	Ras-related protein Rab-14	1	0.999	8	9	8	8	0	0	0	0	0	0	0	0	0	1	1	1	0	0	0	0	0	0	0	0	0	0	0	0	0	0	0	0	0	0	0	0	0
558	h	sp|P61026|RAB10_HUMAN	P61026	RAB10_HUMAN	RAB10	200	29.5	Homo sapiens OX=9606	1:Experimental evidence at protein level	Ras-related protein Rab-10	1	0.999	7	10	5	5	0	0	0	0	0	0	0	0	0	0	0	0	0	0	0	0	0	0	0	0	0	0	0	0	0	0	0	1	0	0	2	0	0
558	i	sp|P51149|RAB7A_HUMAN	P51149	RAB7A_HUMAN	RAB7A	207	16.4	Homo sapiens OX=9606	1:Experimental evidence at protein level	Ras-related protein Rab-7a	1	0.999	4	3	3	3	0	0	0	0	0	0	0	0	0	0	0	0	2	2	2	69100000	69100000	69100000	0	0	0	0	0	0	0	0	0	0	0	0	0	0	0
558	j	sp|Q96AX2|RAB37_HUMAN	Q96AX2	RAB37_HUMAN	RAB37	223	9.9	Homo sapiens OX=9606	1:Experimental evidence at protein level	Ras-related protein Rab-37	1	0.999	4	3	2	2	0	0	0	0	0	0	0	0	0	0	0	0	0	0	0	0	0	0	0	0	0	0	0	0	0	0	0	0	0	0	0	0	0
558	l	sp|Q92930|RAB8B_HUMAN	Q92930	RAB8B_HUMAN	RAB8B	207	15	Homo sapiens OX=9606	1:Experimental evidence at protein level	Ras-related protein Rab-8B	0.9999	0.999	6	8	1	1	0	0	0	0	0	0	0	0	0	0	0	0	0	0	0	0	0	0	0	0	0	0	0	0	0	0	0	1	0	0	2	0	0
558	m	sp|P20339|RAB5A_HUMAN	P20339	RAB5A_HUMAN	RAB5A	215	5.1	Homo sapiens OX=9606	1:Experimental evidence at protein level	Ras-related protein Rab-5A	0.9962	0.999	2	1	1	1	0	0	0	0	0	0	0	0	0	0	0	0	0	0	0	0	0	0	0	0	0	0	0	0	0	0	0	0	0	0	0	0	0
558	n	sp|Q9UL25|RAB21_HUMAN	Q9UL25	RAB21_HUMAN	RAB21	225	5.8	Homo sapiens OX=9606	1:Experimental evidence at protein level	Ras-related protein Rab-21	0.9923	0.998	2	1	1	1	0	0	0	0	0	0	0	0	0	0	0	0	0	0	0	0	0	0	0	0	0	0	0	0	0	0	0	0	0	0	0	0	0
559	a	sp|O00429|DNM1L_HUMAN	O00429	DNM1L_HUMAN	DNM1L	736	20.9	Homo sapiens OX=9606	1:Experimental evidence at protein level	Dynamin-1-like protein	1	0.999	12	12	12	12	0	0	0	0	0	0	0	0	0	0	0	0	0	0	0	0	0	0	0	0	0	0	0	0	0	0	0	0	0	0	0	0	0
560	a	sp|O14818|PSA7_HUMAN	O14818	PSA7_HUMAN	PSMA7	248	10.5	Homo sapiens OX=9606	1:Experimental evidence at protein level	Proteasome subunit alpha type-7	1	0.999	2	2	2	2	0	0	0	0	0	0	0	0	0	0	0	0	0	0	0	0	0	0	0	0	0	0	0	0	0	0	0	0	0	0	0	0	0
561	a	sp|O43866|CD5L_HUMAN	O43866	CD5L_HUMAN	CD5L	347	15.9	Homo sapiens OX=9606	1:Experimental evidence at protein level	CD5 antigen-like	1	0.999	9	15	15	15	0	0	0	0	0	0	0	0	0	0	0	0	0	0	0	0	0	0	5	5	5	5	5	5	470000000	470000000	470000000	3	3	3	4	4	4
562	a	sp|O60506|HNRPQ_HUMAN	O60506	HNRPQ_HUMAN	SYNCRIP	623	5.1	Homo sapiens OX=9606	1:Experimental evidence at protein level	Heterogeneous nuclear ribonucleoprotein Q	1	0.999	3	3	3	3	0	0	0	0	0	0	0	0	0	1	1	1	0	0	0	0	0	0	0	0	0	0	0	0	0	0	0	0	0	0	0	0	0
563	a	sp|O60814|H2B1K_HUMAN	O60814	H2B1K_HUMAN	H2BC12	126	54	Homo sapiens OX=9606	1:Experimental evidence at protein level	Histone H2B type 1-K	1	0.999	11	63	16	63	13	5	13	9	0	9	3230000000	0	3230000000	16	4	16	12	0	12	3070000000	0	3070000000	9	1	9	6	0	6	722000000	0	722000000	9	1	9	8	0	8
563	b	sp|P06899|H2B1J_HUMAN	P06899	H2B1J_HUMAN	H2BC11	126	51.6	Homo sapiens OX=9606	1:Experimental evidence at protein level	Histone H2B type 1-J	1	0.9976	9	48	0	1	8	0	0	5	0	0	3150000000	0	0	12	0	0	8	0	0	3060000000	0	0	9	0	1	7	0	0	722000000	0	0	8	0	0	7	0	0
564	a	sp|O75190|DNJB6_HUMAN	O75190	DNJB6_HUMAN	DNAJB6	326	8.9	Homo sapiens OX=9606	1:Experimental evidence at protein level	DnaJ homolog subfamily B member 6	1	0.9988	3	3	2	3	0	0	0	0	0	0	0	0	0	0	0	0	0	0	0	0	0	0	0	0	0	0	0	0	0	0	0	0	0	0	0	0	0
564	b	sp|P25686|DNJB2_HUMAN	P25686	DNJB2_HUMAN	DNAJB2	324	6.8	Homo sapiens OX=9606	1:Experimental evidence at protein level	DnaJ homolog subfamily B member 2	0.998	0.999	2	2	1	1	0	0	0	0	0	0	0	0	0	0	0	0	0	0	0	0	0	0	0	0	0	0	0	0	0	0	0	0	0	0	0	0	0
565	a	sp|O94985|CSTN1_HUMAN	O94985	CSTN1_HUMAN	CLSTN1	981	25.1	Homo sapiens OX=9606	1:Experimental evidence at protein level	Calsyntenin-1	1	0.999	22	34	32	34	20	19	20	18	17	18	981000000	1010000000	981000000	14	13	14	16	15	16	525000000	513000000	525000000	0	0	0	0	0	0	0	0	0	0	0	0	0	0	0
566	a	sp|O95782|AP2A1_HUMAN	O95782	AP2A1_HUMAN	AP2A1	977	7.2	Homo sapiens OX=9606	1:Experimental evidence at protein level	AP-2 complex subunit alpha-1	1	0.999	6	6	6	6	0	0	0	0	0	0	0	0	0	0	0	0	0	0	0	0	0	0	0	0	0	0	0	0	0	0	0	0	0	0	0	0	0
567	a	sp|P00338|LDHA_HUMAN	P00338	LDHA_HUMAN	LDHA	332	31.3	Homo sapiens OX=9606	1:Experimental evidence at protein level	L-lactate dehydrogenase A chain	1	0.999	9	13	10	13	2	1	2	2	0	2	189000000	0	189000000	4	2	4	4	0	4	274000000	0	274000000	0	0	0	0	0	0	0	0	0	0	0	0	0	0	0
567	b	sp|P07195|LDHB_HUMAN	P07195	LDHB_HUMAN	LDHB	334	15.3	Homo sapiens OX=9606	1:Experimental evidence at protein level	L-lactate dehydrogenase B chain	1	0.999	4	4	3	3	0	0	0	0	0	0	0	0	0	1	0	0	0	0	0	0	0	0	0	0	0	0	0	0	0	0	0	0	0	0	0	0	0
568	a	sp|P00387|NB5R3_HUMAN	P00387	NB5R3_HUMAN	CYB5R3	301	53.8	Homo sapiens OX=9606	1:Experimental evidence at protein level	NADH-cytochrome b5 reductase 3	1	0.999	17	21	21	21	0	0	0	0	0	0	0	0	0	0	0	0	0	0	0	0	0	0	0	0	0	0	0	0	0	0	0	0	0	0	0	0	0
569	a	sp|P00558|PGK1_HUMAN	P00558	PGK1_HUMAN	PGK1	417	39.8	Homo sapiens OX=9606	1:Experimental evidence at protein level	Phosphoglycerate kinase 1	1	0.999	11	23	23	23	5	5	5	5	3	5	349000000	258000000	349000000	12	12	12	9	6	9	673000000	658000000	673000000	0	0	0	0	0	0	0	0	0	0	0	0	0	0	0
570	a	sp|P00738|HPT_HUMAN	P00738	HPT_HUMAN	HP	406	54.2	Homo sapiens OX=9606	1:Experimental evidence at protein level	Haptoglobin	1	0.999	29	73	27	73	0	0	0	0	0	0	0	0	0	0	0	0	0	0	0	0	0	0	13	3	13	13	3	13	1490000000	624000000	1490000000	8	2	8	11	3	11
570	b	sp|P00739|HPTR_HUMAN	P00739	HPTR_HUMAN	HPR	348	51.1	Homo sapiens OX=9606	2:Experimental evidence at transcript level	Haptoglobin-related protein	1	0.999	25	71	25	25	0	0	0	0	0	0	0	0	0	0	0	0	0	0	0	0	0	0	20	10	10	17	7	7	2070000000	977000000	977000000	10	4	4	11	3	3
571	a	sp|P00747|PLMN_HUMAN	P00747	PLMN_HUMAN	PLG	810	25.1	Homo sapiens OX=9606	1:Experimental evidence at protein level	Plasminogen	1	0.999	24	49	45	49	0	0	0	0	0	0	0	0	0	0	0	0	0	0	0	0	0	0	12	11	12	9	8	9	696000000	664000000	696000000	8	8	8	10	8	10
572	a	sp|P00761|TRYP_PIG	P00761	TRYP_PIG		231	78.8	Sus scrofa	1:Experimental evidence at protein level	Trypsin	1	0.999	80	1225	1167	1225	98	94	98	29	25	29	55500000000	54600000000	55500000000	68	62	68	33	29	33	74100000000	76400000000	74100000000	235	228	235	46	41	46	215000000000	216000000000	215000000000	196	186	196	43	38	43
572	b	sp|P00736|C1R_HUMAN	P00736	C1R_HUMAN	C1R	705	31.3	Homo sapiens OX=9606	1:Experimental evidence at protein level	Complement C1r subcomponent	1	0.999	25	77	75	77	0	0	0	0	0	0	0	0	0	0	0	0	0	0	0	0	0	0	22	22	22	19	16	19	1230000000	1190000000	1230000000	19	19	19	21	18	21
572	c	sp|P35030|TRY3_HUMAN	P35030	TRY3_HUMAN	PRSS3	304	16.1	Homo sapiens OX=9606	1:Experimental evidence at protein level	Trypsin-3	1	0.999	13	51	2	2	3	0	0	3	0	0	2190000000	0	0	5	0	0	3	0	0	2590000000	0	0	7	1	1	3	0	0	4410000000	0	0	10	1	1	4	0	0
572	d	sp|P07477|TRY1_HUMAN	P07477	TRY1_HUMAN	PRSS1	247	15.4	Homo sapiens OX=9606	1:Experimental evidence at protein level	Trypsin-1	1	0.999	13	89	0	65	6	0	4	2	0	0	504000000	0	0	2	0	1	3	0	0	395000000	0	0	10	0	9	3	0	0	912000000	0	0	12	0	8	5	0	2
572	e	sp|P00760|TRY1_BOVIN	P00760	TRY1_BOVIN		246	47.2	Bos taurus	1:Experimental evidence at protein level	Cationic trypsin	1	0.999	12	17	10	10	5	4	4	4	3	3	704000000	1050000000	1050000000	6	5	5	5	4	4	525000000	1280000000	1280000000	0	0	0	0	0	0	0	0	0	2	1	1	0	0	0
572	f	sp|P03951|FA11_HUMAN	P03951	FA11_HUMAN	F11	625	12.6	Homo sapiens OX=9606	1:Experimental evidence at protein level	Coagulation factor XI	1	0.999	6	6	4	4	0	0	0	0	0	0	0	0	0	0	0	0	0	0	0	0	0	0	0	0	0	0	0	0	0	0	0	0	0	0	0	0	0
572	g	sp|P05156|CFAI_HUMAN	P05156	CFAI_HUMAN	CFI	583	6.3	Homo sapiens OX=9606	1:Experimental evidence at protein level	Complement factor I	1	0.999	3	4	2	2	0	0	0	0	0	0	0	0	0	0	0	0	0	0	0	0	0	0	0	0	0	0	0	0	0	0	0	0	0	0	0	0	0
573	a	sp|P00918|CAH2_HUMAN	P00918	CAH2_HUMAN	CA2	260	11.2	Homo sapiens	1:Experimental evidence at protein level	Carbonic anhydrase 2	1	0.999	2	2	2	2	0	0	0	0	0	0	0	0	0	1	1	1	2	0	2	0	0	0	0	0	0	0	0	0	0	0	0	0	0	0	0	0	0
574	a	sp|P01009|A1AT_HUMAN	P01009	A1AT_HUMAN	SERPINA1	418	66.5	Homo sapiens OX=9606	1:Experimental evidence at protein level	Alpha-1-antitrypsin	1	0.999	46	154	154	154	0	0	0	0	0	0	0	0	0	0	0	0	2	2	2	465000000	474000000	465000000	16	16	16	17	15	17	430000000	408000000	430000000	18	18	18	20	18	20
575	a	sp|P01023|A2MG_HUMAN	P01023	A2MG_HUMAN	A2M	1474	55.1	Homo sapiens OX=9606	1:Experimental evidence at protein level	Alpha-2-macroglobulin	1	0.999	89	214	194	214	0	0	0	0	0	0	0	0	0	0	0	0	0	0	0	0	0	0	42	38	42	35	31	35	509000000	520000000	509000000	28	24	28	30	27	30
576	a	sp|P01024|CO3_HUMAN	P01024	CO3_HUMAN	C3	1663	62.7	Homo sapiens OX=9606	1:Experimental evidence at protein level	Complement C3	1	0.999	140	429	425	429	0	0	0	0	0	0	0	0	0	0	0	0	0	0	0	0	0	0	86	85	86	76	74	76	959000000	972000000	959000000	94	93	94	91	89	91
576	b	sp|P01031|CO5_HUMAN	P01031	CO5_HUMAN	C5	1676	21.6	Homo sapiens	1:Experimental evidence at protein level	Complement C5	1	0.999	29	47	43	43	0	0	0	0	0	0	0	0	0	0	0	0	0	0	0	0	0	0	2	1	1	2	0	0	340000000	0	0	2	1	1	2	0	0
577	a	sp|P01624|KV315_HUMAN	P01624	KV315_HUMAN	IGKV3-15	115	36.5	Homo sapiens OX=9606	1:Experimental evidence at protein level	Immunoglobulin kappa variable 3-15	1	0.999	3	13	9	9	0	0	0	0	0	0	0	0	0	0	0	0	0	0	0	0	0	0	4	3	3	5	0	4	859000000	0	477000000	3	2	2	3	0	2
578	a	sp|P01700|LV147_HUMAN	P01700	LV147_HUMAN	IGLV1-47	117	51.3	Homo sapiens OX=9606	1:Experimental evidence at protein level	Immunoglobulin lambda variable 1-47	1	0.999	12	18	11	18	0	0	0	0	0	0	0	0	0	0	0	0	0	0	0	0	0	0	4	2	4	3	0	3	1140000000	0	1140000000	7	5	7	7	0	7
578	b	sp|P01701|LV151_HUMAN	P01701	LV151_HUMAN	IGLV1-51	117	53.8	Homo sapiens OX=9606	1:Experimental evidence at protein level	Immunoglobulin lambda variable 1-51	1	0.999	7	11	5	5	0	0	0	0	0	0	0	0	0	0	0	0	0	0	0	0	0	0	4	2	2	3	0	0	554000000	0	0	3	1	1	3	0	0
578	c	sp|P01703|LV140_HUMAN	P01703	LV140_HUMAN	IGLV1-40	118	22.9	Homo sapiens OX=9606	1:Experimental evidence at protein level	Immunoglobulin lambda variable 1-40	0.9998	0.999	6	17	4	4	0	0	0	0	0	0	0	0	0	0	0	0	0	0	0	0	0	0	4	1	1	3	0	0	963000000	0	0	5	2	2	4	0	0
579	a	sp|P01717|LV325_HUMAN	P01717	LV325_HUMAN	IGLV3-25	112	35.7	Homo sapiens OX=9606	1:Experimental evidence at protein level	Immunoglobulin lambda variable 3-25	1	0.999	8	20	1	20	0	0	0	0	0	0	0	0	0	0	0	0	0	0	0	0	0	0	5	1	5	6	0	6	487000000	0	487000000	4	0	4	5	0	5
579	b	sp|A0A075B6K4|LV310_HUMAN	A0A075B6K4	LV310_HUMAN	IGLV3-10	115	43.5	Homo sapiens OX=9606	3:Protein inferred from homology	Immunoglobulin lambda variable 3-10	1	0.999	8	19	2	2	0	0	0	0	0	0	0	0	0	0	0	0	0	0	0	0	0	0	3	0	0	4	0	0	433000000	0	0	5	1	1	4	0	0
579	c	sp|P80748|LV321_HUMAN	P80748	LV321_HUMAN	IGLV3-21	117	54.7	Homo sapiens OX=9606	1:Experimental evidence at protein level	Immunoglobulin lambda variable 3-21	1	0.999	7	18	8	14	0	0	0	0	0	0	0	0	0	0	0	0	0	0	0	0	0	0	6	2	5	5	2	4	812000000	568000000	711000000	5	2	4	4	2	3
579	d	sp|A0A075B6K5|LV39_HUMAN	A0A075B6K5	LV39_HUMAN	IGLV3-9	115	36.5	Homo sapiens OX=9606	3:Protein inferred from homology	Immunoglobulin lambda variable 3-9	0.9998	0.999	4	11	1	1	0	0	0	0	0	0	0	0	0	0	0	0	0	0	0	0	0	0	4	0	0	4	0	0	662000000	0	0	4	1	1	3	0	0
579	e	sp|P01718|LV327_HUMAN	P01718	LV327_HUMAN	IGLV3-27	113	25.7	Homo sapiens OX=9606	1:Experimental evidence at protein level	Immunoglobulin lambda variable 3-27	0.9997	0.999	4	9	2	2	0	0	0	0	0	0	0	0	0	0	0	0	0	0	0	0	0	0	3	1	1	4	0	0	495000000	0	0	1	0	0	2	0	0
579	f	sp|P01715|LV301_HUMAN	P01715	LV301_HUMAN	IGLV3-1	115	19.1	Homo sapiens OX=9606	1:Experimental evidence at protein level	Immunoglobulin lambda variable 3-1	0.9967	0.999	2	5	1	1	0	0	0	0	0	0	0	0	0	0	0	0	0	0	0	0	0	0	2	1	1	2	0	0	0	0	0	1	0	0	0	0	0
580	a	sp|P01721|LV657_HUMAN	P01721	LV657_HUMAN	IGLV6-57	117	49.6	Homo sapiens OX=9606	1:Experimental evidence at protein level	Immunoglobulin lambda variable 6-57	1	0.999	8	14	10	10	0	0	0	0	0	0	0	0	0	0	0	0	0	0	0	0	0	0	7	6	6	4	3	3	993000000	47500000	47500000	3	2	2	3	2	2
581	a	sp|P01764|HV323_HUMAN	P01764	HV323_HUMAN	IGHV3-23	117	54.7	Homo sapiens OX=9606	1:Experimental evidence at protein level	Immunoglobulin heavy variable 3-23	1	0.999	13	39	3	17	0	0	0	0	0	0	0	0	0	0	0	0	0	0	0	0	0	0	14	2	9	8	0	6	2500000000	0	2050000000	10	1	5	7	0	4
581	b	sp|P01768|HV330_HUMAN	P01768	HV330_HUMAN	IGHV3-30	117	61.5	Homo sapiens OX=9606	1:Experimental evidence at protein level	Immunoglobulin heavy variable 3-30	1	0.999	13	32	17	18	0	0	0	0	0	0	0	0	0	0	0	0	0	0	0	0	0	0	24	16	17	12	0	7	2280000000	0	0	5	1	1	5	0	0
581	c	sp|A0A0B4J1X5|HV374_HUMAN	A0A0B4J1X5	HV374_HUMAN	IGHV3-74	117	47	Homo sapiens OX=9606	3:Protein inferred from homology	Immunoglobulin heavy variable 3-74	1	0.9985	11	37	5	5	0	0	0	0	0	0	0	0	0	0	0	0	0	0	0	0	0	0	12	1	1	7	0	0	692000000	0	0	9	1	1	7	0	0
581	d	sp|P01780|HV307_HUMAN	P01780	HV307_HUMAN	IGHV3-7	117	48.7	Homo sapiens OX=9606	1:Experimental evidence at protein level	Immunoglobulin heavy variable 3-7	1	0.999	10	41	6	41	0	0	0	0	0	0	0	0	0	0	0	0	0	0	0	0	0	0	13	2	13	8	2	8	2090000000	1790000000	2090000000	10	2	10	7	2	7
581	e	sp|A0A0J9YX35|HV64D_HUMAN	A0A0J9YX35	HV64D_HUMAN	IGHV3-64D	117	54.7	Homo sapiens OX=9606	3:Protein inferred from homology	Immunoglobulin heavy variable 3-64D	1	0.999	12	30	1	3	0	0	0	0	0	0	0	0	0	0	0	0	0	0	0	0	0	0	9	1	2	5	0	0	638000000	0	0	6	0	0	4	0	0
581	f	sp|A0A0C4DH42|HV366_HUMAN	A0A0C4DH42	HV366_HUMAN	IGHV3-66	116	49.1	Homo sapiens OX=9606	3:Protein inferred from homology	Immunoglobulin heavy variable 3-66	1	0.999	10	24	8	10	0	0	0	0	0	0	0	0	0	0	0	0	0	0	0	0	0	0	11	2	4	8	0	3	5970000000	0	0	5	1	1	5	0	0
581	g	sp|P01767|HV353_HUMAN	P01767	HV353_HUMAN	IGHV3-53	116	44	Homo sapiens OX=9606	1:Experimental evidence at protein level	Immunoglobulin heavy variable 3-53	1	0.999	10	18	2	2	0	0	0	0	0	0	0	0	0	0	0	0	0	0	0	0	0	0	11	2	2	9	2	2	2050000000	0	0	4	0	0	4	0	0
581	h	sp|A0A075B6Q5|HV364_HUMAN	A0A075B6Q5	HV364_HUMAN	IGHV3-64	118	45.8	Homo sapiens OX=9606	3:Protein inferred from homology	Immunoglobulin heavy variable 3-64	1	0.999	8	12	5	5	0	0	0	0	0	0	0	0	0	0	0	0	0	0	0	0	0	0	5	2	2	4	0	0	1960000000	0	0	2	1	1	2	0	0
581	i	sp|P01782|HV309_HUMAN	P01782	HV309_HUMAN	IGHV3-9	118	32.2	Homo sapiens OX=9606	1:Experimental evidence at protein level	Immunoglobulin heavy variable 3-9	1	0.999	4	20	1	7	0	0	0	0	0	0	0	0	0	0	0	0	0	0	0	0	0	0	8	1	2	6	0	2	622000000	0	0	4	0	1	2	0	0
581	j	sp|A0A0B4J1V0|HV315_HUMAN	A0A0B4J1V0	HV315_HUMAN	IGHV3-15	119	21	Homo sapiens OX=9606	3:Protein inferred from homology	Immunoglobulin heavy variable 3-15	1	0.9989	5	12	2	2	0	0	0	0	0	0	0	0	0	0	0	0	0	0	0	0	0	0	6	2	2	6	2	2	2300000000	0	0	3	0	0	3	0	0
581	l	sp|P0DTE1|HV383_HUMAN	P0DTE1	HV383_HUMAN	IGHV3-38-3	115	32.2	Homo sapiens OX=9606	1:Experimental evidence at protein level	Probable non-functional immunoglobulin heavy variable 3-38-3	0.9999	0.999	5	2	2	2	0	0	0	0	0	0	0	0	0	0	0	0	0	0	0	0	0	0	2	2	2	2	2	2	0	0	0	0	0	0	0	0	0
581	m	sp|A0A0B4J1V6|HV373_HUMAN	A0A0B4J1V6	HV373_HUMAN	IGHV3-73	119	21.8	Homo sapiens OX=9606	3:Protein inferred from homology	Immunoglobulin heavy variable 3-73	0.9995	0.999	2	6	2	2	0	0	0	0	0	0	0	0	0	0	0	0	0	0	0	0	0	0	1	0	0	0	0	0	0	0	0	2	1	1	2	0	0
581	p	sp|A0A0B4J1Y9|HV372_HUMAN	A0A0B4J1Y9	HV372_HUMAN	IGHV3-72	119	0	Homo sapiens OX=9606	3:Protein inferred from homology	Immunoglobulin heavy variable 3-72	0.0105	0.9968	7	30	0	4	0	0	0	0	0	0	0	0	0	0	0	0	0	0	0	0	0	0	9	0	1	5	0	0	644000000	0	0	6	0	1	5	0	0
582	a	sp|P01859|IGHG2_HUMAN	P01859	IGHG2_HUMAN	IGHG2	326	46.3	Homo sapiens OX=9606	1:Experimental evidence at protein level	Immunoglobulin heavy constant gamma 2	1	0.999	29	156	10	50	0	0	0	0	0	0	0	0	0	0	0	0	0	0	0	0	0	0	37	2	13	19	0	5	5870000000	0	1960000000	28	3	12	16	0	6
583	a	sp|P01889|HLAB_HUMAN	P01889	HLAB_HUMAN	HLA-B	362	26.5	Homo sapiens OX=9606	1:Experimental evidence at protein level	HLA class I histocompatibility antigen, B alpha chain	1	0.999	8	10	4	10	0	0	0	0	0	0	0	0	0	0	0	0	0	0	0	0	0	0	0	0	0	0	0	0	0	0	0	0	0	0	0	0	0
583	b	sp|P10321|HLAC_HUMAN	P10321	HLAC_HUMAN	HLA-C	366	18.3	Homo sapiens OX=9606	1:Experimental evidence at protein level	HLA class I histocompatibility antigen, C alpha chain	1	0.999	7	9	1	3	0	0	0	0	0	0	0	0	0	0	0	0	0	0	0	0	0	0	0	0	0	0	0	0	0	0	0	0	0	0	0	0	0
583	c	sp|P04439|HLAA_HUMAN	P04439	HLAA_HUMAN	HLA-A	365	19.2	Homo sapiens OX=9606	1:Experimental evidence at protein level	HLA class I histocompatibility antigen, A alpha chain	1	0.999	5	7	4	4	0	0	0	0	0	0	0	0	0	0	0	0	0	0	0	0	0	0	0	0	0	0	0	0	0	0	0	0	0	0	0	0	0
583	d	sp|P13747|HLAE_HUMAN	P13747	HLAE_HUMAN	HLA-E	358	11.2	Homo sapiens OX=9606	1:Experimental evidence at protein level	HLA class I histocompatibility antigen, alpha chain E	0.9995	0.9985	4	4	1	1	0	0	0	0	0	0	0	0	0	0	0	0	0	0	0	0	0	0	0	0	0	0	0	0	0	0	0	0	0	0	0	0	0
584	a	sp|P02545|LMNA_HUMAN	P02545	LMNA_HUMAN	LMNA	664	17	Homo sapiens OX=9606	1:Experimental evidence at protein level	Prelamin-A/C	1	0.999	11	14	14	14	6	6	6	7	6	7	188000000	187000000	188000000	7	7	7	8	8	8	196000000	195000000	196000000	0	0	0	0	0	0	0	0	0	0	0	0	0	0	0
585	a	sp|P02647|APOA1_HUMAN	P02647	APOA1_HUMAN	APOA1	267	70.8	Homo sapiens OX=9606	1:Experimental evidence at protein level	Apolipoprotein A-I	1	0.999	60	222	222	222	0	0	0	0	0	0	0	0	0	0	0	0	0	0	0	0	0	0	52	52	52	40	38	40	14400000000	14400000000	14400000000	41	41	41	34	34	34
586	a	sp|P02649|APOE_HUMAN	P02649	APOE_HUMAN	APOE	317	60.9	Homo sapiens OX=9606	1:Experimental evidence at protein level	Apolipoprotein E	1	0.999	23	87	86	87	0	0	0	0	0	0	0	0	0	0	0	0	0	0	0	0	0	0	17	17	17	17	17	17	835000000	835000000	835000000	14	14	14	14	13	14
587	a	sp|P02655|APOC2_HUMAN	P02655	APOC2_HUMAN	APOC2	101	75.2	Homo sapiens OX=9606	1:Experimental evidence at protein level	Apolipoprotein C-II	1	0.999	15	46	46	46	0	0	0	0	0	0	0	0	0	0	0	0	0	0	0	0	0	0	9	9	9	8	8	8	1320000000	1320000000	1320000000	10	10	10	8	7	8
588	a	sp|P02671|FIBA_HUMAN	P02671	FIBA_HUMAN	FGA	866	75.3	Homo sapiens OX=9606	1:Experimental evidence at protein level	Fibrinogen alpha chain	1	0.999	328	1874	1874	1874	5	5	5	4	4	4	322000000	322000000	322000000	1	1	1	7	7	7	652000000	652000000	652000000	450	450	450	225	225	225	100000000000	100000000000	100000000000	404	404	404	250	250	250
589	a	sp|P02679|FIBG_HUMAN	P02679	FIBG_HUMAN	FGG	453	80.4	Homo sapiens OX=9606	1:Experimental evidence at protein level	Fibrinogen gamma chain	1	0.999	179	1115	1110	1115	3	3	3	0	0	0	0	0	0	1	1	1	3	3	3	2940000000	2940000000	2940000000	235	233	235	105	99	105	29000000000	29300000000	29000000000	233	232	233	117	112	117
590	a	sp|P02746|C1QB_HUMAN	P02746	C1QB_HUMAN	C1QB	253	32.4	Homo sapiens OX=9606	1:Experimental evidence at protein level	Complement C1q subcomponent subunit B	1	0.999	26	54	53	54	0	0	0	0	0	0	0	0	0	0	0	0	0	0	0	0	0	0	4	4	4	3	3	3	389000000	389000000	389000000	34	33	34	24	23	24
591	a	sp|P02747|C1QC_HUMAN	P02747	C1QC_HUMAN	C1QC	245	36.3	Homo sapiens OX=9606	1:Experimental evidence at protein level	Complement C1q subcomponent subunit C	1	0.999	18	55	42	55	0	0	0	0	0	0	0	0	0	0	0	0	0	0	0	0	0	0	8	5	8	7	4	7	420000000	410000000	420000000	23	21	23	18	16	18
591	ac	sp|Q9HC10|OTOF_HUMAN	Q9HC10	OTOF_HUMAN	OTOF	1997	0	Homo sapiens OX=9606	1:Experimental evidence at protein level	Otoferlin	0.0235	0.999	5	27	0	9	0	0	0	0	0	0	0	0	0	0	0	0	0	0	0	0	0	0	7	0	3	7	0	3	251000000	0	260000000	5	0	2	5	0	2
591	b	sp|Q02818|NUCB1_HUMAN	Q02818	NUCB1_HUMAN	NUCB1	461	40.1	Homo sapiens OX=9606	1:Experimental evidence at protein level	Nucleobindin-1	1	0.999	17	37	30	30	16	16	16	16	16	16	812000000	812000000	812000000	14	14	14	16	16	16	547000000	547000000	547000000	2	0	0	2	0	0	152000000	0	0	1	0	0	0	0	0
591	c	sp|P07359|GP1BA_HUMAN	P07359	GP1BA_HUMAN	GP1BA	652	23.2	Homo sapiens OX=9606	1:Experimental evidence at protein level	Platelet glycoprotein Ib alpha chain	1	0.999	18	31	18	18	0	0	0	0	0	0	0	0	0	0	0	0	0	0	0	0	0	0	3	0	0	3	0	0	253000000	0	0	2	0	0	3	0	0
591	d	sp|P12830|CADH1_HUMAN	P12830	CADH1_HUMAN	CDH1	882	4.6	Homo sapiens OX=9606	1:Experimental evidence at protein level	Cadherin-1	1	0.999	8	27	5	5	0	0	0	0	0	0	0	0	0	0	0	0	0	0	0	0	0	0	6	0	0	6	0	0	377000000	0	0	4	0	0	4	0	0
591	e	sp|P04278|SHBG_HUMAN	P04278	SHBG_HUMAN	SHBG	402	14.9	Homo sapiens OX=9606	1:Experimental evidence at protein level	Sex hormone-binding globulin	1	0.999	7	24	2	2	0	0	0	0	0	0	0	0	0	0	0	0	0	0	0	0	0	0	8	2	2	7	0	0	272000000	0	0	4	0	0	4	0	0
591	g	sp|Q86YW5|TRML1_HUMAN	Q86YW5	TRML1_HUMAN	TREML1	311	39.9	Homo sapiens OX=9606	1:Experimental evidence at protein level	Trem-like transcript 1 protein	1	0.999	9	18	11	11	0	0	0	0	0	0	0	0	0	0	0	0	0	0	0	0	0	0	2	0	0	2	0	0	220000000	0	0	1	0	0	0	0	0
591	h	sp|A6NCL2|LRCL1_HUMAN	A6NCL2	LRCL1_HUMAN	LRCOL1	159	6.9	Homo sapiens OX=9606	2:Experimental evidence at transcript level	Leucine-rich colipase-like protein 1	1	0.999	5	27	5	5	0	0	0	0	0	0	0	0	0	0	0	0	0	0	0	0	0	0	7	1	1	7	0	0	251000000	0	0	5	1	1	5	0	0
591	i	sp|P34096|RNAS4_HUMAN	P34096	RNAS4_HUMAN	RNASE4	147	23.8	Homo sapiens OX=9606	1:Experimental evidence at protein level	Ribonuclease 4	1	0.999	8	27	20	20	0	0	0	0	0	0	0	0	0	0	0	0	0	0	0	0	0	0	5	3	3	5	3	3	183000000	143000000	143000000	3	2	2	3	2	2
591	j	sp|P10619|PPGB_HUMAN	P10619	PPGB_HUMAN	CTSA	480	6.5	Homo sapiens OX=9606	1:Experimental evidence at protein level	Lysosomal protective protein	1	0.999	5	20	2	2	0	0	0	0	0	0	0	0	0	0	0	0	0	0	0	0	0	0	5	0	0	5	0	0	279000000	0	0	3	0	0	3	0	0
591	k	sp|Q6P4A8|PLBL1_HUMAN	Q6P4A8	PLBL1_HUMAN	PLBD1	553	4.5	Homo sapiens OX=9606	1:Experimental evidence at protein level	Phospholipase B-like 1	1	0.9988	4	15	2	2	0	0	0	0	0	0	0	0	0	0	0	0	0	0	0	0	0	0	3	0	0	3	0	0	279000000	0	0	2	0	0	2	0	0
591	l	sp|Q96AG4|LRC59_HUMAN	Q96AG4	LRC59_HUMAN	LRRC59	307	12.4	Homo sapiens OX=9606	1:Experimental evidence at protein level	Leucine-rich repeat-containing protein 59	1	0.999	3	10	3	3	0	0	0	0	0	0	0	0	0	0	0	0	0	0	0	0	0	0	2	0	0	2	0	0	152000000	0	0	1	0	0	0	0	0
591	m	sp|Q8WX77|IBPL1_HUMAN	Q8WX77	IBPL1_HUMAN	IGFBPL1	278	14.4	Homo sapiens OX=9606	2:Experimental evidence at transcript level	Insulin-like growth factor-binding protein-like 1	1	0.999	3	9	2	2	2	2	2	2	2	2	0	0	0	0	0	0	0	0	0	0	0	0	2	0	0	2	0	0	152000000	0	0	1	0	0	0	0	0
591	n	sp|Q04756|HGFA_HUMAN	Q04756	HGFA_HUMAN	HGFAC	655	4.4	Homo sapiens OX=9606	1:Experimental evidence at protein level	Hepatocyte growth factor activator	0.9997	0.9964	5	23	1	1	0	0	0	0	0	0	0	0	0	0	0	0	0	0	0	0	0	0	7	1	1	6	0	0	272000000	0	0	4	0	0	4	0	0
591	o	sp|P19022|CADH2_HUMAN	P19022	CADH2_HUMAN	CDH2	906	0.9	Homo sapiens OX=9606	1:Experimental evidence at protein level	Cadherin-2	0.9989	0.9988	2	8	1	1	1	1	1	0	0	0	0	0	0	0	0	0	0	0	0	0	0	0	2	0	0	2	0	0	152000000	0	0	1	0	0	0	0	0
592	a	sp|P02751|FINC_HUMAN	P02751	FINC_HUMAN	FN1	2477	56.6	Homo sapiens OX=9606	1:Experimental evidence at protein level	Fibronectin	1	0.999	266	875	875	875	0	0	0	2	2	2	343000000	343000000	343000000	0	0	0	2	2	2	1010000000	1010000000	1010000000	169	169	169	138	138	138	4830000000	4830000000	4830000000	190	190	190	165	164	165
593	a	sp|P02769|ALBU_BOVIN	P02769	ALBU_BOVIN	ALB	607	66.2	Bos taurus	1:Experimental evidence at protein level	Serum albumin	1	0.999	158	895	730	895	3	2	3	4	2	4	1150000000	1120000000	1150000000	3	2	3	8	7	8	836000000	664000000	836000000	294	241	294	117	93	117	56400000000	36300000000	56400000000	315	266	315	121	96	121
594	a	sp|P02776|PLF4_HUMAN	P02776	PLF4_HUMAN	PF4	101	36.6	Homo sapiens OX=9606	1:Experimental evidence at protein level	Platelet factor 4	1	0.999	6	25	25	25	0	0	0	0	0	0	0	0	0	0	0	0	0	0	0	0	0	0	3	3	3	3	0	3	260000000	0	260000000	7	7	7	5	0	5
595	a	sp|P04004|VTNC_HUMAN	P04004	VTNC_HUMAN	VTN	478	44.1	Homo sapiens OX=9606	1:Experimental evidence at protein level	Vitronectin	1	0.999	34	113	112	113	0	0	0	0	0	0	0	0	0	0	0	0	0	0	0	0	0	0	27	27	27	19	19	19	4740000000	4740000000	4740000000	26	26	26	19	19	19
596	a	sp|P04264|K2C1_HUMAN	P04264	K2C1_HUMAN	KRT1	644	82.5	Homo sapiens	1:Experimental evidence at protein level	Keratin, type II cytoskeletal 1	1	0.999	233	561	463	561	21	15	21	24	18	24	1300000000	1160000000	1300000000	19	14	19	31	25	31	1270000000	1270000000	1270000000	12	8	12	13	10	13	459000000	537000000	459000000	26	19	26	27	21	27
596	b	sp|P35908|K22E_HUMAN	P35908	K22E_HUMAN	KRT2	639	89.4	Homo sapiens	1:Experimental evidence at protein level	Keratin, type II cytoskeletal 2 epidermal	1	0.999	127	296	209	241	12	5	8	13	6	9	548000000	200000000	298000000	11	6	7	16	9	12	645000000	254000000	350000000	4	2	2	4	3	3	287000000	104000000	144000000	14	9	10	14	8	11
596	c	sp|P13647|K2C5_HUMAN	P13647	K2C5_HUMAN	KRT5	590	71.2	Homo sapiens OX=9606	1:Experimental evidence at protein level	Keratin, type II cytoskeletal 5	1	0.999	78	136	72	93	4	0	0	4	0	0	439000000	0	0	2	0	0	5	0	0	216000000	0	0	1	0	0	0	0	0	0	0	0	4	0	0	5	0	0
596	d	sp|P02538|K2C6A_HUMAN	P02538	K2C6A_HUMAN	KRT6A	564	57.4	Homo sapiens OX=9606	1:Experimental evidence at protein level	Keratin, type II cytoskeletal 6A	1	0.999	56	111	4	4	5	0	0	5	0	0	355000000	0	0	3	0	0	6	0	0	366000000	0	0	1	0	0	0	0	0	0	0	0	4	0	0	5	0	0
596	e	sp|P48668|K2C6C_HUMAN	P48668	K2C6C_HUMAN	KRT6C	564	58.3	Homo sapiens OX=9606	1:Experimental evidence at protein level	Keratin, type II cytoskeletal 6C	1	0.999	55	112	1	7	5	0	0	5	0	0	355000000	0	0	3	0	0	6	0	0	366000000	0	0	1	0	0	0	0	0	0	0	0	4	0	0	5	0	0
596	f	sp|P04259|K2C6B_HUMAN	P04259	K2C6B_HUMAN	KRT6B	564	58.3	Homo sapiens OX=9606	1:Experimental evidence at protein level	Keratin, type II cytoskeletal 6B	1	0.999	54	119	3	40	6	0	0	6	0	0	448000000	0	0	4	0	0	7	0	0	353000000	0	0	2	0	0	0	0	0	0	0	0	5	0	0	6	0	0
596	g	sp|P12035|K2C3_HUMAN	P12035	K2C3_HUMAN	KRT3	628	19.1	Homo sapiens OX=9606	1:Experimental evidence at protein level	Keratin, type II cytoskeletal 3	1	0.9989	25	55	3	4	3	0	0	3	0	0	262000000	0	0	2	0	0	2	0	0	286000000	0	0	1	0	0	0	0	0	0	0	0	4	0	0	3	0	0
596	h	sp|Q7Z794|K2C1B_HUMAN	Q7Z794	K2C1B_HUMAN	KRT77	578	21.6	Homo sapiens OX=9606	1:Experimental evidence at protein level	Keratin, type II cytoskeletal 1b	1	0.999	24	52	3	4	3	0	0	3	0	0	363000000	0	0	3	0	0	3	0	0	469000000	0	0	2	0	0	0	0	0	0	0	0	4	0	0	3	0	0
596	i	sp|Q8N1N4|K2C78_HUMAN	Q8N1N4	K2C78_HUMAN	KRT78	520	34	Homo sapiens OX=9606	1:Experimental evidence at protein level	Keratin, type II cytoskeletal 78	1	0.999	22	28	15	15	1	0	0	0	0	0	0	0	0	1	0	0	0	0	0	0	0	0	1	0	0	0	0	0	0	0	0	0	0	0	0	0	0
596	j	sp|P08670|VIME_HUMAN	P08670	VIME_HUMAN	VIM	466	29.2	Homo sapiens OX=9606	1:Experimental evidence at protein level	Vimentin	1	0.999	18	23	16	18	4	3	4	4	2	4	230000000	230000000	230000000	7	6	7	6	4	6	278000000	278000000	278000000	0	0	0	0	0	0	0	0	0	5	5	5	5	4	5
596	k	sp|Q3SY84|K2C71_HUMAN	Q3SY84	K2C71_HUMAN	KRT71	523	18.9	Homo sapiens OX=9606	1:Experimental evidence at protein level	Keratin, type II cytoskeletal 71	1	0.999	16	21	1	5	1	0	0	0	0	0	0	0	0	1	0	0	2	0	0	127000000	0	0	1	0	0	0	0	0	0	0	0	1	0	0	2	0	0
596	l	sp|Q86Y46|K2C73_HUMAN	Q86Y46	K2C73_HUMAN	KRT73	540	19.8	Homo sapiens OX=9606	1:Experimental evidence at protein level	Keratin, type II cytoskeletal 73	1	0.9989	15	20	1	2	1	0	0	0	0	0	0	0	0	1	0	0	2	0	0	127000000	0	0	1	0	0	0	0	0	0	0	0	1	0	0	2	0	0
596	m	sp|P19013|K2C4_HUMAN	P19013	K2C4_HUMAN	KRT4	520	13.5	Homo sapiens OX=9606	1:Experimental evidence at protein level	Keratin, type II cytoskeletal 4	1	0.9989	14	35	1	1	3	0	0	3	0	0	355000000	0	0	2	0	0	3	0	0	225000000	0	0	2	0	0	0	0	0	0	0	0	1	0	0	2	0	0
596	n	sp|Q14CN4|K2C72_HUMAN	Q14CN4	K2C72_HUMAN	KRT72	511	17.6	Homo sapiens OX=9606	1:Experimental evidence at protein level	Keratin, type II cytoskeletal 72	1	0.9978	11	15	2	2	1	0	0	0	0	0	0	0	0	1	0	0	2	0	0	135000000	0	0	1	0	0	0	0	0	0	0	0	0	0	0	0	0	0
596	o	sp|Q6KB66|K2C80_HUMAN	Q6KB66	K2C80_HUMAN	KRT80	452	15.7	Homo sapiens OX=9606	1:Experimental evidence at protein level	Keratin, type II cytoskeletal 80	1	0.999	10	20	6	6	1	0	0	0	0	0	0	0	0	0	0	0	0	0	0	0	0	0	1	0	0	0	0	0	0	0	0	1	0	0	0	0	0
597	a	sp|P04632|CPNS1_HUMAN	P04632	CPNS1_HUMAN	CAPNS1	268	16	Homo sapiens OX=9606	1:Experimental evidence at protein level	Calpain small subunit 1	1	0.999	5	5	5	5	0	0	0	0	0	0	0	0	0	0	0	0	0	0	0	0	0	0	0	0	0	0	0	0	0	0	0	0	0	0	0	0	0
598	a	sp|P04839|CY24B_HUMAN	P04839	CY24B_HUMAN	CYBB	570	11.9	Homo sapiens OX=9606	1:Experimental evidence at protein level	Cytochrome b-245 heavy chain	1	0.999	5	4	4	4	0	0	0	0	0	0	0	0	0	2	2	2	2	2	2	0	0	0	0	0	0	0	0	0	0	0	0	1	1	1	0	0	0
599	a	sp|P04899|GNAI2_HUMAN	P04899	GNAI2_HUMAN	GNAI2	355	24.5	Homo sapiens OX=9606	1:Experimental evidence at protein level	Guanine nucleotide-binding protein G(i) subunit alpha-2	1	0.999	7	9	4	9	0	0	0	0	0	0	0	0	0	0	0	0	0	0	0	0	0	0	0	0	0	0	0	0	0	0	0	0	0	0	0	0	0
599	b	sp|P50148|GNAQ_HUMAN	P50148	GNAQ_HUMAN	GNAQ	359	8.9	Homo sapiens OX=9606	1:Experimental evidence at protein level	Guanine nucleotide-binding protein G(q) subunit alpha	0.9999	0.999	3	3	2	2	0	0	0	0	0	0	0	0	0	0	0	0	0	0	0	0	0	0	0	0	0	0	0	0	0	0	0	0	0	0	0	0	0
599	c	sp|Q14344|GNA13_HUMAN	Q14344	GNA13_HUMAN	GNA13	377	4.2	Homo sapiens OX=9606	1:Experimental evidence at protein level	Guanine nucleotide-binding protein subunit alpha-13	0.999	0.9972	3	4	1	2	0	0	0	0	0	0	0	0	0	0	0	0	0	0	0	0	0	0	0	0	0	0	0	0	0	0	0	0	0	0	0	0	0
600	a	sp|P05023|AT1A1_HUMAN	P05023	AT1A1_HUMAN	ATP1A1	1023	2.7	Homo sapiens OX=9606	1:Experimental evidence at protein level	Sodium/potassium-transporting ATPase subunit alpha-1	1	0.999	2	2	2	2	0	0	0	0	0	0	0	0	0	0	0	0	0	0	0	0	0	0	0	0	0	0	0	0	0	0	0	0	0	0	0	0	0
601	a	sp|P05090|APOD_HUMAN	P05090	APOD_HUMAN	APOD	189	12.7	Homo sapiens OX=9606	1:Experimental evidence at protein level	Apolipoprotein D	1	0.999	3	12	12	12	0	0	0	0	0	0	0	0	0	0	0	0	0	0	0	0	0	0	3	3	3	0	0	0	0	0	0	2	2	2	0	0	0
602	a	sp|P05106|ITB3_HUMAN	P05106	ITB3_HUMAN	ITGB3	788	23.5	Homo sapiens OX=9606	1:Experimental evidence at protein level	Integrin beta-3	1	0.999	25	31	31	31	0	0	0	0	0	0	0	0	0	0	0	0	0	0	0	0	0	0	0	0	0	0	0	0	0	0	0	2	2	2	3	3	3
602	b	sp|P05556|ITB1_HUMAN	P05556	ITB1_HUMAN	ITGB1	798	15	Homo sapiens OX=9606	1:Experimental evidence at protein level	Integrin beta-1	1	0.999	15	15	15	15	0	0	0	0	0	0	0	0	0	0	0	0	0	0	0	0	0	0	1	1	1	0	0	0	0	0	0	0	0	0	0	0	0
603	a	sp|P05141|ADT2_HUMAN	P05141	ADT2_HUMAN	SLC25A5	298	41.9	Homo sapiens OX=9606	1:Experimental evidence at protein level	ADP/ATP translocase 2	1	0.999	13	21	9	21	5	2	5	6	0	6	470000000	0	470000000	7	4	7	7	2	7	740000000	220000000	740000000	0	0	0	0	0	0	0	0	0	0	0	0	0	0	0
603	b	sp|P12235|ADT1_HUMAN	P12235	ADT1_HUMAN	SLC25A4	298	28.5	Homo sapiens OX=9606	1:Experimental evidence at protein level	ADP/ATP translocase 1	1	0.999	9	13	1	1	3	0	0	3	0	0	640000000	0	0	4	1	1	4	0	0	316000000	0	0	0	0	0	0	0	0	0	0	0	0	0	0	0	0	0
604	b	sp|Q8NHW5|RLA0L_HUMAN	Q8NHW5	RLA0L_HUMAN	RPLP0P6	317	8.2	Homo sapiens OX=9606	5:Protein uncertain	60S acidic ribosomal protein P0-like	0.7495	0.999	2	2	0	2	0	0	0	0	0	0	0	0	0	2	0	2	2	0	2	0	0	0	0	0	0	0	0	0	0	0	0	0	0	0	0	0	0
605	a	sp|P05771|KPCB_HUMAN	P05771	KPCB_HUMAN	PRKCB	671	4.6	Homo sapiens OX=9606	1:Experimental evidence at protein level	Protein kinase C beta type	1	0.999	3	3	3	3	0	0	0	0	0	0	0	0	0	0	0	0	0	0	0	0	0	0	0	0	0	0	0	0	0	0	0	0	0	0	0	0	0
606	a	sp|P06331|HV434_HUMAN	P06331	HV434_HUMAN	IGHV4-34	123	42.3	Homo sapiens OX=9606	1:Experimental evidence at protein level	Immunoglobulin heavy variable 4-34	1	0.999	5	13	7	13	0	0	0	0	0	0	0	0	0	0	0	0	0	0	0	0	0	0	3	1	3	2	0	2	207000000	0	207000000	2	1	2	3	0	3
606	b	sp|A0A075B6R2|HV404_HUMAN	A0A075B6R2	HV404_HUMAN	IGHV4-4	117	29.1	Homo sapiens OX=9606	3:Protein inferred from homology	Immunoglobulin heavy variable 4-4	0.9996	0.999	3	3	1	1	0	0	0	0	0	0	0	0	0	0	0	0	0	0	0	0	0	0	1	0	0	0	0	0	0	0	0	1	1	1	2	0	0
606	c	sp|P01824|HV439_HUMAN	P01824	HV439_HUMAN	IGHV4-39	125	34.4	Homo sapiens OX=9606	1:Experimental evidence at protein level	Immunoglobulin heavy variable 4-39	0.9994	0.999	3	6	1	1	0	0	0	0	0	0	0	0	0	0	0	0	0	0	0	0	0	0	3	1	1	0	0	0	0	0	0	1	0	0	2	0	0
606	d	sp|P0DP08|HVD82_HUMAN	P0DP08	HVD82_HUMAN	IGHV4-38-2	117	27.4	Homo sapiens OX=9606	3:Protein inferred from homology	Immunoglobulin heavy variable 4-38-2	0.9984	0.9973	3	6	1	1	0	0	0	0	0	0	0	0	0	0	0	0	0	0	0	0	0	0	3	1	1	0	0	0	0	0	0	1	0	0	2	0	0
606	e	sp|P0DP06|HVD34_HUMAN	P0DP06	HVD34_HUMAN	IGHV4-30-4	118	25.4	Homo sapiens OX=9606	3:Protein inferred from homology	Immunoglobulin heavy variable 4-30-4	0.9982	0.997	3	6	1	1	0	0	0	0	0	0	0	0	0	0	0	0	0	0	0	0	0	0	3	1	1	2	0	0	261000000	0	0	1	0	0	2	0	0
607	a	sp|P06396|GELS_HUMAN	P06396	GELS_HUMAN	GSN	782	52.3	Homo sapiens	1:Experimental evidence at protein level	Gelsolin	1	0.999	55	108	108	108	1	1	1	0	0	0	0	0	0	2	2	2	2	2	2	156000000	156000000	156000000	18	18	18	14	14	14	365000000	365000000	365000000	11	11	11	11	11	11
608	a	sp|P06730|IF4E_HUMAN	P06730	IF4E_HUMAN	EIF4E	217	4.6	Homo sapiens OX=9606	1:Experimental evidence at protein level	Eukaryotic translation initiation factor 4E	1	0.9988	2	2	2	2	0	0	0	0	0	0	0	0	0	2	2	2	2	0	2	0	0	0	0	0	0	0	0	0	0	0	0	0	0	0	0	0	0
609	a	sp|P07225|PROS_HUMAN	P07225	PROS_HUMAN	PROS1	676	24.6	Homo sapiens OX=9606	1:Experimental evidence at protein level	Vitamin K-dependent protein S	1	0.999	20	47	47	47	0	0	0	0	0	0	0	0	0	0	0	0	0	0	0	0	0	0	16	16	16	11	11	11	1990000000	1990000000	1990000000	12	12	12	10	10	10
610	a	sp|P07355|ANXA2_HUMAN	P07355	ANXA2_HUMAN	ANXA2	339	32.7	Homo sapiens OX=9606	1:Experimental evidence at protein level	Annexin A2	1	0.999	12	11	11	11	0	0	0	0	0	0	0	0	0	0	0	0	2	0	2	152000000	0	152000000	0	0	0	0	0	0	0	0	0	0	0	0	0	0	0
611	a	sp|P07437|TBB5_HUMAN	P07437	TBB5_HUMAN	TUBB	444	67.6	Homo sapiens OX=9606	1:Experimental evidence at protein level	Tubulin beta chain	1	0.999	49	99	13	99	8	1	8	6	0	6	1210000000	0	1210000000	8	2	8	10	0	10	969000000	0	969000000	1	0	1	0	0	0	0	0	0	8	1	8	7	0	7
611	b	sp|P68371|TBB4B_HUMAN	P68371	TBB4B_HUMAN	TUBB4B	445	69.4	Homo sapiens OX=9606	1:Experimental evidence at protein level	Tubulin beta-4B chain	1	0.999	48	95	5	10	7	0	0	6	0	0	1090000000	0	0	6	0	0	9	0	0	872000000	0	0	1	0	0	0	0	0	0	0	0	8	1	1	6	0	0
611	c	sp|Q9H4B7|TBB1_HUMAN	Q9H4B7	TBB1_HUMAN	TUBB1	451	60.1	Homo sapiens OX=9606	1:Experimental evidence at protein level	Tubulin beta-1 chain	1	0.999	37	81	59	59	1	0	0	0	0	0	0	0	0	0	0	0	4	2	2	64500000	80100000	80100000	0	0	0	0	0	0	0	0	0	4	1	1	3	0	0
611	d	sp|Q9BUF5|TBB6_HUMAN	Q9BUF5	TBB6_HUMAN	TUBB6	446	41	Homo sapiens OX=9606	1:Experimental evidence at protein level	Tubulin beta-6 chain	1	0.999	25	55	3	3	5	1	1	5	0	0	550000000	0	0	4	1	1	7	0	0	479000000	0	0	0	0	0	0	0	0	0	0	0	5	0	0	5	0	0
612	a	sp|P07910|HNRPC_HUMAN	P07910	HNRPC_HUMAN	HNRNPC	306	7.5	Homo sapiens OX=9606	1:Experimental evidence at protein level	Heterogeneous nuclear ribonucleoproteins C1/C2	1	0.999	2	3	3	3	0	0	0	0	0	0	0	0	0	1	1	1	0	0	0	0	0	0	0	0	0	0	0	0	0	0	0	2	2	2	2	0	2
613	a	sp|P07996|TSP1_HUMAN	P07996	TSP1_HUMAN	THBS1	1170	44.9	Homo sapiens OX=9606	1:Experimental evidence at protein level	Thrombospondin-1	1	0.999	69	148	143	148	0	0	0	0	0	0	0	0	0	0	0	0	0	0	0	0	0	0	0	0	0	0	0	0	0	0	0	21	20	21	20	18	20
614	a	sp|P08238|HS90B_HUMAN	P08238	HS90B_HUMAN	HSP90AB1	724	46.3	Homo sapiens OX=9606	1:Experimental evidence at protein level	Heat shock protein HSP 90-beta	1	0.999	30	71	34	71	22	9	22	22	4	22	388000000	292000000	388000000	27	15	27	28	9	28	459000000	400000000	459000000	2	2	2	0	0	0	0	0	0	0	0	0	0	0	0
614	b	sp|P07900|HS90A_HUMAN	P07900	HS90A_HUMAN	HSP90AA1	732	35.4	Homo sapiens OX=9606	1:Experimental evidence at protein level	Heat shock protein HSP 90-alpha	1	0.999	20	45	16	16	15	5	5	13	2	4	396000000	208000000	306000000	17	8	8	17	5	7	388000000	173000000	254000000	1	1	1	0	0	0	0	0	0	0	0	0	0	0	0
615	a	sp|P08603|CFAH_HUMAN	P08603	CFAH_HUMAN	CFH	1231	16.2	Homo sapiens OX=9606	1:Experimental evidence at protein level	Complement factor H	1	0.999	18	47	40	47	0	0	0	0	0	0	0	0	0	0	0	0	0	0	0	0	0	0	12	10	12	12	9	12	381000000	264000000	381000000	11	9	11	16	13	16
615	b	sp|Q03591|FHR1_HUMAN	Q03591	FHR1_HUMAN	CFHR1	330	6.7	Homo sapiens OX=9606	1:Experimental evidence at protein level	Complement factor H-related protein 1	0.9132	0.999	2	8	0	1	0	0	0	0	0	0	0	0	0	0	0	0	0	0	0	0	0	0	2	0	0	2	0	0	482000000	0	0	2	0	0	2	0	0
616	a	sp|P09429|HMGB1_HUMAN	P09429	HMGB1_HUMAN	HMGB1	215	21.4	Homo sapiens OX=9606	1:Experimental evidence at protein level	High mobility group protein B1	1	0.999	3	4	4	4	1	1	1	0	0	0	0	0	0	1	1	1	2	0	2	443000000	0	443000000	0	0	0	0	0	0	0	0	0	0	0	0	0	0	0
617	a	sp|P09871|C1S_HUMAN	P09871	C1S_HUMAN	C1S	688	20.5	Homo sapiens OX=9606	1:Experimental evidence at protein level	Complement C1s subcomponent	1	0.999	13	33	33	33	0	0	0	0	0	0	0	0	0	0	0	0	0	0	0	0	0	0	6	6	6	7	7	7	251000000	251000000	251000000	10	10	10	9	8	9
618	a	sp|P0C0L5|CO4B_HUMAN	P0C0L5	CO4B_HUMAN	C4B	1744	57.7	Homo sapiens OX=9606	1:Experimental evidence at protein level	Complement C4-B	1	0.999	171	518	32	518	0	0	0	0	0	0	0	0	0	0	0	0	3	0	3	783000000	0	783000000	139	5	139	115	8	115	4580000000	776000000	4580000000	129	7	129	127	8	127
618	b	sp|P0C0L4|CO4A_HUMAN	P0C0L4	CO4A_HUMAN	C4A	1744	56.5	Homo sapiens OX=9606	1:Experimental evidence at protein level	Complement C4-A	1	0.999	169	506	20	20	0	0	0	0	0	0	0	0	0	0	0	0	3	0	0	783000000	0	0	141	7	7	113	6	6	4680000000	629000000	629000000	126	4	4	124	5	5
619	a	sp|P0DOY3|IGLC3_HUMAN	P0DOY3	IGLC3_HUMAN	IGLC3	106	84	Homo sapiens OX=9606	1:Experimental evidence at protein level	Immunoglobulin lambda constant 3	1	0.999	22	110	10	110	0	0	0	0	0	0	0	0	0	0	0	0	0	0	0	0	0	0	28	3	28	14	0	14	15700000000	0	15700000000	31	1	31	11	0	11
619	b	sp|B9A064|IGLL5_HUMAN	B9A064	IGLL5_HUMAN	IGLL5	214	37.4	Homo sapiens OX=9606	2:Experimental evidence at transcript level	Immunoglobulin lambda-like polypeptide 5	1	0.999	17	83	25	25	0	0	0	0	0	0	0	0	0	0	0	0	0	0	0	0	0	0	19	5	5	11	0	0	12100000000	0	0	22	5	5	9	0	0
620	a	sp|P0DP23|CALM1_HUMAN	P0DP23	CALM1_HUMAN	CALM1	149	30.9	Homo sapiens OX=9606	1:Experimental evidence at protein level	Calmodulin-1	1	0.999	5	8	8	8	0	0	0	0	0	0	0	0	0	0	0	0	0	0	0	0	0	0	0	0	0	0	0	0	0	0	0	0	0	0	0	0	0
621	a	sp|P10412|H14_HUMAN	P10412	H14_HUMAN	H1-4	219	17.4	Homo sapiens OX=9606	1:Experimental evidence at protein level	Histone H1.4	1	0.999	6	18	18	18	4	4	4	6	0	6	173000000	0	173000000	5	5	5	6	0	6	364000000	0	364000000	4	4	4	3	0	3	253000000	0	253000000	3	3	3	3	0	3
622	a	sp|P11021|BIP_HUMAN	P11021	BIP_HUMAN	HSPA5	654	42	Homo sapiens OX=9606	1:Experimental evidence at protein level	Endoplasmic reticulum chaperone BiP	1	0.999	30	52	45	52	10	9	10	10	8	10	398000000	375000000	398000000	16	14	16	16	13	16	430000000	452000000	430000000	1	1	1	0	0	0	0	0	0	2	1	2	4	3	4
622	b	sp|P11142|HSP7C_HUMAN	P11142	HSP7C_HUMAN	HSPA8	646	48.1	Homo sapiens OX=9606	1:Experimental evidence at protein level	Heat shock cognate 71 kDa protein	1	0.999	30	54	34	47	16	10	15	15	6	13	378000000	233000000	371000000	18	11	16	22	10	19	423000000	219000000	469000000	0	0	0	0	0	0	0	0	0	1	0	0	2	0	0
622	c	sp|P0DMV8|HS71A_HUMAN	P0DMV8	HS71A_HUMAN	HSPA1A	641	29.2	Homo sapiens OX=9606	1:Experimental evidence at protein level	Heat shock 70 kDa protein 1A	1	0.999	18	34	19	23	17	11	13	18	0	13	370000000	0	404000000	14	7	9	16	0	11	390000000	0	257000000	0	0	0	0	0	0	0	0	0	0	0	0	0	0	0
623	a	sp|P11169|GTR3_HUMAN	P11169	GTR3_HUMAN	SLC2A3	496	17.7	Homo sapiens OX=9606	1:Experimental evidence at protein level	Solute carrier family 2, facilitated glucose transporter member 3	1	0.999	9	15	15	15	0	0	0	0	0	0	0	0	0	0	0	0	0	0	0	0	0	0	0	0	0	0	0	0	0	0	0	0	0	0	0	0	0
624	a	sp|P11940|PABP1_HUMAN	P11940	PABP1_HUMAN	PABPC1	636	7.7	Homo sapiens OX=9606	1:Experimental evidence at protein level	Polyadenylate-binding protein 1	1	0.999	4	5	5	5	0	0	0	0	0	0	0	0	0	0	0	0	0	0	0	0	0	0	1	1	1	0	0	0	0	0	0	1	1	1	0	0	0
625	a	sp|P12277|KCRB_HUMAN	P12277	KCRB_HUMAN	CKB	381	45.9	Homo sapiens OX=9606	1:Experimental evidence at protein level	Creatine kinase B-type	1	0.999	14	37	37	37	21	21	21	19	16	19	1780000000	1780000000	1780000000	16	16	16	17	14	17	697000000	695000000	697000000	0	0	0	0	0	0	0	0	0	0	0	0	0	0	0
626	a	sp|P12814|ACTN1_HUMAN	P12814	ACTN1_HUMAN	ACTN1	892	68.7	Homo sapiens OX=9606	1:Experimental evidence at protein level	Alpha-actinin-1	1	0.999	69	126	83	126	6	0	6	7	0	7	233000000	0	233000000	5	0	5	7	0	7	244000000	0	244000000	0	0	0	0	0	0	0	0	0	3	2	3	3	2	3
626	b	sp|O43707|ACTN4_HUMAN	O43707	ACTN4_HUMAN	ACTN4	911	43.7	Homo sapiens OX=9606	1:Experimental evidence at protein level	Alpha-actinin-4	1	0.999	36	67	26	26	15	9	9	16	10	10	374000000	226000000	226000000	8	3	3	15	8	8	170000000	147000000	147000000	0	0	0	0	0	0	0	0	0	1	0	0	0	0	0
627	a	sp|P12931|SRC_HUMAN	P12931	SRC_HUMAN	SRC	536	23.9	Homo sapiens OX=9606	1:Experimental evidence at protein level	Proto-oncogene tyrosine-protein kinase Src	1	0.999	11	11	8	11	0	0	0	0	0	0	0	0	0	0	0	0	0	0	0	0	0	0	0	0	0	0	0	0	0	0	0	0	0	0	0	0	0
627	b	sp|P07948|LYN_HUMAN	P07948	LYN_HUMAN	LYN	512	7	Homo sapiens OX=9606	1:Experimental evidence at protein level	Tyrosine-protein kinase Lyn	1	0.999	4	3	2	2	0	0	0	0	0	0	0	0	0	0	0	0	0	0	0	0	0	0	0	0	0	0	0	0	0	0	0	0	0	0	0	0	0
627	d	sp|P09769|FGR_HUMAN	P09769	FGR_HUMAN	FGR	529	10.2	Homo sapiens OX=9606	1:Experimental evidence at protein level	Tyrosine-protein kinase Fgr	0.9939	0.999	4	5	3	4	0	0	0	0	0	0	0	0	0	0	0	0	0	0	0	0	0	0	0	0	0	0	0	0	0	0	0	0	0	0	0	0	0
628	a	sp|P14543|NID1_HUMAN	P14543	NID1_HUMAN	NID1	1247	21.3	Homo sapiens OX=9606	1:Experimental evidence at protein level	Nidogen-1	1	0.999	23	47	47	47	23	23	23	20	19	20	542000000	545000000	542000000	15	15	15	18	17	18	311000000	310000000	311000000	0	0	0	0	0	0	0	0	0	1	1	1	0	0	0
629	a	sp|P14618|KPYM_HUMAN	P14618	KPYM_HUMAN	PKM	531	69.7	Homo sapiens OX=9606	1:Experimental evidence at protein level	Pyruvate kinase PKM	1	0.999	49	124	124	124	21	21	21	18	17	18	911000000	974000000	911000000	33	33	33	29	28	29	942000000	950000000	942000000	0	0	0	0	0	0	0	0	0	10	10	10	8	7	8
630	a	sp|P14770|GPIX_HUMAN	P14770	GPIX_HUMAN	GP9	177	12.4	Homo sapiens OX=9606	1:Experimental evidence at protein level	Platelet glycoprotein IX	1	0.999	3	4	4	4	0	0	0	0	0	0	0	0	0	0	0	0	0	0	0	0	0	0	0	0	0	0	0	0	0	0	0	0	0	0	0	0	0
631	a	sp|P14923|PLAK_HUMAN	P14923	PLAK_HUMAN	JUP	745	41.2	Homo sapiens OX=9606	1:Experimental evidence at protein level	Junction plakoglobin	1	0.999	29	36	36	36	0	0	0	0	0	0	0	0	0	0	0	0	0	0	0	0	0	0	0	0	0	0	0	0	0	0	0	0	0	0	0	0	0
632	a	sp|P15153|RAC2_HUMAN	P15153	RAC2_HUMAN	RAC2	192	16.1	Homo sapiens OX=9606	1:Experimental evidence at protein level	Ras-related C3 botulinum toxin substrate 2	0.9995	0.999	2	2	1	1	0	0	0	0	0	0	0	0	0	0	0	0	0	0	0	0	0	0	0	0	0	0	0	0	0	0	0	1	1	1	0	0	0
632	b	sp|P63000|RAC1_HUMAN	P63000	RAC1_HUMAN	RAC1	192	16.1	Homo sapiens OX=9606	1:Experimental evidence at protein level	Ras-related C3 botulinum toxin substrate 1	0.9995	0.999	2	2	1	2	0	0	0	0	0	0	0	0	0	0	0	0	0	0	0	0	0	0	0	0	0	0	0	0	0	0	0	0	0	0	0	0	0
633	a	sp|P15924|DESP_HUMAN	P15924	DESP_HUMAN	DSP	2871	33.2	Homo sapiens OX=9606	1:Experimental evidence at protein level	Desmoplakin	1	0.999	97	108	108	108	0	0	0	0	0	0	0	0	0	0	0	0	0	0	0	0	0	0	0	0	0	0	0	0	0	0	0	0	0	0	0	0	0
634	a	sp|P16109|LYAM3_HUMAN	P16109	LYAM3_HUMAN	SELP	830	7.1	Homo sapiens OX=9606	1:Experimental evidence at protein level	P-selectin	1	0.999	8	7	6	7	0	0	0	0	0	0	0	0	0	0	0	0	0	0	0	0	0	0	0	0	0	0	0	0	0	0	0	0	0	0	0	0	0
635	a	sp|P16671|CD36_HUMAN	P16671	CD36_HUMAN	CD36	472	7.2	Homo sapiens OX=9606	1:Experimental evidence at protein level	Platelet glycoprotein 4	1	0.999	4	4	4	4	0	0	0	0	0	0	0	0	0	0	0	0	0	0	0	0	0	0	0	0	0	0	0	0	0	0	0	0	0	0	0	0	0
636	a	sp|P18054|LOX12_HUMAN	P18054	LOX12_HUMAN	ALOX12	663	18.7	Homo sapiens OX=9606	1:Experimental evidence at protein level	Polyunsaturated fatty acid lipoxygenase ALOX12	1	0.999	11	10	10	10	0	0	0	0	0	0	0	0	0	0	0	0	0	0	0	0	0	0	0	0	0	0	0	0	0	0	0	0	0	0	0	0	0
637	a	sp|P18669|PGAM1_HUMAN	P18669	PGAM1_HUMAN	PGAM1	254	46.5	Homo sapiens OX=9606	1:Experimental evidence at protein level	Phosphoglycerate mutase 1	1	0.999	9	19	14	19	8	6	8	7	4	7	318000000	288000000	318000000	9	6	9	8	5	8	356000000	315000000	356000000	0	0	0	0	0	0	0	0	0	0	0	0	0	0	0
638	a	sp|P19367|HXK1_HUMAN	P19367	HXK1_HUMAN	HK1	917	14.6	Homo sapiens OX=9606	1:Experimental evidence at protein level	Hexokinase-1	1	0.999	14	14	13	14	0	0	0	0	0	0	0	0	0	0	0	0	0	0	0	0	0	0	0	0	0	0	0	0	0	0	0	0	0	0	0	0	0
639	a	sp|P20930|FILA_HUMAN	P20930	FILA_HUMAN	FLG	4061	2.1	Homo sapiens OX=9606	1:Experimental evidence at protein level	Filaggrin	1	0.999	6	5	5	5	0	0	0	0	0	0	0	0	0	0	0	0	0	0	0	0	0	0	1	1	1	0	0	0	0	0	0	0	0	0	0	0	0
640	a	sp|P21281|VATB2_HUMAN	P21281	VATB2_HUMAN	ATP6V1B2	511	6.5	Homo sapiens OX=9606	1:Experimental evidence at protein level	V-type proton ATPase subunit B, brain isoform	1	0.999	3	4	4	4	0	0	0	0	0	0	0	0	0	0	0	0	0	0	0	0	0	0	0	0	0	0	0	0	0	0	0	0	0	0	0	0	0
641	a	sp|P21333|FLNA_HUMAN	P21333	FLNA_HUMAN	FLNA	2647	65.6	Homo sapiens OX=9606	1:Experimental evidence at protein level	Filamin-A	1	0.999	263	479	457	479	1	1	1	4	3	4	285000000	340000000	285000000	1	1	1	5	4	5	368000000	415000000	368000000	0	0	0	2	2	2	8490000000	7970000000	8490000000	35	32	35	38	34	38
641	b	sp|Q14315|FLNC_HUMAN	Q14315	FLNC_HUMAN	FLNC	2725	4.4	Homo sapiens OX=9606	1:Experimental evidence at protein level	Filamin-C	1	0.999	23	23	1	1	0	0	0	0	0	0	0	0	0	0	0	0	0	0	0	0	0	0	0	0	0	0	0	0	0	0	0	3	0	0	4	0	0
642	a	sp|P22392|NDKB_HUMAN	P22392	NDKB_HUMAN	NME2	152	40.8	Homo sapiens OX=9606	1:Experimental evidence at protein level	Nucleoside diphosphate kinase B	1	0.999	5	8	7	8	3	2	3	3	0	3	228000000	0	228000000	2	2	2	4	0	4	161000000	0	161000000	0	0	0	0	0	0	0	0	0	0	0	0	0	0	0
643	a	sp|P22694|KAPCB_HUMAN	P22694	KAPCB_HUMAN	PRKACB	351	10.8	Homo sapiens OX=9606	1:Experimental evidence at protein level	cAMP-dependent protein kinase catalytic subunit beta	1	0.9985	3	2	2	2	0	0	0	0	0	0	0	0	0	0	0	0	0	0	0	0	0	0	0	0	0	0	0	0	0	0	0	0	0	0	0	0	0
644	a	sp|P23219|PGH1_HUMAN	P23219	PGH1_HUMAN	PTGS1	599	31.7	Homo sapiens OX=9606	1:Experimental evidence at protein level	Prostaglandin G/H synthase 1	1	0.999	13	15	14	15	0	0	0	0	0	0	0	0	0	0	0	0	0	0	0	0	0	0	0	0	0	0	0	0	0	0	0	0	0	0	0	0	0
645	a	sp|P23368|MAOM_HUMAN	P23368	MAOM_HUMAN	ME2	584	21.1	Homo sapiens OX=9606	1:Experimental evidence at protein level	NAD-dependent malic enzyme, mitochondrial	1	0.999	11	11	11	11	0	0	0	0	0	0	0	0	0	0	0	0	0	0	0	0	0	0	0	0	0	0	0	0	0	0	0	0	0	0	0	0	0
646	a	sp|P23528|COF1_HUMAN	P23528	COF1_HUMAN	CFL1	166	68.1	Homo sapiens OX=9606	1:Experimental evidence at protein level	Cofilin-1	1	0.999	14	19	19	19	2	2	2	4	3	4	229000000	147000000	229000000	5	5	5	5	4	5	297000000	203000000	297000000	0	0	0	0	0	0	0	0	0	3	3	3	3	2	3
647	a	sp|P24844|MYL9_HUMAN	P24844	MYL9_HUMAN	MYL9	172	64.5	Homo sapiens OX=9606	1:Experimental evidence at protein level	Myosin regulatory light polypeptide 9	1	0.999	21	52	14	14	0	0	0	0	0	0	0	0	0	0	0	0	0	0	0	0	0	0	0	0	0	0	0	0	0	0	0	4	1	1	5	2	2
647	b	sp|P19105|ML12A_HUMAN	P19105	ML12A_HUMAN	MYL12A	171	64.9	Homo sapiens OX=9606	1:Experimental evidence at protein level	Myosin regulatory light chain 12A	1	0.999	21	52	14	52	0	0	0	0	0	0	0	0	0	0	0	0	0	0	0	0	0	0	0	0	0	0	0	0	0	0	0	6	3	6	5	0	5
648	a	sp|P26038|MOES_HUMAN	P26038	MOES_HUMAN	MSN	577	21.5	Homo sapiens OX=9606	1:Experimental evidence at protein level	Moesin	1	0.999	12	14	8	14	0	0	0	0	0	0	0	0	0	1	0	1	0	0	0	0	0	0	0	0	0	0	0	0	0	0	0	4	2	4	7	4	7
649	a	sp|P27105|STOM_HUMAN	P27105	STOM_HUMAN	STOM	288	56.2	Homo sapiens OX=9606	1:Experimental evidence at protein level	Stomatin	1	0.999	19	35	35	35	0	0	0	0	0	0	0	0	0	0	0	0	0	0	0	0	0	0	0	0	0	0	0	0	0	0	0	2	2	2	2	2	2
650	a	sp|P27338|AOFB_HUMAN	P27338	AOFB_HUMAN	MAOB	520	31.2	Homo sapiens OX=9606	1:Experimental evidence at protein level	Amine oxidase [flavin-containing] B	1	0.999	13	13	13	13	0	0	0	0	0	0	0	0	0	0	0	0	0	0	0	0	0	0	0	0	0	0	0	0	0	0	0	0	0	0	0	0	0
651	a	sp|P28482|MK01_HUMAN	P28482	MK01_HUMAN	MAPK1	360	8.9	Homo sapiens OX=9606	1:Experimental evidence at protein level	Mitogen-activated protein kinase 1	1	0.998	3	2	2	2	0	0	0	0	0	0	0	0	0	0	0	0	0	0	0	0	0	0	0	0	0	0	0	0	0	0	0	0	0	0	0	0	0
652	a	sp|P29401|TKT_HUMAN	P29401	TKT_HUMAN	TKT	623	38.7	Homo sapiens OX=9606	1:Experimental evidence at protein level	Transketolase	1	0.999	18	31	31	31	17	17	17	14	13	14	497000000	495000000	497000000	13	13	13	13	12	13	411000000	412000000	411000000	0	0	0	0	0	0	0	0	0	0	0	0	0	0	0
653	a	sp|P29508|SPB3_HUMAN	P29508	SPB3_HUMAN	SERPINB3	390	7.7	Homo sapiens OX=9606	1:Experimental evidence at protein level	Serpin B3	1	0.9989	3	3	3	3	0	0	0	0	0	0	0	0	0	0	0	0	0	0	0	0	0	0	0	0	0	0	0	0	0	0	0	0	0	0	0	0	0
654	a	sp|P30153|2AAA_HUMAN	P30153	2AAA_HUMAN	PPP2R1A	589	9.7	Homo sapiens OX=9606	1:Experimental evidence at protein level	Serine/threonine-protein phosphatase 2A 65 kDa regulatory subunit A alpha isoform	1	0.999	4	3	3	3	0	0	0	0	0	0	0	0	0	0	0	0	0	0	0	0	0	0	0	0	0	0	0	0	0	0	0	0	0	0	0	0	0
655	a	sp|P30405|PPIF_HUMAN	P30405	PPIF_HUMAN	PPIF	207	23.7	Homo sapiens OX=9606	1:Experimental evidence at protein level	Peptidyl-prolyl cis-trans isomerase F, mitochondrial	1	0.999	4	5	5	5	0	0	0	0	0	0	0	0	0	0	0	0	0	0	0	0	0	0	0	0	0	0	0	0	0	0	0	0	0	0	0	0	0
656	a	sp|P31997|CEAM8_HUMAN	P31997	CEAM8_HUMAN	CEACAM8	349	12.3	Homo sapiens OX=9606	1:Experimental evidence at protein level	Carcinoembryonic antigen-related cell adhesion molecule 8	1	0.999	3	4	4	4	0	0	0	0	0	0	0	0	0	0	0	0	0	0	0	0	0	0	0	0	0	0	0	0	0	0	0	4	4	4	3	2	3
657	a	sp|P33176|KINH_HUMAN	P33176	KINH_HUMAN	KIF5B	963	8.9	Homo sapiens OX=9606	1:Experimental evidence at protein level	Kinesin-1 heavy chain	1	0.999	8	8	6	6	1	0	0	0	0	0	0	0	0	1	0	0	0	0	0	0	0	0	0	0	0	0	0	0	0	0	0	0	0	0	0	0	0
658	a	sp|P35527|K1C9_HUMAN	P35527	K1C9_HUMAN	KRT9	623	92.9	Homo sapiens	1:Experimental evidence at protein level	Keratin, type I cytoskeletal 9	1	0.999	237	516	512	516	5	5	5	12	12	12	313000000	307000000	313000000	14	13	14	21	20	21	453000000	443000000	453000000	11	11	11	8	7	8	166000000	163000000	166000000	23	23	23	23	23	23
658	b	sp|P13645|K1C10_HUMAN	P13645	K1C10_HUMAN	KRT10	584	78.4	Homo sapiens	1:Experimental evidence at protein level	Keratin, type I cytoskeletal 10	1	0.999	142	328	254	324	14	10	14	15	11	15	335000000	281000000	335000000	16	9	15	17	9	16	439000000	377000000	437000000	8	7	8	9	7	9	194000000	175000000	194000000	22	18	22	19	14	19
658	c	sp|P02533|K1C14_HUMAN	P02533	K1C14_HUMAN	KRT14	472	71	Homo sapiens OX=9606	1:Experimental evidence at protein level	Keratin, type I cytoskeletal 14	1	0.999	62	126	42	88	2	0	0	5	2	3	241000000	137000000	190000000	4	0	0	6	0	2	254000000	0	56600000	0	0	0	0	0	0	0	0	0	2	0	0	2	0	0
658	d	sp|P08779|K1C16_HUMAN	P08779	K1C16_HUMAN	KRT16	473	71.7	Homo sapiens OX=9606	1:Experimental evidence at protein level	Keratin, type I cytoskeletal 16	1	0.999	58	123	54	56	2	0	0	3	0	0	234000000	0	0	4	0	0	5	0	0	221000000	0	0	0	0	0	0	0	0	0	0	0	2	0	0	2	0	0
658	e	sp|Q04695|K1C17_HUMAN	Q04695	K1C17_HUMAN	KRT17	432	66.7	Homo sapiens OX=9606	1:Experimental evidence at protein level	Keratin, type I cytoskeletal 17	1	0.999	45	72	22	25	1	0	0	2	0	0	322000000	0	0	2	0	0	3	0	0	268000000	0	0	0	0	0	0	0	0	0	0	0	1	0	0	0	0	0
658	f	sp|Q7Z3Y8|K1C27_HUMAN	Q7Z3Y8	K1C27_HUMAN	KRT27	459	18.3	Homo sapiens OX=9606	1:Experimental evidence at protein level	Keratin, type I cytoskeletal 27	1	0.999	12	41	2	4	2	0	0	2	0	0	149000000	0	0	4	0	0	4	0	0	301000000	0	0	1	0	0	0	0	0	0	0	0	2	0	0	2	0	0
658	g	sp|Q9C075|K1C23_HUMAN	Q9C075	K1C23_HUMAN	KRT23	422	11.8	Homo sapiens OX=9606	1:Experimental evidence at protein level	Keratin, type I cytoskeletal 23	1	0.999	8	9	6	6	0	0	0	0	0	0	0	0	0	0	0	0	0	0	0	0	0	0	0	0	0	0	0	0	0	0	0	0	0	0	0	0	0
659	a	sp|P35579|MYH9_HUMAN	P35579	MYH9_HUMAN	MYH9	1960	55.6	Homo sapiens OX=9606	1:Experimental evidence at protein level	Myosin-9	1	0.999	182	360	312	360	1	1	1	0	0	0	0	0	0	2	2	2	2	2	2	271000000	271000000	271000000	0	0	0	0	0	0	0	0	0	47	40	47	45	37	45
659	b	sp|P35580|MYH10_HUMAN	P35580	MYH10_HUMAN	MYH10	1976	6.4	Homo sapiens OX=9606	1:Experimental evidence at protein level	Myosin-10	1	0.9977	22	40	1	1	0	0	0	0	0	0	0	0	0	0	0	0	0	0	0	0	0	0	0	0	0	0	0	0	0	0	0	5	0	0	5	0	0
659	c	sp|Q7Z406|MYH14_HUMAN	Q7Z406	MYH14_HUMAN	MYH14	1995	4.3	Homo sapiens OX=9606	1:Experimental evidence at protein level	Myosin-14	1	0.9987	13	18	2	2	0	0	0	0	0	0	0	0	0	0	0	0	0	0	0	0	0	0	0	0	0	0	0	0	0	0	0	3	0	0	3	0	0
660	a	sp|P36543|VATE1_HUMAN	P36543	VATE1_HUMAN	ATP6V1E1	226	14.2	Homo sapiens OX=9606	1:Experimental evidence at protein level	V-type proton ATPase subunit E 1	1	0.999	3	3	3	3	0	0	0	0	0	0	0	0	0	0	0	0	0	0	0	0	0	0	0	0	0	0	0	0	0	0	0	0	0	0	0	0	0
661	a	sp|P40227|TCPZ_HUMAN	P40227	TCPZ_HUMAN	CCT6A	531	18.8	Homo sapiens OX=9606	1:Experimental evidence at protein level	T-complex protein 1 subunit zeta	1	0.999	7	9	9	9	0	0	0	0	0	0	0	0	0	1	1	1	2	2	2	248000000	248000000	248000000	0	0	0	0	0	0	0	0	0	0	0	0	0	0	0
662	a	sp|P46783|RS10_HUMAN	P46783	RS10_HUMAN	RPS10	165	33.3	Homo sapiens OX=9606	1:Experimental evidence at protein level	40S ribosomal protein S10	1	0.999	5	8	8	8	4	4	4	3	0	3	294000000	0	294000000	4	4	4	5	3	5	297000000	0	297000000	0	0	0	0	0	0	0	0	0	0	0	0	0	0	0
663	a	sp|P47985|UCRI_HUMAN	P47985	UCRI_HUMAN	UQCRFS1	274	13.1	Homo sapiens OX=9606	1:Experimental evidence at protein level	Cytochrome b-c1 complex subunit Rieske, mitochondrial	1	0.999	3	3	3	3	0	0	0	0	0	0	0	0	0	0	0	0	0	0	0	0	0	0	0	0	0	0	0	0	0	0	0	0	0	0	0	0	0
664	a	sp|P48059|LIMS1_HUMAN	P48059	LIMS1_HUMAN	LIMS1	325	9.5	Homo sapiens OX=9606	1:Experimental evidence at protein level	LIM and senescent cell antigen-like-containing domain protein 1	1	0.999	4	6	0	6	0	0	0	0	0	0	0	0	0	0	0	0	0	0	0	0	0	0	0	0	0	0	0	0	0	0	0	0	0	0	0	0	0
665	a	sp|P49407|ARRB1_HUMAN	P49407	ARRB1_HUMAN	ARRB1	418	3.3	Homo sapiens OX=9606	1:Experimental evidence at protein level	Beta-arrestin-1	1	0.999	4	4	4	4	0	0	0	0	0	0	0	0	0	0	0	0	0	0	0	0	0	0	0	0	0	0	0	0	0	0	0	0	0	0	0	0	0
666	a	sp|P50395|GDIB_HUMAN	P50395	GDIB_HUMAN	GDI2	445	7.6	Homo sapiens OX=9606	1:Experimental evidence at protein level	Rab GDP dissociation inhibitor beta	1	0.999	2	3	3	3	0	0	0	0	0	0	0	0	0	2	2	2	0	0	0	0	0	0	0	0	0	0	0	0	0	0	0	0	0	0	0	0	0
667	a	sp|P50502|F10A1_HUMAN	P50502	F10A1_HUMAN	ST13	369	18.4	Homo sapiens OX=9606	1:Experimental evidence at protein level	Hsc70-interacting protein	1	0.999	6	10	6	10	6	4	6	6	0	6	449000000	0	449000000	4	2	4	5	0	5	296000000	0	296000000	0	0	0	0	0	0	0	0	0	0	0	0	0	0	0
668	a	sp|P50552|VASP_HUMAN	P50552	VASP_HUMAN	VASP	380	8.7	Homo sapiens OX=9606	1:Experimental evidence at protein level	Vasodilator-stimulated phosphoprotein	1	0.999	4	4	4	4	0	0	0	0	0	0	0	0	0	0	0	0	0	0	0	0	0	0	0	0	0	0	0	0	0	0	0	0	0	0	0	0	0
669	a	sp|P50570|DYN2_HUMAN	P50570	DYN2_HUMAN	DNM2	870	3	Homo sapiens OX=9606	1:Experimental evidence at protein level	Dynamin-2	1	0.999	2	3	3	3	0	0	0	0	0	0	0	0	0	0	0	0	0	0	0	0	0	0	0	0	0	0	0	0	0	0	0	1	1	1	0	0	0
670	a	sp|P51692|STA5B_HUMAN	P51692	STA5B_HUMAN	STAT5B	787	7.1	Homo sapiens OX=9606	1:Experimental evidence at protein level	Signal transducer and activator of transcription 5B	1	0.999	4	3	3	3	0	0	0	0	0	0	0	0	0	0	0	0	0	0	0	0	0	0	0	0	0	0	0	0	0	0	0	0	0	0	0	0	0
671	a	sp|P52597|HNRPF_HUMAN	P52597	HNRPF_HUMAN	HNRNPF	415	17.3	Homo sapiens OX=9606	1:Experimental evidence at protein level	Heterogeneous nuclear ribonucleoprotein F	1	0.999	4	7	6	7	2	2	2	2	0	2	177000000	0	177000000	4	3	4	4	3	4	182000000	0	182000000	0	0	0	0	0	0	0	0	0	0	0	0	0	0	0
671	b	sp|P31943|HNRH1_HUMAN	P31943	HNRH1_HUMAN	HNRNPH1	449	7.6	Homo sapiens OX=9606	1:Experimental evidence at protein level	Heterogeneous nuclear ribonucleoprotein H	0.9995	0.999	2	3	2	2	1	1	1	2	0	0	218000000	0	0	2	1	1	2	0	0	153000000	0	0	0	0	0	0	0	0	0	0	0	0	0	0	0	0	0
672	a	sp|P58107|EPIPL_HUMAN	P58107	EPIPL_HUMAN	EPPK1	5088	4.6	Homo sapiens OX=9606	1:Experimental evidence at protein level	Epiplakin	1	0.999	3	3	3	3	0	0	0	0	0	0	0	0	0	0	0	0	0	0	0	0	0	0	0	0	0	0	0	0	0	0	0	0	0	0	0	0	0
673	a	sp|P60660|MYL6_HUMAN	P60660	MYL6_HUMAN	MYL6	151	68.2	Homo sapiens OX=9606	1:Experimental evidence at protein level	Myosin light polypeptide 6	1	0.999	21	44	43	44	0	0	0	0	0	0	0	0	0	0	0	0	2	2	2	299000000	298000000	299000000	0	0	0	0	0	0	0	0	0	5	5	5	6	5	6
674	a	sp|P60842|IF4A1_HUMAN	P60842	IF4A1_HUMAN	EIF4A1	406	6.9	Homo sapiens OX=9606	1:Experimental evidence at protein level	Eukaryotic initiation factor 4A-I	1	0.999	2	3	3	3	1	1	1	0	0	0	0	0	0	2	2	2	2	0	2	0	0	0	0	0	0	0	0	0	0	0	0	0	0	0	0	0	0
675	a	sp|P61163|ACTZ_HUMAN	P61163	ACTZ_HUMAN	ACTR1A	376	15.4	Homo sapiens OX=9606	1:Experimental evidence at protein level	Alpha-centractin	1	0.999	5	5	5	5	0	0	0	0	0	0	0	0	0	0	0	0	0	0	0	0	0	0	0	0	0	0	0	0	0	0	0	0	0	0	0	0	0
676	a	sp|P61224|RAP1B_HUMAN	P61224	RAP1B_HUMAN	RAP1B	184	44	Homo sapiens OX=9606	1:Experimental evidence at protein level	Ras-related protein Rap-1b	1	0.999	8	15	2	15	0	0	0	0	0	0	0	0	0	1	0	1	0	0	0	0	0	0	0	0	0	0	0	0	0	0	0	0	0	0	0	0	0
676	b	sp|P62834|RAP1A_HUMAN	P62834	RAP1A_HUMAN	RAP1A	184	44	Homo sapiens OX=9606	1:Experimental evidence at protein level	Ras-related protein Rap-1A	1	0.999	8	14	1	1	0	0	0	0	0	0	0	0	0	1	0	0	0	0	0	0	0	0	0	0	0	0	0	0	0	0	0	0	0	0	0	0	0
677	a	sp|P61586|RHOA_HUMAN	P61586	RHOA_HUMAN	RHOA	193	36.8	Homo sapiens OX=9606	1:Experimental evidence at protein level	Transforming protein RhoA	1	0.999	6	7	5	7	0	0	0	0	0	0	0	0	0	1	1	1	0	0	0	0	0	0	0	0	0	0	0	0	0	0	0	0	0	0	0	0	0
678	a	sp|P62136|PP1A_HUMAN	P62136	PP1A_HUMAN	PPP1CA	330	19.7	Homo sapiens OX=9606	1:Experimental evidence at protein level	Serine/threonine-protein phosphatase PP1-alpha catalytic subunit	1	0.999	6	6	3	6	0	0	0	0	0	0	0	0	0	0	0	0	0	0	0	0	0	0	0	0	0	0	0	0	0	0	0	0	0	0	0	0	0
679	a	sp|P62701|RS4X_HUMAN	P62701	RS4X_HUMAN	RPS4X	263	28.9	Homo sapiens OX=9606	1:Experimental evidence at protein level	40S ribosomal protein S4, X isoform	1	0.999	6	5	5	5	0	0	0	2	2	2	235000000	235000000	235000000	4	4	4	3	3	3	203000000	203000000	203000000	0	0	0	0	0	0	0	0	0	0	0	0	0	0	0
680	a	sp|P62805|H4_HUMAN	P62805	H4_HUMAN	H4C1	103	54.4	Homo sapiens OX=9606	1:Experimental evidence at protein level	Histone H4	1	0.999	13	55	55	55	10	10	10	10	10	10	1150000000	1150000000	1150000000	20	20	20	14	14	14	1850000000	1850000000	1850000000	3	3	3	3	2	3	394000000	365000000	394000000	6	6	6	5	4	5
681	a	sp|P62873|GBB1_HUMAN	P62873	GBB1_HUMAN	GNB1	340	15.6	Homo sapiens OX=9606	1:Experimental evidence at protein level	Guanine nucleotide-binding protein G(I)/G(S)/G(T) subunit beta-1	1	0.999	6	8	2	8	0	0	0	0	0	0	0	0	0	0	0	0	0	0	0	0	0	0	2	0	2	0	0	0	0	0	0	0	0	0	0	0	0
682	a	sp|P62937|PPIA_HUMAN	P62937	PPIA_HUMAN	PPIA	165	63	Homo sapiens	1:Experimental evidence at protein level	Peptidyl-prolyl cis-trans isomerase A	1	0.999	9	35	27	35	10	7	10	11	8	11	768000000	769000000	768000000	12	9	12	9	7	9	713000000	679000000	713000000	0	0	0	0	0	0	0	0	0	0	0	0	0	0	0
683	a	sp|P63104|1433Z_HUMAN	P63104	1433Z_HUMAN	YWHAZ	245	44.9	Homo sapiens OX=9606	1:Experimental evidence at protein level	14-3-3 protein zeta/delta	1	0.999	13	24	13	24	3	1	3	3	0	3	256000000	0	256000000	2	1	2	3	0	3	254000000	0	254000000	0	0	0	0	0	0	0	0	0	2	1	2	2	0	2
683	b	sp|P62258|1433E_HUMAN	P62258	1433E_HUMAN	YWHAE	255	46.3	Homo sapiens OX=9606	1:Experimental evidence at protein level	14-3-3 protein epsilon	1	0.999	10	19	10	10	5	3	3	5	3	3	275000000	0	0	2	1	1	3	0	0	298000000	0	0	0	0	0	0	0	0	0	0	0	1	0	0	0	0	0
683	c	sp|Q04917|1433F_HUMAN	Q04917	1433F_HUMAN	YWHAH	246	40.2	Homo sapiens OX=9606	1:Experimental evidence at protein level	14-3-3 protein eta	1	0.999	9	15	6	6	2	0	0	2	0	0	270000000	0	0	1	0	0	2	0	0	236000000	0	0	0	0	0	0	0	0	0	0	0	1	0	0	0	0	0
683	d	sp|P31946|1433B_HUMAN	P31946	1433B_HUMAN	YWHAB	246	19.9	Homo sapiens OX=9606	1:Experimental evidence at protein level	14-3-3 protein beta/alpha	0.9999	0.999	6	12	1	1	2	0	0	2	0	0	270000000	0	0	1	0	0	2	0	0	236000000	0	0	0	0	0	0	0	0	0	0	0	1	0	0	0	0	0
683	e	sp|P27348|1433T_HUMAN	P27348	1433T_HUMAN	YWHAQ	245	18.8	Homo sapiens OX=9606	1:Experimental evidence at protein level	14-3-3 protein theta	0.9999	0.999	5	12	1	1	2	0	0	2	0	0	270000000	0	0	1	0	0	2	0	0	236000000	0	0	0	0	0	0	0	0	0	0	0	1	0	0	0	0	0
683	f	sp|P61981|1433G_HUMAN	P61981	1433G_HUMAN	YWHAG	247	11.3	Homo sapiens OX=9606	1:Experimental evidence at protein level	14-3-3 protein gamma	0.9994	0.999	3	10	1	1	2	0	0	2	0	0	270000000	0	0	1	0	0	2	0	0	236000000	0	0	0	0	0	0	0	0	0	0	0	1	0	0	0	0	0
684	a	sp|P63241|IF5A1_HUMAN	P63241	IF5A1_HUMAN	EIF5A	154	63.6	Homo sapiens OX=9606	1:Experimental evidence at protein level	Eukaryotic translation initiation factor 5A-1	1	0.999	10	17	13	17	8	6	8	6	0	6	376000000	0	376000000	6	5	6	8	2	8	214000000	0	214000000	0	0	0	0	0	0	0	0	0	1	1	1	0	0	0
685	a	sp|P63261|ACTG_HUMAN	P63261	ACTG_HUMAN	ACTG1	375	92	Homo sapiens OX=9606	1:Experimental evidence at protein level	Actin, cytoplasmic 2	1	0.999	149	705	6	705	55	0	55	31	0	31	2390000000	0	2390000000	83	0	83	39	0	39	2090000000	0	2090000000	5	0	5	6	0	6	379000000	0	379000000	29	0	29	33	0	33
685	b	sp|P60709|ACTB_HUMAN	P60709	ACTB_HUMAN	ACTB	375	92.3	Homo sapiens OX=9606	1:Experimental evidence at protein level	Actin, cytoplasmic 1	1	0.999	149	704	5	5	55	0	0	32	0	0	2400000000	0	0	85	2	2	41	2	2	2250000000	208000000	208000000	5	0	0	6	0	0	379000000	0	0	29	0	0	33	0	0
685	c	sp|P68032|ACTC_HUMAN	P68032	ACTC_HUMAN	ACTC1	377	65.8	Homo sapiens OX=9606	1:Experimental evidence at protein level	Actin, alpha cardiac muscle 1	1	0.999	92	362	5	50	30	0	2	17	0	2	923000000	0	740000000	42	0	4	19	0	3	1010000000	0	791000000	4	2	3	6	0	3	232000000	0	148000000	21	0	4	23	0	3
685	e	sp|Q562R1|ACTBL_HUMAN	Q562R1	ACTBL_HUMAN	ACTBL2	376	63.3	Homo sapiens OX=9606	1:Experimental evidence at protein level	Beta-actin-like protein 2	1	0.999	65	233	14	14	5	0	0	6	0	0	645000000	0	0	8	0	0	6	0	0	879000000	0	0	0	0	0	0	0	0	0	0	0	9	0	0	11	0	0
685	g	sp|P0CG39|POTEJ_HUMAN	P0CG39	POTEJ_HUMAN	POTEJ	1038	18.1	Homo sapiens OX=9606	3:Protein inferred from homology	POTE ankyrin domain family member J	1	0.999	48	110	1	4	16	0	0	3	0	0	865000000	0	0	25	1	2	4	0	0	1320000000	0	0	1	0	0	0	0	0	0	0	0	7	0	0	10	0	0
686	a	sp|P67809|YBOX1_HUMAN	P67809	YBOX1_HUMAN	YBX1	324	25.9	Homo sapiens OX=9606	1:Experimental evidence at protein level	Y-box-binding protein 1	1	0.999	5	6	3	6	2	0	2	0	0	0	0	0	0	2	2	2	3	2	3	0	0	0	0	0	0	0	0	0	0	0	0	1	0	1	0	0	0
687	a	sp|P68036|UB2L3_HUMAN	P68036	UB2L3_HUMAN	UBE2L3	154	15.6	Homo sapiens OX=9606	1:Experimental evidence at protein level	Ubiquitin-conjugating enzyme E2 L3	1	0.999	3	3	3	3	0	0	0	0	0	0	0	0	0	0	0	0	0	0	0	0	0	0	0	0	0	0	0	0	0	0	0	0	0	0	0	0	0
688	a	sp|P68104|EF1A1_HUMAN	P68104	EF1A1_HUMAN	EEF1A1	462	45.5	Homo sapiens OX=9606	1:Experimental evidence at protein level	Elongation factor 1-alpha 1	1	0.999	16	46	46	46	16	16	16	12	0	12	562000000	0	562000000	15	15	15	16	0	16	599000000	0	599000000	0	0	0	0	0	0	0	0	0	1	1	1	0	0	0
689	a	sp|P68871|HBB_HUMAN	P68871	HBB_HUMAN	HBB	147	80.3	Homo sapiens	1:Experimental evidence at protein level	Hemoglobin subunit beta	1	0.999	16	41	22	41	0	0	0	0	0	0	0	0	0	0	0	0	0	0	0	0	0	0	3	1	3	4	0	4	180000000	0	180000000	22	12	22	15	8	15
689	b	sp|P02042|HBD_HUMAN	P02042	HBD_HUMAN	HBD	147	46.3	Homo sapiens OX=9606	1:Experimental evidence at protein level	Hemoglobin subunit delta	1	0.999	8	20	1	1	0	0	0	0	0	0	0	0	0	0	0	0	0	0	0	0	0	0	2	0	0	3	0	0	163000000	0	0	11	1	1	8	0	0
690	a	sp|P69905|HBA_HUMAN	P69905	HBA_HUMAN	HBA1	142	73.2	Homo sapiens	1:Experimental evidence at protein level	Hemoglobin subunit alpha	1	0.999	14	25	25	25	0	0	0	0	0	0	0	0	0	0	0	0	0	0	0	0	0	0	1	1	1	0	0	0	0	0	0	17	17	17	16	15	16
691	a	sp|Q00610|CLH1_HUMAN	Q00610	CLH1_HUMAN	CLTC	1675	29.8	Homo sapiens OX=9606	1:Experimental evidence at protein level	Clathrin heavy chain 1	1	0.999	36	46	46	46	2	2	2	4	3	4	234000000	220000000	234000000	5	5	5	6	4	6	274000000	210000000	274000000	0	0	0	0	0	0	0	0	0	0	0	0	0	0	0
692	a	sp|Q01085|TIAR_HUMAN	Q01085	TIAR_HUMAN	TIAL1	375	10.9	Homo sapiens OX=9606	1:Experimental evidence at protein level	Nucleolysin TIAR	1	0.999	4	3	3	3	0	0	0	0	0	0	0	0	0	0	0	0	0	0	0	0	0	0	0	0	0	0	0	0	0	0	0	0	0	0	0	0	0
693	a	sp|Q01518|CAP1_HUMAN	Q01518	CAP1_HUMAN	CAP1	475	26.9	Homo sapiens OX=9606	1:Experimental evidence at protein level	Adenylyl cyclase-associated protein 1	1	0.999	10	14	14	14	6	6	6	5	4	5	1390000000	1390000000	1390000000	2	2	2	4	4	4	1170000000	1170000000	1170000000	0	0	0	0	0	0	0	0	0	1	1	1	2	2	2
694	a	sp|Q01628|IFM3_HUMAN	Q01628	IFM3_HUMAN	IFITM3	133	30.8	Homo sapiens OX=9606	1:Experimental evidence at protein level	Interferon-induced transmembrane protein 3	1	0.999	2	2	2	2	0	0	0	0	0	0	0	0	0	0	0	0	0	0	0	0	0	0	0	0	0	0	0	0	0	0	0	0	0	0	0	0	0
695	a	sp|Q01813|PFKAP_HUMAN	Q01813	PFKAP_HUMAN	PFKP	784	19.8	Homo sapiens OX=9606	1:Experimental evidence at protein level	ATP-dependent 6-phosphofructokinase, platelet type	1	0.999	12	12	10	12	0	0	0	0	0	0	0	0	0	0	0	0	0	0	0	0	0	0	0	0	0	0	0	0	0	0	0	0	0	0	0	0	0
695	b	sp|P17858|PFKAL_HUMAN	P17858	PFKAL_HUMAN	PFKL	780	5.8	Homo sapiens OX=9606	1:Experimental evidence at protein level	ATP-dependent 6-phosphofructokinase, liver type	0.9998	0.999	3	3	1	1	0	0	0	0	0	0	0	0	0	1	1	1	0	0	0	0	0	0	0	0	0	0	0	0	0	0	0	0	0	0	0	0	0
697	a	sp|Q05209|PTN12_HUMAN	Q05209	PTN12_HUMAN	PTPN12	780	9.1	Homo sapiens OX=9606	1:Experimental evidence at protein level	Tyrosine-protein phosphatase non-receptor type 12	1	0.999	6	5	5	5	0	0	0	0	0	0	0	0	0	0	0	0	0	0	0	0	0	0	0	0	0	0	0	0	0	0	0	0	0	0	0	0	0
698	a	sp|Q12906|ILF3_HUMAN	Q12906	ILF3_HUMAN	ILF3	894	10.1	Homo sapiens OX=9606	1:Experimental evidence at protein level	Interleukin enhancer-binding factor 3	1	0.999	8	7	7	7	5	5	5	5	4	5	175000000	157000000	175000000	2	2	2	5	4	5	110000000	99100000	110000000	0	0	0	0	0	0	0	0	0	0	0	0	0	0	0
699	a	sp|Q13045|FLII_HUMAN	Q13045	FLII_HUMAN	FLII	1269	5.6	Homo sapiens OX=9606	1:Experimental evidence at protein level	Protein flightless-1 homolog	1	0.999	7	7	7	7	0	0	0	0	0	0	0	0	0	0	0	0	0	0	0	0	0	0	0	0	0	0	0	0	0	0	0	0	0	0	0	0	0
700	a	sp|Q13303|KCAB2_HUMAN	Q13303	KCAB2_HUMAN	KCNAB2	367	6.8	Homo sapiens OX=9606	1:Experimental evidence at protein level	Voltage-gated potassium channel subunit beta-2	1	0.999	3	3	3	3	0	0	0	0	0	0	0	0	0	0	0	0	0	0	0	0	0	0	0	0	0	0	0	0	0	0	0	2	2	2	0	0	0
701	a	sp|Q13576|IQGA2_HUMAN	Q13576	IQGA2_HUMAN	IQGAP2	1575	21.1	Homo sapiens OX=9606	1:Experimental evidence at protein level	Ras GTPase-activating-like protein IQGAP2	1	0.999	28	30	28	30	0	0	0	0	0	0	0	0	0	0	0	0	0	0	0	0	0	0	0	0	0	0	0	0	0	0	0	0	0	0	0	0	0
701	b	sp|P46940|IQGA1_HUMAN	P46940	IQGA1_HUMAN	IQGAP1	1657	10.1	Homo sapiens OX=9606	1:Experimental evidence at protein level	Ras GTPase-activating-like protein IQGAP1	1	0.999	13	11	9	9	0	0	0	0	0	0	0	0	0	2	2	2	0	0	0	0	0	0	0	0	0	0	0	0	0	0	0	7	7	7	4	4	4
702	a	sp|Q13586|STIM1_HUMAN	Q13586	STIM1_HUMAN	STIM1	685	11.4	Homo sapiens OX=9606	1:Experimental evidence at protein level	Stromal interaction molecule 1	1	0.999	7	6	6	6	0	0	0	0	0	0	0	0	0	0	0	0	0	0	0	0	0	0	0	0	0	0	0	0	0	0	0	0	0	0	0	0	0
703	a	sp|Q13637|RAB32_HUMAN	Q13637	RAB32_HUMAN	RAB32	225	21.8	Homo sapiens OX=9606	1:Experimental evidence at protein level	Ras-related protein Rab-32	1	0.999	4	4	4	4	0	0	0	0	0	0	0	0	0	0	0	0	0	0	0	0	0	0	0	0	0	0	0	0	0	0	0	0	0	0	0	0	0
704	a	sp|Q14103|HNRPD_HUMAN	Q14103	HNRPD_HUMAN	HNRNPD	355	14.1	Homo sapiens OX=9606	1:Experimental evidence at protein level	Heterogeneous nuclear ribonucleoprotein D0	1	0.999	4	9	9	9	2	2	2	3	2	3	175000000	146000000	175000000	3	3	3	3	2	3	229000000	258000000	229000000	1	1	1	0	0	0	0	0	0	1	1	1	0	0	0
705	a	sp|Q14624|ITIH4_HUMAN	Q14624	ITIH4_HUMAN	ITIH4	930	54.2	Homo sapiens OX=9606	1:Experimental evidence at protein level	Inter-alpha-trypsin inhibitor heavy chain H4	1	0.999	60	171	171	171	0	0	0	0	0	0	0	0	0	0	0	0	0	0	0	0	0	0	47	47	47	38	37	38	1960000000	1950000000	1960000000	29	29	29	29	28	29
706	a	sp|Q15746|MYLK_HUMAN	Q15746	MYLK_HUMAN	MYLK	1914	3.3	Homo sapiens OX=9606	1:Experimental evidence at protein level	Myosin light chain kinase, smooth muscle	1	0.999	7	7	6	7	0	0	0	0	0	0	0	0	0	0	0	0	0	0	0	0	0	0	0	0	0	0	0	0	0	0	0	0	0	0	0	0	0
706	b	sp|Q16539|MK14_HUMAN	Q16539	MK14_HUMAN	MAPK14	360	5.8	Homo sapiens OX=9606	1:Experimental evidence at protein level	Mitogen-activated protein kinase 14	0.998	0.999	2	2	1	1	0	0	0	0	0	0	0	0	0	0	0	0	0	0	0	0	0	0	0	0	0	0	0	0	0	0	0	0	0	0	0	0	0
707	a	sp|Q16555|DPYL2_HUMAN	Q16555	DPYL2_HUMAN	DPYSL2	572	8	Homo sapiens OX=9606	1:Experimental evidence at protein level	Dihydropyrimidinase-related protein 2	1	0.999	3	2	2	2	0	0	0	0	0	0	0	0	0	0	0	0	0	0	0	0	0	0	0	0	0	0	0	0	0	0	0	0	0	0	0	0	0
708	a	sp|Q16777|H2A2C_HUMAN	Q16777	H2A2C_HUMAN	H2AC20	129	58.1	Homo sapiens OX=9606	1:Experimental evidence at protein level	Histone H2A type 2-C	1	0.999	16	60	19	60	10	5	10	5	0	5	2220000000	0	2220000000	13	5	13	7	0	7	3350000000	0	3350000000	9	1	9	7	0	7	505000000	0	505000000	10	1	10	7	0	7
708	b	sp|P04908|H2A1B_HUMAN	P04908	H2A1B_HUMAN	H2AC4	130	57.7	Homo sapiens OX=9606	1:Experimental evidence at protein level	Histone H2A type 1-B/E	1	0.999	16	53	8	12	8	2	3	6	0	3	2170000000	0	838000000	13	4	5	7	0	3	3200000000	0	608000000	8	0	0	7	0	0	491000000	0	0	10	0	1	7	0	0
708	c	sp|P0C0S5|H2AZ_HUMAN	P0C0S5	H2AZ_HUMAN	H2AZ1	128	43	Homo sapiens OX=9606	1:Experimental evidence at protein level	Histone H2A.Z	1	0.999	5	21	5	5	3	0	0	2	0	0	1790000000	0	0	6	1	1	4	0	2	4270000000	0	0	3	1	1	2	0	0	319000000	0	0	3	1	1	3	0	0
709	a	sp|Q27J81|INF2_HUMAN	Q27J81	INF2_HUMAN	INF2	1249	21.5	Homo sapiens OX=9606	1:Experimental evidence at protein level	Inverted formin-2	1	0.999	18	20	20	20	0	0	0	0	0	0	0	0	0	0	0	0	0	0	0	0	0	0	0	0	0	0	0	0	0	0	0	0	0	0	0	0	0
710	a	sp|Q71DI3|H32_HUMAN	Q71DI3	H32_HUMAN	H3C15	136	55.1	Homo sapiens OX=9606	1:Experimental evidence at protein level	Histone H3.2	1	0.999	6	24	6	24	3	0	3	2	0	2	1190000000	0	1190000000	5	2	5	6	2	6	1540000000	0	1540000000	5	1	5	4	0	4	542000000	0	542000000	2	0	2	2	0	2
710	b	sp|P68431|H31_HUMAN	P68431	H31_HUMAN	H3C1	136	55.1	Homo sapiens OX=9606	1:Experimental evidence at protein level	Histone H3.1	0.9999	0.999	6	19	1	1	3	0	0	2	0	0	1190000000	0	0	4	1	1	5	0	0	1350000000	0	0	4	0	0	3	0	0	551000000	0	0	2	0	0	2	0	0
710	c	sp|P84243|H33_HUMAN	P84243	H33_HUMAN	H3-3A	136	45.6	Homo sapiens OX=9606	1:Experimental evidence at protein level	Histone H3.3	0.9999	0.999	5	19	2	2	3	0	0	2	0	0	1190000000	0	0	4	1	1	4	0	0	1380000000	0	0	4	0	0	3	0	0	551000000	0	0	2	0	0	2	0	0
710	d	sp|Q5TEC6|H3PS2_HUMAN	Q5TEC6	H3PS2_HUMAN	H3-2	136	34.6	Homo sapiens OX=9606	1:Experimental evidence at protein level	Histone HIST2H3PS2	0.9997	0.9965	5	19	1	1	3	0	0	2	0	0	1190000000	0	0	3	0	0	4	0	0	1350000000	0	0	4	0	0	3	0	0	551000000	0	0	3	1	1	3	0	0
711	a	sp|Q7M135|LYSC_LYSEN	Q7M135	LYSC_LYSEN		269	42.8	Lysobacter enzymogenes	1:Experimental evidence at protein level	Lysyl endopeptidase	1	0.999	49	228	228	228	12	12	12	12	12	12	4000000000	4000000000	4000000000	13	13	13	14	14	14	5880000000	5880000000	5880000000	47	47	47	20	20	20	29000000000	29000000000	29000000000	33	33	33	20	20	20
712	a	sp|Q86UX7|URP2_HUMAN	Q86UX7	URP2_HUMAN	FERMT3	667	64.9	Homo sapiens OX=9606	1:Experimental evidence at protein level	Fermitin family homolog 3	1	0.999	56	75	75	75	0	0	0	0	0	0	0	0	0	0	0	0	0	0	0	0	0	0	0	0	0	0	0	0	0	0	0	4	4	4	3	3	3
713	a	sp|Q8NC51|PAIRB_HUMAN	Q8NC51	PAIRB_HUMAN	SERBP1	408	39.5	Homo sapiens OX=9606	1:Experimental evidence at protein level	Plasminogen activator inhibitor 1 RNA-binding protein	1	0.999	13	24	24	24	14	14	14	12	11	12	420000000	411000000	420000000	9	9	9	10	9	10	415000000	424000000	415000000	0	0	0	0	0	0	0	0	0	0	0	0	0	0	0
714	a	sp|Q8TC12|RDH11_HUMAN	Q8TC12	RDH11_HUMAN	RDH11	318	10.4	Homo sapiens OX=9606	1:Experimental evidence at protein level	Retinol dehydrogenase 11	1	0.999	3	2	2	2	0	0	0	0	0	0	0	0	0	0	0	0	0	0	0	0	0	0	0	0	0	0	0	0	0	0	0	0	0	0	0	0	0
715	a	sp|Q8TF42|UBS3B_HUMAN	Q8TF42	UBS3B_HUMAN	UBASH3B	649	1.4	Homo sapiens OX=9606	1:Experimental evidence at protein level	Ubiquitin-associated and SH3 domain-containing protein B	1	0.999	2	2	2	2	0	0	0	0	0	0	0	0	0	0	0	0	0	0	0	0	0	0	0	0	0	0	0	0	0	0	0	0	0	0	0	0	0
716	a	sp|Q93084|AT2A3_HUMAN	Q93084	AT2A3_HUMAN	ATP2A3	999	28.5	Homo sapiens OX=9606	1:Experimental evidence at protein level	Sarcoplasmic/endoplasmic reticulum calcium ATPase 3	1	0.999	31	34	31	34	0	0	0	0	0	0	0	0	0	0	0	0	0	0	0	0	0	0	0	0	0	0	0	0	0	0	0	0	0	0	0	0	0
716	b	sp|P16615|AT2A2_HUMAN	P16615	AT2A2_HUMAN	ATP2A2	1042	13	Homo sapiens OX=9606	1:Experimental evidence at protein level	Sarcoplasmic/endoplasmic reticulum calcium ATPase 2	1	0.999	12	13	10	10	0	0	0	0	0	0	0	0	0	0	0	0	0	0	0	0	0	0	0	0	0	0	0	0	0	0	0	0	0	0	0	0	0
717	a	sp|Q96AE4|FUBP1_HUMAN	Q96AE4	FUBP1_HUMAN	FUBP1	644	16.5	Homo sapiens OX=9606	1:Experimental evidence at protein level	Far upstream element-binding protein 1	1	0.999	11	16	14	16	11	10	11	11	7	11	288000000	298000000	288000000	5	4	5	10	6	10	178000000	161000000	178000000	0	0	0	0	0	0	0	0	0	0	0	0	0	0	0
718	a	sp|Q96BM9|ARL8A_HUMAN	Q96BM9	ARL8A_HUMAN	ARL8A	186	25.8	Homo sapiens OX=9606	1:Experimental evidence at protein level	ADP-ribosylation factor-like protein 8A	1	0.999	4	4	4	4	0	0	0	0	0	0	0	0	0	0	0	0	0	0	0	0	0	0	0	0	0	0	0	0	0	0	0	0	0	0	0	0	0
719	a	sp|Q99439|CNN2_HUMAN	Q99439	CNN2_HUMAN	CNN2	309	23.3	Homo sapiens OX=9606	1:Experimental evidence at protein level	Calponin-2	1	0.999	6	10	10	10	0	0	0	0	0	0	0	0	0	0	0	0	0	0	0	0	0	0	0	0	0	0	0	0	0	0	0	0	0	0	0	0	0
720	a	sp|Q9BQE3|TBA1C_HUMAN	Q9BQE3	TBA1C_HUMAN	TUBA1C	449	69.7	Homo sapiens OX=9606	1:Experimental evidence at protein level	Tubulin alpha-1C chain	1	0.999	53	110	4	31	12	0	5	14	0	6	515000000	0	460000000	17	1	7	16	0	7	542000000	0	454000000	0	0	0	0	0	0	0	0	0	10	0	3	10	0	5
720	b	sp|P68366|TBA4A_HUMAN	P68366	TBA4A_HUMAN	TUBA4A	448	61.2	Homo sapiens OX=9606	1:Experimental evidence at protein level	Tubulin alpha-4A chain	1	0.999	50	96	9	14	10	1	3	10	0	2	410000000	0	223000000	15	2	4	12	0	2	409000000	0	504000000	0	0	0	0	0	0	0	0	0	7	0	0	5	0	0
720	c	sp|Q9NY65|TBA8_HUMAN	Q9NY65	TBA8_HUMAN	TUBA8	449	50.3	Homo sapiens OX=9606	1:Experimental evidence at protein level	Tubulin alpha-8 chain	1	0.999	40	80	8	10	7	0	0	9	0	0	411000000	0	0	9	0	0	9	0	0	329000000	0	0	0	0	0	0	0	0	0	0	0	7	0	0	5	0	0
720	d	sp|Q71U36|TBA1A_HUMAN	Q71U36	TBA1A_HUMAN	TUBA1A	451	66.7	Homo sapiens OX=9606	1:Experimental evidence at protein level	Tubulin alpha-1A chain	0.4266	0.999	53	106	0	1	13	0	0	14	0	0	494000000	0	0	18	0	0	16	0	0	536000000	0	0	0	0	0	0	0	0	0	0	0	8	0	0	8	0	0
720	g	sp|P68363|TBA1B_HUMAN	P68363	TBA1B_HUMAN	TUBA1B	451	66.7	Homo sapiens OX=9606	1:Experimental evidence at protein level	Tubulin alpha-1B chain	0.1477	0.999	55	116	0	82	14	0	7	15	0	8	483000000	0	431000000	20	0	11	17	0	10	532000000	0	368000000	0	0	0	0	0	0	0	0	0	10	0	7	10	0	5
722	a	sp|Q9HBI1|PARVB_HUMAN	Q9HBI1	PARVB_HUMAN	PARVB	364	39.3	Homo sapiens OX=9606	1:Experimental evidence at protein level	Beta-parvin	1	0.999	12	12	12	12	0	0	0	0	0	0	0	0	0	0	0	0	0	0	0	0	0	0	0	0	0	0	0	0	0	0	0	0	0	0	0	0	0
723	a	sp|Q9NR31|SAR1A_HUMAN	Q9NR31	SAR1A_HUMAN	SAR1A	198	28.8	Homo sapiens OX=9606	1:Experimental evidence at protein level	GTP-binding protein SAR1a	1	0.999	6	6	6	6	0	0	0	0	0	0	0	0	0	0	0	0	0	0	0	0	0	0	0	0	0	0	0	0	0	0	0	0	0	0	0	0	0
724	a	sp|Q9NVA2|SEP11_HUMAN	Q9NVA2	SEP11_HUMAN	SEPTIN11	429	10.5	Homo sapiens OX=9606	1:Experimental evidence at protein level	Septin-11	1	0.999	4	5	3	5	4	3	4	4	2	4	212000000	0	212000000	1	0	1	3	0	3	140000000	0	140000000	0	0	0	0	0	0	0	0	0	0	0	0	0	0	0
724	b	sp|Q16181|SEPT7_HUMAN	Q16181	SEPT7_HUMAN	SEPTIN7	437	5.3	Homo sapiens OX=9606	1:Experimental evidence at protein level	Septin-7	0.9995	0.999	2	3	1	1	2	1	1	0	0	0	0	0	0	1	0	0	0	0	0	0	0	0	0	0	0	0	0	0	0	0	0	0	0	0	0	0	0
725	a	sp|Q9NYL9|TMOD3_HUMAN	Q9NYL9	TMOD3_HUMAN	TMOD3	352	47.7	Homo sapiens OX=9606	1:Experimental evidence at protein level	Tropomodulin-3	1	0.999	12	16	16	16	0	0	0	0	0	0	0	0	0	0	0	0	0	0	0	0	0	0	0	0	0	0	0	0	0	0	0	0	0	0	0	0	0
726	a	sp|Q9NZN3|EHD3_HUMAN	Q9NZN3	EHD3_HUMAN	EHD3	535	49	Homo sapiens OX=9606	1:Experimental evidence at protein level	EH domain-containing protein 3	1	0.999	20	27	14	27	0	0	0	0	0	0	0	0	0	0	0	0	0	0	0	0	0	0	0	0	0	0	0	0	0	0	0	1	1	1	0	0	0
726	b	sp|Q9H4M9|EHD1_HUMAN	Q9H4M9	EHD1_HUMAN	EHD1	534	41.4	Homo sapiens OX=9606	1:Experimental evidence at protein level	EH domain-containing protein 1	1	0.999	17	22	9	9	0	0	0	0	0	0	0	0	0	0	0	0	0	0	0	0	0	0	0	0	0	0	0	0	0	0	0	0	0	0	0	0	0
727	a	sp|Q9NZQ3|SPN90_HUMAN	Q9NZQ3	SPN90_HUMAN	NCKIPSD	722	5.7	Homo sapiens OX=9606	1:Experimental evidence at protein level	NCK-interacting protein with SH3 domain	1	0.999	4	3	3	3	0	0	0	0	0	0	0	0	0	0	0	0	0	0	0	0	0	0	0	0	0	0	0	0	0	0	0	0	0	0	0	0	0
728	a	sp|Q9UPN3|MACF1_HUMAN	Q9UPN3	MACF1_HUMAN	MACF1	7388	1.5	Homo sapiens OX=9606	1:Experimental evidence at protein level	Microtubule-actin cross-linking factor 1, isoforms 1/2/3/5	1	0.999	10	4	4	4	0	0	0	0	0	0	0	0	0	0	0	0	0	0	0	0	0	0	0	0	0	0	0	0	0	0	0	0	0	0	0	0	0
729	a	sp|Q9Y2X7|GIT1_HUMAN	Q9Y2X7	GIT1_HUMAN	GIT1	761	9.9	Homo sapiens OX=9606	1:Experimental evidence at protein level	ARF GTPase-activating protein GIT1	1	0.999	4	3	3	3	0	0	0	0	0	0	0	0	0	0	0	0	0	0	0	0	0	0	1	1	1	0	0	0	0	0	0	0	0	0	0	0	0
730	a	sp|Q9Y3P9|RBGP1_HUMAN	Q9Y3P9	RBGP1_HUMAN	RABGAP1	1069	5.5	Homo sapiens OX=9606	1:Experimental evidence at protein level	Rab GTPase-activating protein 1	1	0.999	5	4	4	4	0	0	0	0	0	0	0	0	0	0	0	0	0	0	0	0	0	0	0	0	0	0	0	0	0	0	0	0	0	0	0	0	0
731	a	sp|Q9Y608|LRRF2_HUMAN	Q9Y608	LRRF2_HUMAN	LRRFIP2	721	10.3	Homo sapiens OX=9606	1:Experimental evidence at protein level	Leucine-rich repeat flightless-interacting protein 2	1	0.999	6	7	7	7	0	0	0	0	0	0	0	0	0	0	0	0	0	0	0	0	0	0	0	0	0	0	0	0	0	0	0	0	0	0	0	0	0
732	a	sp|Q9Y613|FHOD1_HUMAN	Q9Y613	FHOD1_HUMAN	FHOD1	1164	17.4	Homo sapiens OX=9606	1:Experimental evidence at protein level	FH1/FH2 domain-containing protein 1	1	0.999	14	12	12	12	0	0	0	0	0	0	0	0	0	0	0	0	0	0	0	0	0	0	0	0	0	0	0	0	0	0	0	0	0	0	0	0	0
733	a	sp|Q9Y624|JAM1_HUMAN	Q9Y624	JAM1_HUMAN	F11R	299	25.4	Homo sapiens OX=9606	1:Experimental evidence at protein level	Junctional adhesion molecule A	1	0.999	8	8	8	8	0	0	0	0	0	0	0	0	0	0	0	0	0	0	0	0	0	0	0	0	0	0	0	0	0	0	0	0	0	0	0	0	0
734	a	sp|A0FGR8|ESYT2_HUMAN	A0FGR8	ESYT2_HUMAN	ESYT2	921	5.2	Homo sapiens OX=9606	1:Experimental evidence at protein level	Extended synaptotagmin-2	0.9999	0.999	3	2	2	2	0	0	0	0	0	0	0	0	0	0	0	0	0	0	0	0	0	0	0	0	0	0	0	0	0	0	0	0	0	0	0	0	0
735	a	sp|O00233|PSMD9_HUMAN	O00233	PSMD9_HUMAN	PSMD9	223	7.6	Homo sapiens OX=9606	1:Experimental evidence at protein level	26S proteasome non-ATPase regulatory subunit 9	0.9999	0.999	2	2	2	2	2	2	2	2	2	2	218000000	218000000	218000000	0	0	0	2	2	2	73300000	73300000	73300000	0	0	0	0	0	0	0	0	0	0	0	0	0	0	0
736	a	sp|O15173|PGRC2_HUMAN	O15173	PGRC2_HUMAN	PGRMC2	223	12.1	Homo sapiens OX=9606	1:Experimental evidence at protein level	Membrane-associated progesterone receptor component 2	0.9999	0.999	2	2	2	2	0	0	0	0	0	0	0	0	0	0	0	0	0	0	0	0	0	0	0	0	0	0	0	0	0	0	0	0	0	0	0	0	0
737	a	sp|O75822|EIF3J_HUMAN	O75822	EIF3J_HUMAN	EIF3J	258	14.3	Homo sapiens OX=9606	1:Experimental evidence at protein level	Eukaryotic translation initiation factor 3 subunit J	0.9999	0.9988	5	1	1	1	0	0	0	0	0	0	0	0	0	0	0	0	0	0	0	0	0	0	0	0	0	0	0	0	0	0	0	0	0	0	0	0	0
738	a	sp|O75874|IDHC_HUMAN	O75874	IDHC_HUMAN	IDH1	414	7	Homo sapiens OX=9606	1:Experimental evidence at protein level	Isocitrate dehydrogenase [NADP] cytoplasmic	0.9999	0.9963	3	3	2	2	0	0	0	0	0	0	0	0	0	0	0	0	0	0	0	0	0	0	0	0	0	0	0	0	0	0	0	0	0	0	0	0	0
739	a	sp|O95674|CDS2_HUMAN	O95674	CDS2_HUMAN	CDS2	445	7.4	Homo sapiens OX=9606	1:Experimental evidence at protein level	Phosphatidate cytidylyltransferase 2	0.9999	0.999	2	2	2	2	0	0	0	0	0	0	0	0	0	0	0	0	0	0	0	0	0	0	0	0	0	0	0	0	0	0	0	1	1	1	0	0	0
740	a	sp|O95819|M4K4_HUMAN	O95819	M4K4_HUMAN	MAP4K4	1239	1.5	Homo sapiens OX=9606	1:Experimental evidence at protein level	Mitogen-activated protein kinase kinase kinase kinase 4	0.9999	0.999	2	2	2	2	0	0	0	0	0	0	0	0	0	0	0	0	0	0	0	0	0	0	0	0	0	0	0	0	0	0	0	0	0	0	0	0	0
741	a	sp|P07357|CO8A_HUMAN	P07357	CO8A_HUMAN	C8A	584	4.6	Homo sapiens OX=9606	1:Experimental evidence at protein level	Complement component C8 alpha chain	0.9999	0.999	2	3	3	3	0	0	0	0	0	0	0	0	0	0	0	0	0	0	0	0	0	0	0	0	0	0	0	0	0	0	0	0	0	0	0	0	0
742	a	sp|P08519|APOA_HUMAN	P08519	APOA_HUMAN	LPA	4548	12.8	Homo sapiens OX=9606	1:Experimental evidence at protein level	Apolipoprotein(a)	0.9999	0.9987	3	3	2	2	0	0	0	0	0	0	0	0	0	0	0	0	0	0	0	0	0	0	0	0	0	0	0	0	0	0	0	0	0	0	0	0	0
743	a	sp|P25398|RS12_HUMAN	P25398	RS12_HUMAN	RPS12	132	20.5	Homo sapiens OX=9606	1:Experimental evidence at protein level	40S ribosomal protein S12	0.9999	0.999	2	3	3	3	0	0	0	0	0	0	0	0	0	3	3	3	0	0	0	0	0	0	0	0	0	0	0	0	0	0	0	0	0	0	0	0	0
744	a	sp|P27708|PYR1_HUMAN	P27708	PYR1_HUMAN	CAD	2225	1.5	Homo sapiens OX=9606	1:Experimental evidence at protein level	CAD protein	0.9999	0.999	3	1	1	1	0	0	0	0	0	0	0	0	0	0	0	0	0	0	0	0	0	0	0	0	0	0	0	0	0	0	0	0	0	0	0	0	0
746	a	sp|P68400|CSK21_HUMAN	P68400	CSK21_HUMAN	CSNK2A1	391	7.2	Homo sapiens OX=9606	1:Experimental evidence at protein level	Casein kinase II subunit alpha	0.9999	0.999	2	2	2	2	0	0	0	0	0	0	0	0	0	1	1	1	0	0	0	0	0	0	0	0	0	0	0	0	0	0	0	0	0	0	0	0	0
747	a	sp|Q00013|EM55_HUMAN	Q00013	EM55_HUMAN	MPP1	466	4.5	Homo sapiens OX=9606	1:Experimental evidence at protein level	55 kDa erythrocyte membrane protein	0.9999	0.9985	2	2	2	2	0	0	0	0	0	0	0	0	0	0	0	0	0	0	0	0	0	0	0	0	0	0	0	0	0	0	0	0	0	0	0	0	0
748	a	sp|Q13217|DNJC3_HUMAN	Q13217	DNJC3_HUMAN	DNAJC3	504	5.4	Homo sapiens OX=9606	1:Experimental evidence at protein level	DnaJ homolog subfamily C member 3	0.9999	0.9989	2	2	2	2	0	0	0	0	0	0	0	0	0	0	0	0	0	0	0	0	0	0	0	0	0	0	0	0	0	0	0	0	0	0	0	0	0
749	a	sp|Q14118|DAG1_HUMAN	Q14118	DAG1_HUMAN	DAG1	895	3	Homo sapiens OX=9606	1:Experimental evidence at protein level	Dystroglycan	0.9999	0.999	2	4	4	4	2	2	2	0	0	0	0	0	0	2	2	2	0	0	0	0	0	0	0	0	0	0	0	0	0	0	0	0	0	0	0	0	0
750	a	sp|Q14847|LASP1_HUMAN	Q14847	LASP1_HUMAN	LASP1	261	7.7	Homo sapiens OX=9606	1:Experimental evidence at protein level	LIM and SH3 domain protein 1	0.9999	0.999	2	2	2	2	1	1	1	2	2	2	0	0	0	0	0	0	0	0	0	0	0	0	0	0	0	0	0	0	0	0	0	0	0	0	0	0	0
751	a	sp|Q6P1M0|S27A4_HUMAN	Q6P1M0	S27A4_HUMAN	SLC27A4	643	7.8	Homo sapiens OX=9606	1:Experimental evidence at protein level	Long-chain fatty acid transport protein 4	0.9999	0.999	3	2	2	2	0	0	0	0	0	0	0	0	0	0	0	0	0	0	0	0	0	0	0	0	0	0	0	0	0	0	0	0	0	0	0	0	0
752	a	sp|Q9NX76|CKLF6_HUMAN	Q9NX76	CKLF6_HUMAN	CMTM6	183	9.8	Homo sapiens OX=9606	1:Experimental evidence at protein level	CKLF-like MARVEL transmembrane domain-containing protein 6	0.9999	0.999	2	2	2	2	0	0	0	0	0	0	0	0	0	0	0	0	0	0	0	0	0	0	0	0	0	0	0	0	0	0	0	0	0	0	0	0	0
753	a	sp|A0A0B4J1U7|HV601_HUMAN	A0A0B4J1U7	HV601_HUMAN	IGHV6-1	121	21.5	Homo sapiens OX=9606	3:Protein inferred from homology	Immunoglobulin heavy variable 6-1	0.9999	0.9969	3	2	2	2	0	0	0	0	0	0	0	0	0	0	0	0	0	0	0	0	0	0	2	2	2	2	2	2	0	0	0	0	0	0	0	0	0
754	a	sp|P11908|PRPS2_HUMAN	P11908	PRPS2_HUMAN	PRPS2	318	10.1	Homo sapiens OX=9606	1:Experimental evidence at protein level	Ribose-phosphate pyrophosphokinase 2	0.9999	0.999	2	3	3	3	1	1	1	0	0	0	0	0	0	0	0	0	0	0	0	0	0	0	0	0	0	0	0	0	0	0	0	0	0	0	0	0	0
755	a	sp|P61158|ARP3_HUMAN	P61158	ARP3_HUMAN	ACTR3	418	4.8	Homo sapiens OX=9606	1:Experimental evidence at protein level	Actin-related protein 3	0.9999	0.999	2	2	2	2	0	0	0	0	0	0	0	0	0	0	0	0	0	0	0	0	0	0	0	0	0	0	0	0	0	0	0	0	0	0	0	0	0
756	a	sp|O43169|CYB5B_HUMAN	O43169	CYB5B_HUMAN	CYB5B	150	30.7	Homo sapiens OX=9606	1:Experimental evidence at protein level	Cytochrome b5 type B	0.9998	0.999	2	2	2	2	0	0	0	0	0	0	0	0	0	0	0	0	0	0	0	0	0	0	0	0	0	0	0	0	0	0	0	0	0	0	0	0	0
757	a	sp|P11532|DMD_HUMAN	P11532	DMD_HUMAN	DMD	3685	1.4	Homo sapiens OX=9606	1:Experimental evidence at protein level	Dystrophin	0.9998	0.999	4	1	1	1	0	0	0	0	0	0	0	0	0	0	0	0	0	0	0	0	0	0	0	0	0	0	0	0	0	0	0	0	0	0	0	0	0
758	a	sp|P18031|PTN1_HUMAN	P18031	PTN1_HUMAN	PTPN1	435	5.7	Homo sapiens OX=9606	1:Experimental evidence at protein level	Tyrosine-protein phosphatase non-receptor type 1	0.9998	0.999	2	2	2	2	0	0	0	0	0	0	0	0	0	0	0	0	0	0	0	0	0	0	0	0	0	0	0	0	0	0	0	0	0	0	0	0	0
759	a	sp|P35606|COPB2_HUMAN	P35606	COPB2_HUMAN	COPB2	906	2	Homo sapiens OX=9606	1:Experimental evidence at protein level	Coatomer subunit beta'	0.9998	0.9982	2	2	2	2	0	0	0	0	0	0	0	0	0	0	0	0	0	0	0	0	0	0	0	0	0	0	0	0	0	0	0	0	0	0	0	0	0
760	a	sp|P42892|ECE1_HUMAN	P42892	ECE1_HUMAN	ECE1	770	2.5	Homo sapiens OX=9606	1:Experimental evidence at protein level	Endothelin-converting enzyme 1	0.9998	0.9989	2	2	2	2	0	0	0	0	0	0	0	0	0	0	0	0	0	0	0	0	0	0	0	0	0	0	0	0	0	0	0	0	0	0	0	0	0
762	a	sp|P49619|DGKG_HUMAN	P49619	DGKG_HUMAN	DGKG	791	2.7	Homo sapiens OX=9606	1:Experimental evidence at protein level	Diacylglycerol kinase gamma	0.9998	0.9987	2	2	2	2	0	0	0	0	0	0	0	0	0	0	0	0	0	0	0	0	0	0	0	0	0	0	0	0	0	0	0	0	0	0	0	0	0
763	a	sp|Q99653|CHP1_HUMAN	Q99653	CHP1_HUMAN	CHP1	195	16.4	Homo sapiens OX=9606	1:Experimental evidence at protein level	Calcineurin B homologous protein 1	0.9998	0.999	2	2	2	2	0	0	0	0	0	0	0	0	0	0	0	0	0	0	0	0	0	0	0	0	0	0	0	0	0	0	0	0	0	0	0	0	0
764	a	sp|Q9NR30|DDX21_HUMAN	Q9NR30	DDX21_HUMAN	DDX21	783	3.2	Homo sapiens OX=9606	1:Experimental evidence at protein level	Nucleolar RNA helicase 2	0.9998	0.999	2	2	2	2	0	0	0	0	0	0	0	0	0	1	1	1	0	0	0	0	0	0	0	0	0	0	0	0	0	0	0	0	0	0	0	0	0
765	a	sp|Q9UBS4|DJB11_HUMAN	Q9UBS4	DJB11_HUMAN	DNAJB11	358	5.3	Homo sapiens OX=9606	1:Experimental evidence at protein level	DnaJ homolog subfamily B member 11	0.9998	0.9987	2	2	2	2	1	1	1	0	0	0	0	0	0	1	1	1	0	0	0	0	0	0	0	0	0	0	0	0	0	0	0	0	0	0	0	0	0
766	a	sp|P00883|ALDOA_RABIT	P00883	ALDOA_RABIT	ALDOA	364	59.9	Oryctolagus cuniculus	1:Experimental evidence at protein level	Fructose-bisphosphate aldolase A	0.9997	0.999	17	40	3	3	15	1	1	16	0	0	632000000	0	0	18	1	1	15	0	0	720000000	0	0	0	0	0	0	0	0	0	0	0	0	0	0	0	0	0
767	a	sp|P51665|PSMD7_HUMAN	P51665	PSMD7_HUMAN	PSMD7	324	8.3	Homo sapiens OX=9606	1:Experimental evidence at protein level	26S proteasome non-ATPase regulatory subunit 7	0.9997	0.999	2	2	2	2	0	0	0	0	0	0	0	0	0	1	1	1	0	0	0	0	0	0	0	0	0	0	0	0	0	0	0	0	0	0	0	0	0
768	a	sp|P55209|NP1L1_HUMAN	P55209	NP1L1_HUMAN	NAP1L1	391	5.6	Homo sapiens OX=9606	1:Experimental evidence at protein level	Nucleosome assembly protein 1-like 1	0.9997	0.9956	2	2	2	2	0	0	0	0	0	0	0	0	0	1	1	1	0	0	0	0	0	0	0	0	0	0	0	0	0	0	0	0	0	0	0	0	0
769	a	sp|Q02978|M2OM_HUMAN	Q02978	M2OM_HUMAN	SLC25A11	314	7.3	Homo sapiens OX=9606	1:Experimental evidence at protein level	Mitochondrial 2-oxoglutarate/malate carrier protein	0.9997	0.999	2	2	2	2	0	0	0	0	0	0	0	0	0	0	0	0	0	0	0	0	0	0	0	0	0	0	0	0	0	0	0	0	0	0	0	0	0
771	a	sp|O43175|SERA_HUMAN	O43175	SERA_HUMAN	PHGDH	533	5.6	Homo sapiens OX=9606	1:Experimental evidence at protein level	D-3-phosphoglycerate dehydrogenase	0.9996	0.999	2	3	3	3	1	1	1	0	0	0	0	0	0	2	2	2	2	0	2	0	0	0	0	0	0	0	0	0	0	0	0	0	0	0	0	0	0
772	a	sp|P07951|TPM2_HUMAN	P07951	TPM2_HUMAN	TPM2	284	32	Homo sapiens OX=9606	1:Experimental evidence at protein level	Tropomyosin beta chain	0.9996	0.999	13	21	1	1	0	0	0	0	0	0	0	0	0	1	0	0	0	0	0	0	0	0	0	0	0	0	0	0	0	0	0	4	0	0	3	0	0
773	a	sp|P53396|ACLY_HUMAN	P53396	ACLY_HUMAN	ACLY	1101	2.1	Homo sapiens OX=9606	1:Experimental evidence at protein level	ATP-citrate synthase	0.9996	0.999	2	2	2	2	0	0	0	0	0	0	0	0	0	0	0	0	0	0	0	0	0	0	0	0	0	0	0	0	0	0	0	0	0	0	0	0	0
775	a	sp|Q9H3U5|MFSD1_HUMAN	Q9H3U5	MFSD1_HUMAN	MFSD1	465	2.6	Homo sapiens OX=9606	2:Experimental evidence at transcript level	Major facilitator superfamily domain-containing protein 1	0.9996	0.999	2	2	2	2	0	0	0	0	0	0	0	0	0	0	0	0	0	0	0	0	0	0	0	0	0	0	0	0	0	0	0	0	0	0	0	0	0
776	a	sp|Q9UL46|PSME2_HUMAN	Q9UL46	PSME2_HUMAN	PSME2	239	10.5	Homo sapiens OX=9606	1:Experimental evidence at protein level	Proteasome activator complex subunit 2	0.9996	0.9988	2	2	2	2	0	0	0	0	0	0	0	0	0	0	0	0	0	0	0	0	0	0	0	0	0	0	0	0	0	0	0	0	0	0	0	0	0
777	a	sp|O95498|VNN2_HUMAN	O95498	VNN2_HUMAN	VNN2	520	4.6	Homo sapiens OX=9606	1:Experimental evidence at protein level	Vascular non-inflammatory molecule 2	0.9995	0.999	2	2	2	2	0	0	0	0	0	0	0	0	0	0	0	0	0	0	0	0	0	0	0	0	0	0	0	0	0	0	0	2	2	2	0	0	0
778	a	sp|P36955|PEDF_HUMAN	P36955	PEDF_HUMAN	SERPINF1	418	5	Homo sapiens OX=9606	1:Experimental evidence at protein level	Pigment epithelium-derived factor	0.9994	0.999	2	1	1	1	0	0	0	0	0	0	0	0	0	0	0	0	0	0	0	0	0	0	0	0	0	0	0	0	0	0	0	0	0	0	0	0	0
779	a	sp|P51858|HDGF_HUMAN	P51858	HDGF_HUMAN	HDGF	240	12.9	Homo sapiens OX=9606	1:Experimental evidence at protein level	Hepatoma-derived growth factor	0.9994	0.999	3	1	1	1	0	0	0	0	0	0	0	0	0	0	0	0	0	0	0	0	0	0	0	0	0	0	0	0	0	0	0	0	0	0	0	0	0
780	a	sp|Q16762|THTR_HUMAN	Q16762	THTR_HUMAN	TST	297	9.8	Homo sapiens OX=9606	1:Experimental evidence at protein level	Thiosulfate sulfurtransferase	0.9994	0.999	2	1	1	1	0	0	0	0	0	0	0	0	0	0	0	0	0	0	0	0	0	0	0	0	0	0	0	0	0	0	0	0	0	0	0	0	0
782	a	sp|P24821|TENA_HUMAN	P24821	TENA_HUMAN	TNC	2201	1.1	Homo sapiens OX=9606	1:Experimental evidence at protein level	Tenascin	0.9993	0.999	2	1	1	1	0	0	0	0	0	0	0	0	0	0	0	0	0	0	0	0	0	0	0	0	0	0	0	0	0	0	0	0	0	0	0	0	0
783	a	sp|Q13283|G3BP1_HUMAN	Q13283	G3BP1_HUMAN	G3BP1	466	6.9	Homo sapiens OX=9606	1:Experimental evidence at protein level	Ras GTPase-activating protein-binding protein 1	0.9993	0.999	2	2	2	2	0	0	0	0	0	0	0	0	0	2	2	2	0	0	0	0	0	0	0	0	0	0	0	0	0	0	0	0	0	0	0	0	0
784	a	sp|P46939|UTRO_HUMAN	P46939	UTRO_HUMAN	UTRN	3433	0.5	Homo sapiens OX=9606	1:Experimental evidence at protein level	Utrophin	0.9991	0.999	2	2	2	2	0	0	0	0	0	0	0	0	0	0	0	0	0	0	0	0	0	0	0	0	0	0	0	0	0	0	0	0	0	0	0	0	0
786	a	sp|Q12904|AIMP1_HUMAN	Q12904	AIMP1_HUMAN	AIMP1	312	11.5	Homo sapiens OX=9606	1:Experimental evidence at protein level	Aminoacyl tRNA synthase complex-interacting multifunctional protein 1	0.9991	0.999	3	1	1	1	0	0	0	0	0	0	0	0	0	0	0	0	0	0	0	0	0	0	0	0	0	0	0	0	0	0	0	0	0	0	0	0	0
787	a	sp|Q4LDE5|SVEP1_HUMAN	Q4LDE5	SVEP1_HUMAN	SVEP1	3571	0.7	Homo sapiens OX=9606	1:Experimental evidence at protein level	Sushi, von Willebrand factor type A, EGF and pentraxin domain-containing protein 1	0.9991	0.999	2	2	2	2	0	0	0	0	0	0	0	0	0	0	0	0	0	0	0	0	0	0	0	0	0	0	0	0	0	0	0	0	0	0	0	0	0
790	a	sp|P08185|CBG_HUMAN	P08185	CBG_HUMAN	SERPINA6	405	9.6	Homo sapiens OX=9606	1:Experimental evidence at protein level	Corticosteroid-binding globulin	0.999	0.999	4	4	1	1	0	0	0	0	0	0	0	0	0	0	0	0	0	0	0	0	0	0	0	0	0	0	0	0	0	0	0	0	0	0	0	0	0
791	a	sp|P09104|ENOG_HUMAN	P09104	ENOG_HUMAN	ENO2	434	19.8	Homo sapiens OX=9606	1:Experimental evidence at protein level	Gamma-enolase	0.999	0.999	5	12	2	2	3	1	1	4	0	0	243000000	0	0	4	1	1	5	0	0	335000000	0	0	0	0	0	0	0	0	0	0	0	1	0	0	0	0	0
792	a	sp|Q32P51|RA1L2_HUMAN	Q32P51	RA1L2_HUMAN	HNRNPA1L2	320	30.3	Homo sapiens OX=9606	2:Experimental evidence at transcript level	Heterogeneous nuclear ribonucleoprotein A1-like 2	0.999	0.999	5	6	1	1	0	0	0	0	0	0	0	0	0	0	0	0	0	0	0	0	0	0	0	0	0	0	0	0	0	0	0	0	0	0	0	0	0
793	a	sp|Q58FF3|ENPLL_HUMAN	Q58FF3	ENPLL_HUMAN	HSP90B2P	399	11.3	Homo sapiens OX=9606	5:Protein uncertain	Putative endoplasmin-like protein	0.999	0.999	4	6	3	3	1	1	1	2	0	0	179000000	0	0	2	1	1	2	0	0	223000000	0	0	0	0	0	0	0	0	0	0	0	0	0	0	0	0	0
794	a	sp|Q8N474|SFRP1_HUMAN	Q8N474	SFRP1_HUMAN	SFRP1	314	7.6	Homo sapiens OX=9606	1:Experimental evidence at protein level	Secreted frizzled-related protein 1	0.999	0.9989	2	1	1	1	0	0	0	0	0	0	0	0	0	0	0	0	0	0	0	0	0	0	0	0	0	0	0	0	0	0	0	0	0	0	0	0	0
795	a	sp|O14618|CCS_HUMAN	O14618	CCS_HUMAN	CCS	274	7.3	Homo sapiens OX=9606	1:Experimental evidence at protein level	Copper chaperone for superoxide dismutase	0.9989	0.999	2	1	1	1	0	0	0	0	0	0	0	0	0	0	0	0	0	0	0	0	0	0	0	0	0	0	0	0	0	0	0	0	0	0	0	0	0
796	a	sp|Q9H2K8|TAOK3_HUMAN	Q9H2K8	TAOK3_HUMAN	TAOK3	898	2.1	Homo sapiens OX=9606	1:Experimental evidence at protein level	Serine/threonine-protein kinase TAO3	0.9989	0.999	2	1	1	1	0	0	0	0	0	0	0	0	0	0	0	0	0	0	0	0	0	0	0	0	0	0	0	0	0	0	0	0	0	0	0	0	0
797	a	sp|P58546|MTPN_HUMAN	P58546	MTPN_HUMAN	MTPN	118	20.3	Homo sapiens OX=9606	1:Experimental evidence at protein level	Myotrophin	0.9988	0.999	2	1	1	1	0	0	0	0	0	0	0	0	0	0	0	0	0	0	0	0	0	0	0	0	0	0	0	0	0	0	0	0	0	0	0	0	0
799	a	sp|A0A0C4DH43|HV70D_HUMAN	A0A0C4DH43	HV70D_HUMAN	IGHV2-70D	119	18.5	Homo sapiens OX=9606	3:Protein inferred from homology	Immunoglobulin heavy variable 2-70D	0.9986	0.9959	3	6	3	6	0	0	0	0	0	0	0	0	0	0	0	0	0	0	0	0	0	0	3	1	3	3	0	3	246000000	0	246000000	2	1	2	3	0	3
800	a	sp|O14980|XPO1_HUMAN	O14980	XPO1_HUMAN	XPO1	1071	2.2	Homo sapiens OX=9606	1:Experimental evidence at protein level	Exportin-1	0.9984	0.9988	2	1	1	1	0	0	0	0	0	0	0	0	0	0	0	0	0	0	0	0	0	0	0	0	0	0	0	0	0	0	0	0	0	0	0	0	0
802	a	sp|Q15582|BGH3_HUMAN	Q15582	BGH3_HUMAN	TGFBI	683	4	Homo sapiens OX=9606	1:Experimental evidence at protein level	Transforming growth factor-beta-induced protein ig-h3	0.9983	0.999	2	1	1	1	0	0	0	0	0	0	0	0	0	0	0	0	0	0	0	0	0	0	0	0	0	0	0	0	0	0	0	0	0	0	0	0	0
803	a	sp|Q08722|CD47_HUMAN	Q08722	CD47_HUMAN	CD47	323	3.4	Homo sapiens OX=9606	1:Experimental evidence at protein level	Leukocyte surface antigen CD47	0.9983	0.9986	2	1	1	1	0	0	0	0	0	0	0	0	0	0	0	0	0	0	0	0	0	0	0	0	0	0	0	0	0	0	0	0	0	0	0	0	0
805	a	sp|Q09028|RBBP4_HUMAN	Q09028	RBBP4_HUMAN	RBBP4	425	8.5	Homo sapiens OX=9606	1:Experimental evidence at protein level	Histone-binding protein RBBP4	0.9982	0.999	2	2	1	2	0	0	0	0	0	0	0	0	0	2	1	2	0	0	0	0	0	0	0	0	0	0	0	0	0	0	0	0	0	0	0	0	0
806	a	sp|Q8NEU8|DP13B_HUMAN	Q8NEU8	DP13B_HUMAN	APPL2	664	3.6	Homo sapiens OX=9606	1:Experimental evidence at protein level	DCC-interacting protein 13-beta	0.9981	0.999	2	1	1	1	0	0	0	0	0	0	0	0	0	0	0	0	0	0	0	0	0	0	0	0	0	0	0	0	0	0	0	0	0	0	0	0	0
807	a	sp|O43150|ASAP2_HUMAN	O43150	ASAP2_HUMAN	ASAP2	1006	2.8	Homo sapiens OX=9606	1:Experimental evidence at protein level	Arf-GAP with SH3 domain, ANK repeat and PH domain-containing protein 2	0.998	0.999	2	2	1	1	0	0	0	0	0	0	0	0	0	0	0	0	0	0	0	0	0	0	0	0	0	0	0	0	0	0	0	0	0	0	0	0	0
808	a	sp|Q9ULH1|ASAP1_HUMAN	Q9ULH1	ASAP1_HUMAN	ASAP1	1129	2.1	Homo sapiens OX=9606	1:Experimental evidence at protein level	Arf-GAP with SH3 domain, ANK repeat and PH domain-containing protein 1	0.998	0.999	2	2	1	2	0	0	0	0	0	0	0	0	0	0	0	0	0	0	0	0	0	0	0	0	0	0	0	0	0	0	0	0	0	0	0	0	0
809	a	sp|Q9UBC2|EP15R_HUMAN	Q9UBC2	EP15R_HUMAN	EPS15L1	864	3.4	Homo sapiens OX=9606	1:Experimental evidence at protein level	Epidermal growth factor receptor substrate 15-like 1	0.9979	0.999	2	1	1	1	0	0	0	0	0	0	0	0	0	0	0	0	0	0	0	0	0	0	0	0	0	0	0	0	0	0	0	0	0	0	0	0	0
810	a	sp|P13667|PDIA4_HUMAN	P13667	PDIA4_HUMAN	PDIA4	645	5.7	Homo sapiens OX=9606	1:Experimental evidence at protein level	Protein disulfide-isomerase A4	0.9978	0.999	2	1	1	1	0	0	0	0	0	0	0	0	0	0	0	0	0	0	0	0	0	0	0	0	0	0	0	0	0	0	0	0	0	0	0	0	0
811	a	sp|P48444|COPD_HUMAN	P48444	COPD_HUMAN	ARCN1	511	4.3	Homo sapiens OX=9606	1:Experimental evidence at protein level	Coatomer subunit delta	0.9976	0.999	2	1	1	1	0	0	0	0	0	0	0	0	0	0	0	0	0	0	0	0	0	0	0	0	0	0	0	0	0	0	0	0	0	0	0	0	0
812	a	sp|Q9BS26|ERP44_HUMAN	Q9BS26	ERP44_HUMAN	ERP44	406	3.7	Homo sapiens OX=9606	1:Experimental evidence at protein level	Endoplasmic reticulum resident protein 44	0.9973	0.999	2	1	1	1	0	0	0	0	0	0	0	0	0	0	0	0	0	0	0	0	0	0	0	0	0	0	0	0	0	0	0	0	0	0	0	0	0
813	a	sp|P55084|ECHB_HUMAN	P55084	ECHB_HUMAN	HADHB	474	9.1	Homo sapiens OX=9606	1:Experimental evidence at protein level	Trifunctional enzyme subunit beta, mitochondrial	0.9972	0.999	2	1	1	1	0	0	0	0	0	0	0	0	0	0	0	0	0	0	0	0	0	0	0	0	0	0	0	0	0	0	0	0	0	0	0	0	0
814	a	sp|P62191|PRS4_HUMAN	P62191	PRS4_HUMAN	PSMC1	440	7	Homo sapiens OX=9606	1:Experimental evidence at protein level	26S proteasome regulatory subunit 4	0.9971	0.999	2	1	1	1	0	0	0	0	0	0	0	0	0	1	1	1	0	0	0	0	0	0	0	0	0	0	0	0	0	0	0	0	0	0	0	0	0
815	a	sp|Q15758|AAAT_HUMAN	Q15758	AAAT_HUMAN	SLC1A5	541	6.7	Homo sapiens OX=9606	1:Experimental evidence at protein level	Neutral amino acid transporter B(0)	0.9971	0.999	3	1	1	1	0	0	0	0	0	0	0	0	0	1	1	1	0	0	0	0	0	0	0	0	0	0	0	0	0	0	0	0	0	0	0	0	0
817	a	sp|O75964|ATP5L_HUMAN	O75964	ATP5L_HUMAN	ATP5MG	103	23.3	Homo sapiens OX=9606	1:Experimental evidence at protein level	ATP synthase subunit g, mitochondrial	0.9969	0.999	2	1	1	1	0	0	0	0	0	0	0	0	0	0	0	0	0	0	0	0	0	0	0	0	0	0	0	0	0	0	0	0	0	0	0	0	0
818	a	sp|P14174|MIF_HUMAN	P14174	MIF_HUMAN	MIF	115	27.8	Homo sapiens OX=9606	1:Experimental evidence at protein level	Macrophage migration inhibitory factor	0.9969	0.999	2	2	2	2	1	1	1	0	0	0	0	0	0	1	1	1	0	0	0	0	0	0	0	0	0	0	0	0	0	0	0	0	0	0	0	0	0
820	a	sp|Q10567|AP1B1_HUMAN	Q10567	AP1B1_HUMAN	AP1B1	949	7.9	Homo sapiens OX=9606	1:Experimental evidence at protein level	AP-1 complex subunit beta-1	0.9962	0.9961	7	7	1	1	0	0	0	0	0	0	0	0	0	0	0	0	0	0	0	0	0	0	0	0	0	0	0	0	0	0	0	0	0	0	0	0	0
822	a	sp|A0A075B6J6|LV322_HUMAN	A0A075B6J6	LV322_HUMAN	IGLV3-22	115	16.5	Homo sapiens OX=9606	3:Protein inferred from homology	Immunoglobulin lambda variable 3-22	0.9961	0.999	2	2	1	1	0	0	0	0	0	0	0	0	0	0	0	0	0	0	0	0	0	0	0	0	0	0	0	0	0	0	0	0	0	0	0	0	0
823	a	sp|A0A0A0MS15|HV349_HUMAN	A0A0A0MS15	HV349_HUMAN	IGHV3-49	119	21	Homo sapiens OX=9606	3:Protein inferred from homology	Immunoglobulin heavy variable 3-49	0.9961	0.999	2	10	4	4	0	0	0	0	0	0	0	0	0	0	0	0	0	0	0	0	0	0	2	1	1	2	0	0	486000000	0	0	2	1	1	0	0	0
824	a	sp|O14556|G3PT_HUMAN	O14556	G3PT_HUMAN	GAPDHS	408	5.9	Homo sapiens OX=9606	1:Experimental evidence at protein level	Glyceraldehyde-3-phosphate dehydrogenase, testis-specific	0.9961	0.999	2	4	2	2	1	1	1	0	0	0	0	0	0	2	1	1	0	0	0	0	0	0	0	0	0	0	0	0	0	0	0	0	0	0	0	0	0
825	a	sp|O95428|PPN_HUMAN	O95428	PPN_HUMAN	PAPLN	1278	3.1	Homo sapiens OX=9606	2:Experimental evidence at transcript level	Papilin	0.9961	0.999	2	1	1	1	0	0	0	0	0	0	0	0	0	0	0	0	0	0	0	0	0	0	0	0	0	0	0	0	0	0	0	0	0	0	0	0	0
826	a	sp|P05543|THBG_HUMAN	P05543	THBG_HUMAN	SERPINA7	415	3.9	Homo sapiens OX=9606	1:Experimental evidence at protein level	Thyroxine-binding globulin	0.9961	0.999	2	4	1	1	0	0	0	0	0	0	0	0	0	0	0	0	0	0	0	0	0	0	1	0	0	0	0	0	0	0	0	1	0	0	0	0	0
827	a	sp|P06681|CO2_HUMAN	P06681	CO2_HUMAN	C2	752	2.3	Homo sapiens OX=9606	1:Experimental evidence at protein level	Complement C2	0.9961	0.999	2	1	1	1	0	0	0	0	0	0	0	0	0	0	0	0	0	0	0	0	0	0	0	0	0	0	0	0	0	0	0	0	0	0	0	0	0
828	a	sp|P34932|HSP74_HUMAN	P34932	HSP74_HUMAN	HSPA4	840	4.4	Homo sapiens OX=9606	1:Experimental evidence at protein level	Heat shock 70 kDa protein 4	0.9961	0.999	2	1	1	1	0	0	0	0	0	0	0	0	0	1	1	1	0	0	0	0	0	0	0	0	0	0	0	0	0	0	0	0	0	0	0	0	0
829	a	sp|P36969|GPX4_HUMAN	P36969	GPX4_HUMAN	GPX4	197	12.2	Homo sapiens OX=9606	1:Experimental evidence at protein level	Phospholipid hydroperoxide glutathione peroxidase	0.9961	0.999	2	1	1	1	0	0	0	0	0	0	0	0	0	0	0	0	0	0	0	0	0	0	0	0	0	0	0	0	0	0	0	0	0	0	0	0	0
830	a	sp|P38117|ETFB_HUMAN	P38117	ETFB_HUMAN	ETFB	255	8.6	Homo sapiens OX=9606	1:Experimental evidence at protein level	Electron transfer flavoprotein subunit beta	0.9961	0.999	2	1	1	1	0	0	0	0	0	0	0	0	0	0	0	0	0	0	0	0	0	0	0	0	0	0	0	0	0	0	0	0	0	0	0	0	0
831	a	sp|Q16629|SRSF7_HUMAN	Q16629	SRSF7_HUMAN	SRSF7	238	8.8	Homo sapiens OX=9606	1:Experimental evidence at protein level	Serine/arginine-rich splicing factor 7	0.9961	0.999	2	3	2	2	1	1	1	0	0	0	0	0	0	1	0	0	0	0	0	0	0	0	0	0	0	0	0	0	0	0	0	0	0	0	0	0	0
832	a	sp|Q6ZNJ1|NBEL2_HUMAN	Q6ZNJ1	NBEL2_HUMAN	NBEAL2	2754	1.5	Homo sapiens OX=9606	1:Experimental evidence at protein level	Neurobeachin-like protein 2	0.9961	0.999	2	1	1	1	0	0	0	0	0	0	0	0	0	0	0	0	0	0	0	0	0	0	0	0	0	0	0	0	0	0	0	0	0	0	0	0	0
833	a	sp|Q7Z7H5|TMED4_HUMAN	Q7Z7H5	TMED4_HUMAN	TMED4	227	9.3	Homo sapiens OX=9606	1:Experimental evidence at protein level	Transmembrane emp24 domain-containing protein 4	0.9961	0.999	2	2	1	1	0	0	0	0	0	0	0	0	0	0	0	0	0	0	0	0	0	0	0	0	0	0	0	0	0	0	0	0	0	0	0	0	0
834	a	sp|Q9UJK0|TSR3_HUMAN	Q9UJK0	TSR3_HUMAN	TSR3	312	7.1	Homo sapiens OX=9606	1:Experimental evidence at protein level	18S rRNA aminocarboxypropyltransferase	0.9961	0.999	2	1	1	1	0	0	0	0	0	0	0	0	0	0	0	0	0	0	0	0	0	0	0	0	0	0	0	0	0	0	0	0	0	0	0	0	0
835	a	sp|Q9P035|HACD3_HUMAN	Q9P035	HACD3_HUMAN	HACD3	362	3	Homo sapiens OX=9606	1:Experimental evidence at protein level	Very-long-chain (3R)-3-hydroxyacyl-CoA dehydratase 3	0.9961	0.999	2	1	1	1	0	0	0	0	0	0	0	0	0	0	0	0	0	0	0	0	0	0	0	0	0	0	0	0	0	0	0	0	0	0	0	0	0
836	a	sp|P48163|MAOX_HUMAN	P48163	MAOX_HUMAN	ME1	572	5.9	Homo sapiens OX=9606	1:Experimental evidence at protein level	NADP-dependent malic enzyme	0.9957	0.9989	2	1	1	1	0	0	0	0	0	0	0	0	0	1	1	1	0	0	0	0	0	0	0	0	0	0	0	0	0	0	0	0	0	0	0	0	0
837	a	sp|Q16799|RTN1_HUMAN	Q16799	RTN1_HUMAN	RTN1	776	2.1	Homo sapiens OX=9606	1:Experimental evidence at protein level	Reticulon-1	0.9957	0.9989	2	1	1	1	0	0	0	0	0	0	0	0	0	0	0	0	0	0	0	0	0	0	0	0	0	0	0	0	0	0	0	0	0	0	0	0	0
838	a	sp|Q9NZH8|IL36G_HUMAN	Q9NZH8	IL36G_HUMAN	IL36G	169	13.6	Homo sapiens OX=9606	1:Experimental evidence at protein level	Interleukin-36 gamma	0.9957	0.9989	2	1	1	1	0	0	0	0	0	0	0	0	0	0	0	0	0	0	0	0	0	0	0	0	0	0	0	0	0	0	0	0	0	0	0	0	0
839	a	sp|Q9H4A3|WNK1_HUMAN	Q9H4A3	WNK1_HUMAN	WNK1	2382	1.5	Homo sapiens OX=9606	1:Experimental evidence at protein level	Serine/threonine-protein kinase WNK1	0.9953	0.9988	2	1	1	1	0	0	0	0	0	0	0	0	0	0	0	0	0	0	0	0	0	0	0	0	0	0	0	0	0	0	0	0	0	0	0	0	0
841	a	sp|P33240|CSTF2_HUMAN	P33240	CSTF2_HUMAN	CSTF2	577	3.6	Homo sapiens OX=9606	1:Experimental evidence at protein level	Cleavage stimulation factor subunit 2	0.9949	0.9987	2	5	1	1	1	1	1	0	0	0	0	0	0	0	0	0	0	0	0	0	0	0	2	0	0	0	0	0	0	0	0	0	0	0	0	0	0
846	a	sp|Q9Y4I1|MYO5A_HUMAN	Q9Y4I1	MYO5A_HUMAN	MYO5A	1855	1.6	Homo sapiens OX=9606	1:Experimental evidence at protein level	Unconventional myosin-Va	0.9915	0.9972	2	1	1	1	0	0	0	0	0	0	0	0	0	0	0	0	0	0	0	0	0	0	0	0	0	0	0	0	0	0	0	0	0	0	0	0	0
849	a	sp|Q9H2U2|IPYR2_HUMAN	Q9H2U2	IPYR2_HUMAN	PPA2	334	9	Homo sapiens OX=9606	1:Experimental evidence at protein level	Inorganic pyrophosphatase 2, mitochondrial	0.9871	0.995	3	2	1	1	1	0	0	0	0	0	0	0	0	0	0	0	0	0	0	0	0	0	0	0	0	0	0	0	0	0	0	0	0	0	0	0	0
850	a	sp|Q86TJ2|TAD2B_HUMAN	Q86TJ2	TAD2B_HUMAN	TADA2B	420	1.9	Homo sapiens OX=9606	1:Experimental evidence at protein level	Transcriptional adapter 2-beta	0.9809	0.9953	2	3	0	3	0	0	0	0	0	0	0	0	0	0	0	0	0	0	0	0	0	0	0	0	0	0	0	0	0	0	0	0	0	0	0	0	0
856	a	sp|A0A075B6H8|KVD42_HUMAN	A0A075B6H8	KVD42_HUMAN	IGKV1D-42	117	29.9	Homo sapiens OX=9606	1:Experimental evidence at protein level	Probable non-functional immunoglobulin kappa variable 1D-42	0.9798	0.999	1	1	1	1	0	0	0	0	0	0	0	0	0	0	0	0	0	0	0	0	0	0	0	0	0	0	0	0	0	0	0	0	0	0	0	0	0
857	a	sp|A0A075B6H9|LV469_HUMAN	A0A075B6H9	LV469_HUMAN	IGLV4-69	119	8.4	Homo sapiens OX=9606	1:Experimental evidence at protein level	Immunoglobulin lambda variable 4-69	0.9798	0.999	1	5	5	5	0	0	0	0	0	0	0	0	0	0	0	0	0	0	0	0	0	0	2	2	2	0	0	0	0	0	0	1	1	1	0	0	0
858	a	sp|A0A075B6I1|LV460_HUMAN	A0A075B6I1	LV460_HUMAN	IGLV4-60	120	8.3	Homo sapiens OX=9606	3:Protein inferred from homology	Immunoglobulin lambda variable 4-60	0.9798	0.999	1	2	2	2	0	0	0	0	0	0	0	0	0	0	0	0	0	0	0	0	0	0	0	0	0	0	0	0	0	0	0	1	1	1	0	0	0
859	a	sp|A0A096LP55|QCR6L_HUMAN	A0A096LP55	QCR6L_HUMAN	UQCRHL	91	23.1	Homo sapiens OX=9606	3:Protein inferred from homology	Cytochrome b-c1 complex subunit 6-like, mitochondrial	0.9798	0.999	1	1	1	1	0	0	0	0	0	0	0	0	0	0	0	0	0	0	0	0	0	0	0	0	0	0	0	0	0	0	0	0	0	0	0	0	0
860	a	sp|A0A0B4J1U3|LV136_HUMAN	A0A0B4J1U3	LV136_HUMAN	IGLV1-36	117	13.7	Homo sapiens OX=9606	1:Experimental evidence at protein level	Immunoglobulin lambda variable 1-36	0.9798	0.999	1	3	3	3	0	0	0	0	0	0	0	0	0	0	0	0	0	0	0	0	0	0	1	1	1	0	0	0	0	0	0	2	2	2	0	0	0
861	a	sp|A1A4S6|RHG10_HUMAN	A1A4S6	RHG10_HUMAN	ARHGAP10	786	1.3	Homo sapiens OX=9606	1:Experimental evidence at protein level	Rho GTPase-activating protein 10	0.9798	0.999	1	1	1	1	0	0	0	0	0	0	0	0	0	0	0	0	0	0	0	0	0	0	0	0	0	0	0	0	0	0	0	0	0	0	0	0	0
862	a	sp|O00461|GOLI4_HUMAN	O00461	GOLI4_HUMAN	GOLIM4	696	1.4	Homo sapiens OX=9606	1:Experimental evidence at protein level	Golgi integral membrane protein 4	0.9798	0.999	1	1	1	1	0	0	0	0	0	0	0	0	0	0	0	0	0	0	0	0	0	0	0	0	0	0	0	0	0	0	0	0	0	0	0	0	0
863	a	sp|O00629|IMA3_HUMAN	O00629	IMA3_HUMAN	KPNA4	521	5.4	Homo sapiens OX=9606	1:Experimental evidence at protein level	Importin subunit alpha-3	0.9798	0.999	1	2	2	2	0	0	0	0	0	0	0	0	0	2	2	2	0	0	0	0	0	0	0	0	0	0	0	0	0	0	0	0	0	0	0	0	0
864	a	sp|O14523|C2C2L_HUMAN	O14523	C2C2L_HUMAN	C2CD2L	706	2.4	Homo sapiens OX=9606	1:Experimental evidence at protein level	Phospholipid transfer protein C2CD2L	0.9798	0.999	1	1	1	1	0	0	0	0	0	0	0	0	0	0	0	0	0	0	0	0	0	0	0	0	0	0	0	0	0	0	0	0	0	0	0	0	0
865	a	sp|O14617|AP3D1_HUMAN	O14617	AP3D1_HUMAN	AP3D1	1153	1.3	Homo sapiens OX=9606	1:Experimental evidence at protein level	AP-3 complex subunit delta-1	0.9798	0.999	1	1	1	1	0	0	0	0	0	0	0	0	0	0	0	0	0	0	0	0	0	0	0	0	0	0	0	0	0	0	0	0	0	0	0	0	0
866	a	sp|O14744|ANM5_HUMAN	O14744	ANM5_HUMAN	PRMT5	637	2	Homo sapiens OX=9606	1:Experimental evidence at protein level	Protein arginine N-methyltransferase 5	0.9798	0.999	1	1	1	1	0	0	0	0	0	0	0	0	0	0	0	0	0	0	0	0	0	0	0	0	0	0	0	0	0	0	0	0	0	0	0	0	0
867	a	sp|O15258|RER1_HUMAN	O15258	RER1_HUMAN	RER1	196	6.6	Homo sapiens OX=9606	1:Experimental evidence at protein level	Protein RER1	0.9798	0.999	1	1	1	1	0	0	0	0	0	0	0	0	0	0	0	0	0	0	0	0	0	0	0	0	0	0	0	0	0	0	0	0	0	0	0	0	0
868	a	sp|O15260|SURF4_HUMAN	O15260	SURF4_HUMAN	SURF4	269	5.9	Homo sapiens OX=9606	1:Experimental evidence at protein level	Surfeit locus protein 4	0.9798	0.999	1	1	1	1	0	0	0	0	0	0	0	0	0	0	0	0	0	0	0	0	0	0	0	0	0	0	0	0	0	0	0	0	0	0	0	0	0
869	a	sp|O43181|NDUS4_HUMAN	O43181	NDUS4_HUMAN	NDUFS4	175	8.6	Homo sapiens OX=9606	1:Experimental evidence at protein level	NADH dehydrogenase [ubiquinone] iron-sulfur protein 4, mitochondrial	0.9798	0.999	1	1	1	1	0	0	0	0	0	0	0	0	0	0	0	0	0	0	0	0	0	0	0	0	0	0	0	0	0	0	0	0	0	0	0	0	0
870	a	sp|O43306|ADCY6_HUMAN	O43306	ADCY6_HUMAN	ADCY6	1168	1.5	Homo sapiens OX=9606	1:Experimental evidence at protein level	Adenylate cyclase type 6	0.9798	0.999	1	1	1	1	0	0	0	0	0	0	0	0	0	0	0	0	0	0	0	0	0	0	0	0	0	0	0	0	0	0	0	0	0	0	0	0	0
871	a	sp|O43324|MCA3_HUMAN	O43324	MCA3_HUMAN	EEF1E1	174	6.3	Homo sapiens OX=9606	1:Experimental evidence at protein level	Eukaryotic translation elongation factor 1 epsilon-1	0.9798	0.999	1	1	1	1	0	0	0	0	0	0	0	0	0	0	0	0	0	0	0	0	0	0	0	0	0	0	0	0	0	0	0	0	0	0	0	0	0
872	a	sp|O43396|TXNL1_HUMAN	O43396	TXNL1_HUMAN	TXNL1	289	5.2	Homo sapiens OX=9606	1:Experimental evidence at protein level	Thioredoxin-like protein 1	0.9798	0.999	1	1	1	1	0	0	0	0	0	0	0	0	0	0	0	0	0	0	0	0	0	0	0	0	0	0	0	0	0	0	0	0	0	0	0	0	0
873	a	sp|O43504|LTOR5_HUMAN	O43504	LTOR5_HUMAN	LAMTOR5	91	15.4	Homo sapiens OX=9606	1:Experimental evidence at protein level	Ragulator complex protein LAMTOR5	0.9798	0.999	1	2	2	2	0	0	0	0	0	0	0	0	0	0	0	0	0	0	0	0	0	0	0	0	0	0	0	0	0	0	0	0	0	0	0	0	0
874	a	sp|O43583|DENR_HUMAN	O43583	DENR_HUMAN	DENR	198	8.1	Homo sapiens OX=9606	1:Experimental evidence at protein level	Density-regulated protein	0.9798	0.999	1	1	1	1	0	0	0	0	0	0	0	0	0	0	0	0	0	0	0	0	0	0	0	0	0	0	0	0	0	0	0	0	0	0	0	0	0
875	a	sp|O43681|GET3_HUMAN	O43681	GET3_HUMAN	GET3	348	4.6	Homo sapiens OX=9606	1:Experimental evidence at protein level	ATPase GET3	0.9798	0.999	1	1	1	1	0	0	0	0	0	0	0	0	0	0	0	0	0	0	0	0	0	0	0	0	0	0	0	0	0	0	0	0	0	0	0	0	0
876	a	sp|O60496|DOK2_HUMAN	O60496	DOK2_HUMAN	DOK2	412	2.9	Homo sapiens OX=9606	1:Experimental evidence at protein level	Docking protein 2	0.9798	0.999	1	1	1	1	0	0	0	0	0	0	0	0	0	0	0	0	0	0	0	0	0	0	0	0	0	0	0	0	0	0	0	0	0	0	0	0	0
877	a	sp|O60674|JAK2_HUMAN	O60674	JAK2_HUMAN	JAK2	1132	1.7	Homo sapiens OX=9606	1:Experimental evidence at protein level	Tyrosine-protein kinase JAK2	0.9798	0.999	1	1	1	1	0	0	0	0	0	0	0	0	0	0	0	0	0	0	0	0	0	0	0	0	0	0	0	0	0	0	0	0	0	0	0	0	0
878	a	sp|O60884|DNJA2_HUMAN	O60884	DNJA2_HUMAN	DNAJA2	412	3.4	Homo sapiens OX=9606	1:Experimental evidence at protein level	DnaJ homolog subfamily A member 2	0.9798	0.999	1	2	2	2	0	0	0	0	0	0	0	0	0	0	0	0	0	0	0	0	0	0	0	0	0	0	0	0	0	0	0	0	0	0	0	0	0
879	a	sp|O75352|MPU1_HUMAN	O75352	MPU1_HUMAN	MPDU1	247	5.7	Homo sapiens OX=9606	1:Experimental evidence at protein level	Mannose-P-dolichol utilization defect 1 protein	0.9798	0.999	1	1	1	1	0	0	0	0	0	0	0	0	0	0	0	0	0	0	0	0	0	0	0	0	0	0	0	0	0	0	0	0	0	0	0	0	0
880	a	sp|O75594|PGRP1_HUMAN	O75594	PGRP1_HUMAN	PGLYRP1	196	9.7	Homo sapiens OX=9606	1:Experimental evidence at protein level	Peptidoglycan recognition protein 1	0.9798	0.999	1	1	1	1	0	0	0	0	0	0	0	0	0	0	0	0	0	0	0	0	0	0	0	0	0	0	0	0	0	0	0	1	1	1	0	0	0
881	a	sp|O75695|XRP2_HUMAN	O75695	XRP2_HUMAN	RP2	350	3.4	Homo sapiens OX=9606	1:Experimental evidence at protein level	Protein XRP2	0.9798	0.999	1	1	1	1	0	0	0	0	0	0	0	0	0	0	0	0	0	0	0	0	0	0	0	0	0	0	0	0	0	0	0	0	0	0	0	0	0
882	a	sp|O95202|LETM1_HUMAN	O95202	LETM1_HUMAN	LETM1	739	1.9	Homo sapiens OX=9606	1:Experimental evidence at protein level	Mitochondrial proton/calcium exchanger protein	0.9798	0.999	1	1	1	1	0	0	0	0	0	0	0	0	0	0	0	0	0	0	0	0	0	0	0	0	0	0	0	0	0	0	0	0	0	0	0	0	0
883	a	sp|O95644|NFAC1_HUMAN	O95644	NFAC1_HUMAN	NFATC1	943	1.6	Homo sapiens OX=9606	1:Experimental evidence at protein level	Nuclear factor of activated T-cells, cytoplasmic 1	0.9798	0.999	1	1	1	1	0	0	0	0	0	0	0	0	0	0	0	0	0	0	0	0	0	0	0	0	0	0	0	0	0	0	0	0	0	0	0	0	0
884	a	sp|O96000|NDUBA_HUMAN	O96000	NDUBA_HUMAN	NDUFB10	172	8.1	Homo sapiens OX=9606	1:Experimental evidence at protein level	NADH dehydrogenase [ubiquinone] 1 beta subcomplex subunit 10	0.9798	0.999	1	1	1	1	0	0	0	0	0	0	0	0	0	0	0	0	0	0	0	0	0	0	0	0	0	0	0	0	0	0	0	0	0	0	0	0	0
885	a	sp|P00491|PNPH_HUMAN	P00491	PNPH_HUMAN	PNP	289	3.5	Homo sapiens OX=9606	1:Experimental evidence at protein level	Purine nucleoside phosphorylase	0.9798	0.999	1	1	1	1	0	0	0	0	0	0	0	0	0	0	0	0	0	0	0	0	0	0	0	0	0	0	0	0	0	0	0	0	0	0	0	0	0
886	a	sp|P00492|HPRT_HUMAN	P00492	HPRT_HUMAN	HPRT1	218	6	Homo sapiens OX=9606	1:Experimental evidence at protein level	Hypoxanthine-guanine phosphoribosyltransferase	0.9798	0.999	1	1	1	1	0	0	0	0	0	0	0	0	0	0	0	0	0	0	0	0	0	0	0	0	0	0	0	0	0	0	0	0	0	0	0	0	0
887	a	sp|P01743|HV146_HUMAN	P01743	HV146_HUMAN	IGHV1-46	117	12.8	Homo sapiens OX=9606	1:Experimental evidence at protein level	Immunoglobulin heavy variable 1-46	0.9798	0.999	1	2	2	2	0	0	0	0	0	0	0	0	0	0	0	0	0	0	0	0	0	0	1	1	1	0	0	0	0	0	0	1	1	1	0	0	0
888	a	sp|P04181|OAT_HUMAN	P04181	OAT_HUMAN	OAT	439	3.9	Homo sapiens OX=9606	1:Experimental evidence at protein level	Ornithine aminotransferase, mitochondrial	0.9798	0.999	1	1	1	1	0	0	0	0	0	0	0	0	0	0	0	0	0	0	0	0	0	0	0	0	0	0	0	0	0	0	0	0	0	0	0	0	0
889	a	sp|P05386|RLA1_HUMAN	P05386	RLA1_HUMAN	RPLP1	114	28.1	Homo sapiens OX=9606	1:Experimental evidence at protein level	60S acidic ribosomal protein P1	0.9798	0.999	1	1	1	1	0	0	0	0	0	0	0	0	0	1	1	1	0	0	0	0	0	0	0	0	0	0	0	0	0	0	0	0	0	0	0	0	0
890	a	sp|P05455|LA_HUMAN	P05455	LA_HUMAN	SSB	408	3.9	Homo sapiens OX=9606	1:Experimental evidence at protein level	Lupus La protein	0.9798	0.999	1	2	2	2	1	1	1	0	0	0	0	0	0	1	1	1	0	0	0	0	0	0	0	0	0	0	0	0	0	0	0	0	0	0	0	0	0
891	a	sp|P05496|AT5G1_HUMAN	P05496	AT5G1_HUMAN	ATP5MC1	136	22.8	Homo sapiens OX=9606	1:Experimental evidence at protein level	ATP synthase F(0) complex subunit C1, mitochondrial	0.9798	0.999	1	1	1	1	0	0	0	0	0	0	0	0	0	0	0	0	0	0	0	0	0	0	0	0	0	0	0	0	0	0	0	0	0	0	0	0	0
892	a	sp|P06454|PTMA_HUMAN	P06454	PTMA_HUMAN	PTMA	111	12.6	Homo sapiens OX=9606	1:Experimental evidence at protein level	Prothymosin alpha	0.9798	0.999	1	1	1	1	0	0	0	0	0	0	0	0	0	1	1	1	0	0	0	0	0	0	0	0	0	0	0	0	0	0	0	0	0	0	0	0	0
893	a	sp|P08253|MMP2_HUMAN	P08253	MMP2_HUMAN	MMP2	660	2.9	Homo sapiens OX=9606	1:Experimental evidence at protein level	72 kDa type IV collagenase	0.9798	0.999	1	1	1	1	0	0	0	0	0	0	0	0	0	0	0	0	0	0	0	0	0	0	1	1	1	0	0	0	0	0	0	0	0	0	0	0	0
894	a	sp|P08319|ADH4_HUMAN	P08319	ADH4_HUMAN	ADH4	380	7.6	Homo sapiens OX=9606	1:Experimental evidence at protein level	All-trans-retinol dehydrogenase [NAD(+)] ADH4	0.9798	0.999	1	1	1	1	0	0	0	0	0	0	0	0	0	0	0	0	0	0	0	0	0	0	0	0	0	0	0	0	0	0	0	0	0	0	0	0	0
895	a	sp|P08559|ODPA_HUMAN	P08559	ODPA_HUMAN	PDHA1	390	3.3	Homo sapiens OX=9606	1:Experimental evidence at protein level	Pyruvate dehydrogenase E1 component subunit alpha, somatic form, mitochondrial	0.9798	0.999	1	1	1	1	0	0	0	0	0	0	0	0	0	0	0	0	0	0	0	0	0	0	0	0	0	0	0	0	0	0	0	0	0	0	0	0	0
896	a	sp|P08758|ANXA5_HUMAN	P08758	ANXA5_HUMAN	ANXA5	320	4.7	Homo sapiens	1:Experimental evidence at protein level	Annexin A5	0.9798	0.999	1	2	2	2	1	1	1	0	0	0	0	0	0	1	1	1	0	0	0	0	0	0	0	0	0	0	0	0	0	0	0	0	0	0	0	0	0
897	a	sp|P09543|CN37_HUMAN	P09543	CN37_HUMAN	CNP	421	3.3	Homo sapiens OX=9606	1:Experimental evidence at protein level	2',3'-cyclic-nucleotide 3'-phosphodiesterase	0.9798	0.999	1	1	1	1	0	0	0	0	0	0	0	0	0	0	0	0	0	0	0	0	0	0	0	0	0	0	0	0	0	0	0	0	0	0	0	0	0
898	a	sp|P0DME0|SETLP_HUMAN	P0DME0	SETLP_HUMAN	SETSIP	302	4.8	Homo sapiens OX=9606	1:Experimental evidence at protein level	Protein SETSIP	0.9798	0.999	1	1	1	1	0	0	0	0	0	0	0	0	0	1	1	1	0	0	0	0	0	0	0	0	0	0	0	0	0	0	0	0	0	0	0	0	0
899	a	sp|P0DN76|U2AF5_HUMAN	P0DN76	U2AF5_HUMAN	U2AF1L5	240	7.5	Homo sapiens OX=9606	1:Experimental evidence at protein level	Splicing factor U2AF 35 kDa subunit-like protein	0.9798	0.999	1	2	2	2	1	1	1	0	0	0	0	0	0	1	1	1	0	0	0	0	0	0	0	0	0	0	0	0	0	0	0	0	0	0	0	0	0
900	a	sp|P0DP01|HV108_HUMAN	P0DP01	HV108_HUMAN	IGHV1-8	117	12.8	Homo sapiens OX=9606	3:Protein inferred from homology	Immunoglobulin heavy variable 1-8	0.9798	0.999	1	1	1	1	0	0	0	0	0	0	0	0	0	0	0	0	0	0	0	0	0	0	1	1	1	0	0	0	0	0	0	0	0	0	0	0	0
901	a	sp|P10301|RRAS_HUMAN	P10301	RRAS_HUMAN	RRAS	218	7.8	Homo sapiens OX=9606	1:Experimental evidence at protein level	Ras-related protein R-Ras	0.9798	0.999	1	1	1	1	0	0	0	0	0	0	0	0	0	0	0	0	0	0	0	0	0	0	0	0	0	0	0	0	0	0	0	0	0	0	0	0	0
902	a	sp|P11387|TOP1_HUMAN	P11387	TOP1_HUMAN	TOP1	765	2.1	Homo sapiens OX=9606	1:Experimental evidence at protein level	DNA topoisomerase 1	0.9798	0.999	1	1	1	1	1	1	1	0	0	0	0	0	0	0	0	0	0	0	0	0	0	0	0	0	0	0	0	0	0	0	0	0	0	0	0	0	0
903	a	sp|P12004|PCNA_HUMAN	P12004	PCNA_HUMAN	PCNA	261	2.7	Homo sapiens OX=9606	1:Experimental evidence at protein level	Proliferating cell nuclear antigen	0.9798	0.999	1	1	1	1	0	0	0	0	0	0	0	0	0	1	1	1	0	0	0	0	0	0	0	0	0	0	0	0	0	0	0	0	0	0	0	0	0
904	a	sp|P13073|COX41_HUMAN	P13073	COX41_HUMAN	COX4I1	169	7.1	Homo sapiens OX=9606	1:Experimental evidence at protein level	Cytochrome c oxidase subunit 4 isoform 1, mitochondrial	0.9798	0.999	1	1	1	1	0	0	0	0	0	0	0	0	0	0	0	0	0	0	0	0	0	0	0	0	0	0	0	0	0	0	0	0	0	0	0	0	0
905	a	sp|P14317|HCLS1_HUMAN	P14317	HCLS1_HUMAN	HCLS1	486	2.5	Homo sapiens OX=9606	1:Experimental evidence at protein level	Hematopoietic lineage cell-specific protein	0.9798	0.999	1	1	1	1	0	0	0	0	0	0	0	0	0	1	1	1	0	0	0	0	0	0	0	0	0	0	0	0	0	0	0	0	0	0	0	0	0
906	a	sp|P14927|QCR7_HUMAN	P14927	QCR7_HUMAN	UQCRB	111	11.7	Homo sapiens OX=9606	1:Experimental evidence at protein level	Cytochrome b-c1 complex subunit 7	0.9798	0.999	1	1	1	1	0	0	0	0	0	0	0	0	0	0	0	0	0	0	0	0	0	0	0	0	0	0	0	0	0	0	0	0	0	0	0	0	0
907	a	sp|P15954|COX7C_HUMAN	P15954	COX7C_HUMAN	COX7C	63	14.3	Homo sapiens OX=9606	1:Experimental evidence at protein level	Cytochrome c oxidase subunit 7C, mitochondrial	0.9798	0.999	1	1	1	1	0	0	0	0	0	0	0	0	0	0	0	0	0	0	0	0	0	0	0	0	0	0	0	0	0	0	0	0	0	0	0	0	0
908	a	sp|P16401|H15_HUMAN	P16401	H15_HUMAN	H1-5	226	11.9	Homo sapiens OX=9606	1:Experimental evidence at protein level	Histone H1.5	0.9798	0.999	2	1	1	1	0	0	0	0	0	0	0	0	0	1	1	1	0	0	0	0	0	0	0	0	0	0	0	0	0	0	0	0	0	0	0	0	0
909	a	sp|P16930|FAAA_HUMAN	P16930	FAAA_HUMAN	FAH	419	3.1	Homo sapiens OX=9606	1:Experimental evidence at protein level	Fumarylacetoacetase	0.9798	0.999	1	1	1	1	0	0	0	0	0	0	0	0	0	0	0	0	0	0	0	0	0	0	0	0	0	0	0	0	0	0	0	0	0	0	0	0	0
910	a	sp|P17174|AATC_HUMAN	P17174	AATC_HUMAN	GOT1	413	5.1	Homo sapiens OX=9606	1:Experimental evidence at protein level	Aspartate aminotransferase, cytoplasmic	0.9798	0.999	1	1	1	1	0	0	0	0	0	0	0	0	0	1	1	1	0	0	0	0	0	0	0	0	0	0	0	0	0	0	0	0	0	0	0	0	0
911	a	sp|P18084|ITB5_HUMAN	P18084	ITB5_HUMAN	ITGB5	799	3.3	Homo sapiens OX=9606	1:Experimental evidence at protein level	Integrin beta-5	0.9798	0.999	1	1	1	1	0	0	0	0	0	0	0	0	0	0	0	0	0	0	0	0	0	0	0	0	0	0	0	0	0	0	0	0	0	0	0	0	0
912	a	sp|P18621|RL17_HUMAN	P18621	RL17_HUMAN	RPL17	184	6	Homo sapiens OX=9606	1:Experimental evidence at protein level	60S ribosomal protein L17	0.9798	0.999	1	1	1	1	0	0	0	0	0	0	0	0	0	1	1	1	0	0	0	0	0	0	0	0	0	0	0	0	0	0	0	0	0	0	0	0	0
913	a	sp|P19404|NDUV2_HUMAN	P19404	NDUV2_HUMAN	NDUFV2	249	5.2	Homo sapiens OX=9606	1:Experimental evidence at protein level	NADH dehydrogenase [ubiquinone] flavoprotein 2, mitochondrial	0.9798	0.999	1	1	1	1	0	0	0	0	0	0	0	0	0	0	0	0	0	0	0	0	0	0	0	0	0	0	0	0	0	0	0	0	0	0	0	0	0
914	a	sp|P19634|SL9A1_HUMAN	P19634	SL9A1_HUMAN	SLC9A1	815	1.6	Homo sapiens OX=9606	1:Experimental evidence at protein level	Sodium/hydrogen exchanger 1	0.9798	0.999	1	1	1	1	0	0	0	0	0	0	0	0	0	0	0	0	0	0	0	0	0	0	0	0	0	0	0	0	0	0	0	0	0	0	0	0	0
915	a	sp|P20290|BTF3_HUMAN	P20290	BTF3_HUMAN	BTF3	206	9.2	Homo sapiens OX=9606	1:Experimental evidence at protein level	Transcription factor BTF3	0.9798	0.999	1	1	1	1	0	0	0	0	0	0	0	0	0	1	1	1	0	0	0	0	0	0	0	0	0	0	0	0	0	0	0	0	0	0	0	0	0
916	a	sp|P23434|GCSH_HUMAN	P23434	GCSH_HUMAN	GCSH	173	11.6	Homo sapiens OX=9606	1:Experimental evidence at protein level	Glycine cleavage system H protein, mitochondrial	0.9798	0.999	1	1	1	1	0	0	0	0	0	0	0	0	0	0	0	0	0	0	0	0	0	0	0	0	0	0	0	0	0	0	0	0	0	0	0	0	0
917	a	sp|P23588|IF4B_HUMAN	P23588	IF4B_HUMAN	EIF4B	611	1.8	Homo sapiens OX=9606	1:Experimental evidence at protein level	Eukaryotic translation initiation factor 4B	0.9798	0.999	1	1	1	1	0	0	0	0	0	0	0	0	0	0	0	0	0	0	0	0	0	0	0	0	0	0	0	0	0	0	0	0	0	0	0	0	0
918	a	sp|P24158|PRTN3_HUMAN	P24158	PRTN3_HUMAN	PRTN3	256	9.4	Homo sapiens OX=9606	1:Experimental evidence at protein level	Myeloblastin	0.9798	0.999	1	1	1	1	0	0	0	0	0	0	0	0	0	0	0	0	0	0	0	0	0	0	0	0	0	0	0	0	0	0	0	1	1	1	0	0	0
919	a	sp|P26599|PTBP1_HUMAN	P26599	PTBP1_HUMAN	PTBP1	531	4.3	Homo sapiens OX=9606	1:Experimental evidence at protein level	Polypyrimidine tract-binding protein 1	0.9798	0.999	1	1	1	1	0	0	0	0	0	0	0	0	0	1	1	1	0	0	0	0	0	0	0	0	0	0	0	0	0	0	0	0	0	0	0	0	0
920	a	sp|P27635|RL10_HUMAN	P27635	RL10_HUMAN	RPL10	214	12.6	Homo sapiens OX=9606	1:Experimental evidence at protein level	60S ribosomal protein L10	0.9798	0.999	1	3	3	3	2	2	2	0	0	0	0	0	0	1	1	1	0	0	0	0	0	0	0	0	0	0	0	0	0	0	0	0	0	0	0	0	0
921	a	sp|P28331|NDUS1_HUMAN	P28331	NDUS1_HUMAN	NDUFS1	727	2.2	Homo sapiens OX=9606	1:Experimental evidence at protein level	NADH-ubiquinone oxidoreductase 75 kDa subunit, mitochondrial	0.9798	0.999	1	1	1	1	0	0	0	0	0	0	0	0	0	0	0	0	0	0	0	0	0	0	0	0	0	0	0	0	0	0	0	0	0	0	0	0	0
922	a	sp|P30044|PRDX5_HUMAN	P30044	PRDX5_HUMAN	PRDX5	214	5.1	Homo sapiens OX=9606	1:Experimental evidence at protein level	Peroxiredoxin-5, mitochondrial	0.9798	0.999	1	1	1	1	0	0	0	0	0	0	0	0	0	0	0	0	0	0	0	0	0	0	0	0	0	0	0	0	0	0	0	0	0	0	0	0	0
923	a	sp|P30049|ATPD_HUMAN	P30049	ATPD_HUMAN	ATP5F1D	168	8.3	Homo sapiens OX=9606	1:Experimental evidence at protein level	ATP synthase subunit delta, mitochondrial	0.9798	0.999	1	1	1	1	0	0	0	0	0	0	0	0	0	0	0	0	0	0	0	0	0	0	0	0	0	0	0	0	0	0	0	0	0	0	0	0	0
924	a	sp|P30050|RL12_HUMAN	P30050	RL12_HUMAN	RPL12	165	9.1	Homo sapiens OX=9606	1:Experimental evidence at protein level	60S ribosomal protein L12	0.9798	0.999	1	2	2	2	1	1	1	0	0	0	0	0	0	1	1	1	0	0	0	0	0	0	0	0	0	0	0	0	0	0	0	0	0	0	0	0	0
925	a	sp|P31321|KAP1_HUMAN	P31321	KAP1_HUMAN	PRKAR1B	381	4.5	Homo sapiens OX=9606	1:Experimental evidence at protein level	cAMP-dependent protein kinase type I-beta regulatory subunit	0.9798	0.999	1	1	1	1	0	0	0	0	0	0	0	0	0	0	0	0	0	0	0	0	0	0	0	0	0	0	0	0	0	0	0	0	0	0	0	0	0
926	a	sp|P31689|DNJA1_HUMAN	P31689	DNJA1_HUMAN	DNAJA1	397	3.3	Homo sapiens OX=9606	1:Experimental evidence at protein level	DnaJ homolog subfamily A member 1	0.9798	0.999	1	1	1	1	0	0	0	0	0	0	0	0	0	0	0	0	0	0	0	0	0	0	0	0	0	0	0	0	0	0	0	0	0	0	0	0	0
927	a	sp|P31942|HNRH3_HUMAN	P31942	HNRH3_HUMAN	HNRNPH3	346	6.1	Homo sapiens OX=9606	1:Experimental evidence at protein level	Heterogeneous nuclear ribonucleoprotein H3	0.9798	0.999	1	1	1	1	1	1	1	0	0	0	0	0	0	0	0	0	0	0	0	0	0	0	0	0	0	0	0	0	0	0	0	0	0	0	0	0	0
928	a	sp|P35613|BASI_HUMAN	P35613	BASI_HUMAN	BSG	385	3.6	Homo sapiens OX=9606	1:Experimental evidence at protein level	Basigin	0.9798	0.999	1	1	1	1	0	0	0	0	0	0	0	0	0	0	0	0	0	0	0	0	0	0	0	0	0	0	0	0	0	0	0	0	0	0	0	0	0
929	a	sp|P35858|ALS_HUMAN	P35858	ALS_HUMAN	IGFALS	605	3.6	Homo sapiens OX=9606	1:Experimental evidence at protein level	Insulin-like growth factor-binding protein complex acid labile subunit	0.9798	0.999	1	1	1	1	0	0	0	0	0	0	0	0	0	0	0	0	0	0	0	0	0	0	0	0	0	0	0	0	0	0	0	0	0	0	0	0	0
930	a	sp|P36406|TRI23_HUMAN	P36406	TRI23_HUMAN	TRIM23	574	1.7	Homo sapiens OX=9606	1:Experimental evidence at protein level	E3 ubiquitin-protein ligase TRIM23	0.9798	0.999	1	1	1	1	0	0	0	0	0	0	0	0	0	0	0	0	0	0	0	0	0	0	0	0	0	0	0	0	0	0	0	0	0	0	0	0	0
931	a	sp|P36959|GMPR1_HUMAN	P36959	GMPR1_HUMAN	GMPR	345	4.3	Homo sapiens OX=9606	1:Experimental evidence at protein level	GMP reductase 1	0.9798	0.999	1	2	2	2	0	0	0	0	0	0	0	0	0	0	0	0	0	0	0	0	0	0	0	0	0	0	0	0	0	0	0	0	0	0	0	0	0
932	a	sp|P37235|HPCL1_HUMAN	P37235	HPCL1_HUMAN	HPCAL1	193	6.2	Homo sapiens OX=9606	1:Experimental evidence at protein level	Hippocalcin-like protein 1	0.9798	0.999	1	1	1	1	0	0	0	0	0	0	0	0	0	0	0	0	0	0	0	0	0	0	0	0	0	0	0	0	0	0	0	0	0	0	0	0	0
933	a	sp|P39023|RL3_HUMAN	P39023	RL3_HUMAN	RPL3	403	2.2	Homo sapiens OX=9606	1:Experimental evidence at protein level	60S ribosomal protein L3	0.9798	0.999	1	3	3	3	1	1	1	0	0	0	0	0	0	1	1	1	0	0	0	0	0	0	0	0	0	0	0	0	0	0	0	0	0	0	0	0	0
934	a	sp|P40121|CAPG_HUMAN	P40121	CAPG_HUMAN	CAPG	348	4.6	Homo sapiens OX=9606	1:Experimental evidence at protein level	Macrophage-capping protein	0.9798	0.999	1	1	1	1	0	0	0	0	0	0	0	0	0	1	1	1	0	0	0	0	0	0	0	0	0	0	0	0	0	0	0	0	0	0	0	0	0
935	a	sp|P40925|MDHC_HUMAN	P40925	MDHC_HUMAN	MDH1	334	3.6	Homo sapiens OX=9606	1:Experimental evidence at protein level	Malate dehydrogenase, cytoplasmic	0.9798	0.999	1	1	1	1	0	0	0	0	0	0	0	0	0	1	1	1	0	0	0	0	0	0	0	0	0	0	0	0	0	0	0	0	0	0	0	0	0
936	a	sp|P41240|CSK_HUMAN	P41240	CSK_HUMAN	CSK	450	2.2	Homo sapiens OX=9606	1:Experimental evidence at protein level	Tyrosine-protein kinase CSK	0.9798	0.999	1	1	1	1	0	0	0	0	0	0	0	0	0	0	0	0	0	0	0	0	0	0	0	0	0	0	0	0	0	0	0	0	0	0	0	0	0
937	a	sp|P41252|SYIC_HUMAN	P41252	SYIC_HUMAN	IARS1	1262	2	Homo sapiens OX=9606	1:Experimental evidence at protein level	Isoleucine--tRNA ligase, cytoplasmic	0.9798	0.999	1	1	1	1	0	0	0	0	0	0	0	0	0	1	1	1	0	0	0	0	0	0	0	0	0	0	0	0	0	0	0	0	0	0	0	0	0
938	a	sp|P45974|UBP5_HUMAN	P45974	UBP5_HUMAN	USP5	858	1.9	Homo sapiens OX=9606	1:Experimental evidence at protein level	Ubiquitin carboxyl-terminal hydrolase 5	0.9798	0.999	1	1	1	1	0	0	0	0	0	0	0	0	0	0	0	0	0	0	0	0	0	0	0	0	0	0	0	0	0	0	0	0	0	0	0	0	0
939	a	sp|P46776|RL27A_HUMAN	P46776	RL27A_HUMAN	RPL27A	148	8.8	Homo sapiens OX=9606	1:Experimental evidence at protein level	60S ribosomal protein L27a	0.9798	0.999	1	3	3	3	1	1	1	0	0	0	0	0	0	1	1	1	0	0	0	0	0	0	0	0	0	0	0	0	0	0	0	0	0	0	0	0	0
940	a	sp|P46777|RL5_HUMAN	P46777	RL5_HUMAN	RPL5	297	6.1	Homo sapiens OX=9606	1:Experimental evidence at protein level	60S ribosomal protein L5	0.9798	0.999	1	2	2	2	1	1	1	0	0	0	0	0	0	1	1	1	0	0	0	0	0	0	0	0	0	0	0	0	0	0	0	0	0	0	0	0	0
941	a	sp|P46782|RS5_HUMAN	P46782	RS5_HUMAN	RPS5	204	6.9	Homo sapiens OX=9606	1:Experimental evidence at protein level	40S ribosomal protein S5	0.9798	0.999	1	1	1	1	0	0	0	0	0	0	0	0	0	1	1	1	0	0	0	0	0	0	0	0	0	0	0	0	0	0	0	0	0	0	0	0	0
942	a	sp|P46976|GLYG_HUMAN	P46976	GLYG_HUMAN	GYG1	350	4	Homo sapiens OX=9606	1:Experimental evidence at protein level	Glycogenin-1	0.9798	0.999	1	1	1	1	0	0	0	0	0	0	0	0	0	0	0	0	0	0	0	0	0	0	0	0	0	0	0	0	0	0	0	0	0	0	0	0	0
943	a	sp|P48507|GSH0_HUMAN	P48507	GSH0_HUMAN	GCLM	274	4	Homo sapiens OX=9606	1:Experimental evidence at protein level	Glutamate--cysteine ligase regulatory subunit	0.9798	0.999	1	1	1	1	0	0	0	0	0	0	0	0	0	0	0	0	0	0	0	0	0	0	0	0	0	0	0	0	0	0	0	0	0	0	0	0	0
944	a	sp|P50897|PPT1_HUMAN	P50897	PPT1_HUMAN	PPT1	306	4.9	Homo sapiens OX=9606	1:Experimental evidence at protein level	Palmitoyl-protein thioesterase 1	0.9798	0.999	1	1	1	1	0	0	0	0	0	0	0	0	0	0	0	0	0	0	0	0	0	0	0	0	0	0	0	0	0	0	0	0	0	0	0	0	0
945	a	sp|P51397|DAP1_HUMAN	P51397	DAP1_HUMAN	DAP	102	10.8	Homo sapiens OX=9606	1:Experimental evidence at protein level	Death-associated protein 1	0.9798	0.999	1	2	2	2	1	1	1	0	0	0	0	0	0	1	1	1	0	0	0	0	0	0	0	0	0	0	0	0	0	0	0	0	0	0	0	0	0
946	a	sp|P51452|DUS3_HUMAN	P51452	DUS3_HUMAN	DUSP3	185	6.5	Homo sapiens OX=9606	1:Experimental evidence at protein level	Dual specificity protein phosphatase 3	0.9798	0.999	1	1	1	1	0	0	0	0	0	0	0	0	0	0	0	0	0	0	0	0	0	0	0	0	0	0	0	0	0	0	0	0	0	0	0	0	0
947	a	sp|P51571|SSRD_HUMAN	P51571	SSRD_HUMAN	SSR4	173	6.4	Homo sapiens OX=9606	1:Experimental evidence at protein level	Translocon-associated protein subunit delta	0.9798	0.999	1	1	1	1	0	0	0	0	0	0	0	0	0	0	0	0	0	0	0	0	0	0	0	0	0	0	0	0	0	0	0	0	0	0	0	0	0
948	a	sp|P52272|HNRPM_HUMAN	P52272	HNRPM_HUMAN	HNRNPM	730	3.2	Homo sapiens OX=9606	1:Experimental evidence at protein level	Heterogeneous nuclear ribonucleoprotein M	0.9798	0.999	1	2	2	2	1	1	1	0	0	0	0	0	0	1	1	1	0	0	0	0	0	0	0	0	0	0	0	0	0	0	0	0	0	0	0	0	0
949	a	sp|P52566|GDIR2_HUMAN	P52566	GDIR2_HUMAN	ARHGDIB	201	12.9	Homo sapiens OX=9606	1:Experimental evidence at protein level	Rho GDP-dissociation inhibitor 2	0.9798	0.999	1	1	1	1	0	0	0	0	0	0	0	0	0	0	0	0	0	0	0	0	0	0	0	0	0	0	0	0	0	0	0	0	0	0	0	0	0
950	a	sp|P54136|SYRC_HUMAN	P54136	SYRC_HUMAN	RARS1	660	2.4	Homo sapiens OX=9606	1:Experimental evidence at protein level	Arginine--tRNA ligase, cytoplasmic	0.9798	0.999	1	1	1	1	0	0	0	0	0	0	0	0	0	0	0	0	0	0	0	0	0	0	0	0	0	0	0	0	0	0	0	0	0	0	0	0	0
951	a	sp|P54578|UBP14_HUMAN	P54578	UBP14_HUMAN	USP14	494	3.6	Homo sapiens OX=9606	1:Experimental evidence at protein level	Ubiquitin carboxyl-terminal hydrolase 14	0.9798	0.999	1	1	1	1	0	0	0	0	0	0	0	0	0	1	1	1	0	0	0	0	0	0	0	0	0	0	0	0	0	0	0	0	0	0	0	0	0
952	a	sp|P54709|AT1B3_HUMAN	P54709	AT1B3_HUMAN	ATP1B3	279	5	Homo sapiens OX=9606	1:Experimental evidence at protein level	Sodium/potassium-transporting ATPase subunit beta-3	0.9798	0.999	1	1	1	1	0	0	0	0	0	0	0	0	0	0	0	0	0	0	0	0	0	0	0	0	0	0	0	0	0	0	0	0	0	0	0	0	0
953	a	sp|P54886|P5CS_HUMAN	P54886	P5CS_HUMAN	ALDH18A1	795	2.6	Homo sapiens OX=9606	1:Experimental evidence at protein level	Delta-1-pyrroline-5-carboxylate synthase	0.9798	0.999	1	1	1	1	0	0	0	0	0	0	0	0	0	1	1	1	0	0	0	0	0	0	0	0	0	0	0	0	0	0	0	0	0	0	0	0	0
954	a	sp|P56134|ATPK_HUMAN	P56134	ATPK_HUMAN	ATP5MF	94	11.7	Homo sapiens OX=9606	1:Experimental evidence at protein level	ATP synthase subunit f, mitochondrial	0.9798	0.999	1	1	1	1	0	0	0	0	0	0	0	0	0	0	0	0	0	0	0	0	0	0	0	0	0	0	0	0	0	0	0	0	0	0	0	0	0
955	a	sp|P60866|RS20_HUMAN	P60866	RS20_HUMAN	RPS20	119	10.1	Homo sapiens OX=9606	1:Experimental evidence at protein level	40S ribosomal protein S20	0.9798	0.999	1	2	2	2	1	1	1	0	0	0	0	0	0	1	1	1	0	0	0	0	0	0	0	0	0	0	0	0	0	0	0	0	0	0	0	0	0
956	a	sp|P60981|DEST_HUMAN	P60981	DEST_HUMAN	DSTN	165	9.7	Homo sapiens OX=9606	1:Experimental evidence at protein level	Destrin	0.9798	0.999	1	1	1	1	0	0	0	0	0	0	0	0	0	0	0	0	0	0	0	0	0	0	0	0	0	0	0	0	0	0	0	0	0	0	0	0	0
957	a	sp|P61009|SPCS3_HUMAN	P61009	SPCS3_HUMAN	SPCS3	180	6.7	Homo sapiens OX=9606	1:Experimental evidence at protein level	Signal peptidase complex subunit 3	0.9798	0.999	1	1	1	1	0	0	0	0	0	0	0	0	0	0	0	0	0	0	0	0	0	0	0	0	0	0	0	0	0	0	0	0	0	0	0	0	0
958	a	sp|P61353|RL27_HUMAN	P61353	RL27_HUMAN	RPL27	136	17.6	Homo sapiens OX=9606	1:Experimental evidence at protein level	60S ribosomal protein L27	0.9798	0.999	1	3	3	3	1	1	1	0	0	0	0	0	0	1	1	1	0	0	0	0	0	0	0	0	0	0	0	0	0	0	0	0	0	0	0	0	0
959	a	sp|P61619|S61A1_HUMAN	P61619	S61A1_HUMAN	SEC61A1	476	4.2	Homo sapiens OX=9606	1:Experimental evidence at protein level	Protein transport protein Sec61 subunit alpha isoform 1	0.9798	0.999	1	1	1	1	0	0	0	0	0	0	0	0	0	1	1	1	0	0	0	0	0	0	0	0	0	0	0	0	0	0	0	0	0	0	0	0	0
960	a	sp|P61966|AP1S1_HUMAN	P61966	AP1S1_HUMAN	AP1S1	158	10.1	Homo sapiens OX=9606	1:Experimental evidence at protein level	AP-1 complex subunit sigma-1A	0.9798	0.999	1	1	1	1	0	0	0	0	0	0	0	0	0	0	0	0	0	0	0	0	0	0	0	0	0	0	0	0	0	0	0	0	0	0	0	0	0
961	a	sp|P62195|PRS8_HUMAN	P62195	PRS8_HUMAN	PSMC5	406	3.2	Homo sapiens OX=9606	1:Experimental evidence at protein level	26S proteasome regulatory subunit 8	0.9798	0.999	1	1	1	1	0	0	0	0	0	0	0	0	0	0	0	0	0	0	0	0	0	0	0	0	0	0	0	0	0	0	0	0	0	0	0	0	0
962	a	sp|P62244|RS15A_HUMAN	P62244	RS15A_HUMAN	RPS15A	130	10.8	Homo sapiens OX=9606	1:Experimental evidence at protein level	40S ribosomal protein S15a	0.9798	0.999	1	3	3	3	1	1	1	0	0	0	0	0	0	1	1	1	0	0	0	0	0	0	0	0	0	0	0	0	0	0	0	0	0	0	0	0	0
963	a	sp|P62273|RS29_HUMAN	P62273	RS29_HUMAN	RPS29	56	19.6	Homo sapiens OX=9606	1:Experimental evidence at protein level	40S ribosomal protein S29	0.9798	0.999	1	1	1	1	0	0	0	0	0	0	0	0	0	1	1	1	0	0	0	0	0	0	0	0	0	0	0	0	0	0	0	0	0	0	0	0	0
964	a	sp|P62280|RS11_HUMAN	P62280	RS11_HUMAN	RPS11	158	8.2	Homo sapiens OX=9606	1:Experimental evidence at protein level	40S ribosomal protein S11	0.9798	0.999	1	1	1	1	1	1	1	0	0	0	0	0	0	0	0	0	0	0	0	0	0	0	0	0	0	0	0	0	0	0	0	0	0	0	0	0	0
965	a	sp|P62328|TYB4_HUMAN	P62328	TYB4_HUMAN	TMSB4X	44	25	Homo sapiens OX=9606	1:Experimental evidence at protein level	Thymosin beta-4	0.9798	0.999	1	2	2	2	0	0	0	0	0	0	0	0	0	0	0	0	0	0	0	0	0	0	0	0	0	0	0	0	0	0	0	1	1	1	0	0	0
966	a	sp|P62714|PP2AB_HUMAN	P62714	PP2AB_HUMAN	PPP2CB	309	8.1	Homo sapiens OX=9606	1:Experimental evidence at protein level	Serine/threonine-protein phosphatase 2A catalytic subunit beta isoform	0.9798	0.999	1	1	1	1	0	0	0	0	0	0	0	0	0	1	1	1	0	0	0	0	0	0	0	0	0	0	0	0	0	0	0	0	0	0	0	0	0
967	a	sp|P62753|RS6_HUMAN	P62753	RS6_HUMAN	RPS6	249	4.8	Homo sapiens OX=9606	1:Experimental evidence at protein level	40S ribosomal protein S6	0.9798	0.999	1	1	1	1	0	0	0	0	0	0	0	0	0	1	1	1	0	0	0	0	0	0	0	0	0	0	0	0	0	0	0	0	0	0	0	0	0
968	a	sp|P62841|RS15_HUMAN	P62841	RS15_HUMAN	RPS15	145	18.6	Homo sapiens OX=9606	1:Experimental evidence at protein level	40S ribosomal protein S15	0.9798	0.999	1	2	2	2	0	0	0	0	0	0	0	0	0	0	0	0	0	0	0	0	0	0	0	0	0	0	0	0	0	0	0	0	0	0	0	0	0
969	a	sp|P62851|RS25_HUMAN	P62851	RS25_HUMAN	RPS25	125	7.2	Homo sapiens OX=9606	1:Experimental evidence at protein level	40S ribosomal protein S25	0.9798	0.999	1	1	1	1	0	0	0	0	0	0	0	0	0	1	1	1	0	0	0	0	0	0	0	0	0	0	0	0	0	0	0	0	0	0	0	0	0
970	a	sp|P62891|RL39_HUMAN	P62891	RL39_HUMAN	RPL39	51	19.6	Homo sapiens OX=9606	1:Experimental evidence at protein level	60S ribosomal protein L39	0.9798	0.999	1	2	2	2	1	1	1	0	0	0	0	0	0	1	1	1	0	0	0	0	0	0	0	0	0	0	0	0	0	0	0	0	0	0	0	0	0
971	a	sp|P62899|RL31_HUMAN	P62899	RL31_HUMAN	RPL31	125	11.2	Homo sapiens OX=9606	1:Experimental evidence at protein level	60S ribosomal protein L31	0.9798	0.999	1	1	1	1	0	0	0	0	0	0	0	0	0	1	1	1	0	0	0	0	0	0	0	0	0	0	0	0	0	0	0	0	0	0	0	0	0
972	a	sp|P62910|RL32_HUMAN	P62910	RL32_HUMAN	RPL32	135	9.6	Homo sapiens OX=9606	1:Experimental evidence at protein level	60S ribosomal protein L32	0.9798	0.999	1	1	1	1	0	0	0	0	0	0	0	0	0	1	1	1	0	0	0	0	0	0	0	0	0	0	0	0	0	0	0	0	0	0	0	0	0
973	a	sp|P63167|DYL1_HUMAN	P63167	DYL1_HUMAN	DYNLL1	89	12.4	Homo sapiens OX=9606	1:Experimental evidence at protein level	Dynein light chain 1, cytoplasmic	0.9798	0.999	1	1	1	1	0	0	0	0	0	0	0	0	0	0	0	0	0	0	0	0	0	0	0	0	0	0	0	0	0	0	0	0	0	0	0	0	0
974	a	sp|P63173|RL38_HUMAN	P63173	RL38_HUMAN	RPL38	70	18.6	Homo sapiens OX=9606	1:Experimental evidence at protein level	60S ribosomal protein L38	0.9798	0.999	1	3	3	3	1	1	1	0	0	0	0	0	0	1	1	1	0	0	0	0	0	0	0	0	0	0	0	0	0	0	0	0	0	0	0	0	0
975	a	sp|P63208|SKP1_HUMAN	P63208	SKP1_HUMAN	SKP1	163	11	Homo sapiens OX=9606	1:Experimental evidence at protein level	S-phase kinase-associated protein 1	0.9798	0.999	1	1	1	1	0	0	0	0	0	0	0	0	0	0	0	0	0	0	0	0	0	0	0	0	0	0	0	0	0	0	0	0	0	0	0	0	0
976	a	sp|P84090|ERH_HUMAN	P84090	ERH_HUMAN	ERH	104	29.8	Homo sapiens OX=9606	1:Experimental evidence at protein level	Enhancer of rudimentary homolog	0.9798	0.999	1	1	1	1	0	0	0	0	0	0	0	0	0	0	0	0	0	0	0	0	0	0	0	0	0	0	0	0	0	0	0	0	0	0	0	0	0
977	a	sp|P98179|RBM3_HUMAN	P98179	RBM3_HUMAN	RBM3	157	8.9	Homo sapiens OX=9606	1:Experimental evidence at protein level	RNA-binding protein 3	0.9798	0.999	1	1	1	1	0	0	0	0	0	0	0	0	0	1	1	1	0	0	0	0	0	0	0	0	0	0	0	0	0	0	0	0	0	0	0	0	0
978	a	sp|Q02790|FKBP4_HUMAN	Q02790	FKBP4_HUMAN	FKBP4	459	3.1	Homo sapiens OX=9606	1:Experimental evidence at protein level	Peptidyl-prolyl cis-trans isomerase FKBP4	0.9798	0.999	1	1	1	1	0	0	0	0	0	0	0	0	0	1	1	1	0	0	0	0	0	0	0	0	0	0	0	0	0	0	0	0	0	0	0	0	0
979	a	sp|Q04323|UBXN1_HUMAN	Q04323	UBXN1_HUMAN	UBXN1	297	5.4	Homo sapiens OX=9606	1:Experimental evidence at protein level	UBX domain-containing protein 1	0.9798	0.999	1	1	1	1	0	0	0	0	0	0	0	0	0	0	0	0	0	0	0	0	0	0	0	0	0	0	0	0	0	0	0	0	0	0	0	0	0
980	a	sp|Q05315|LEG10_HUMAN	Q05315	LEG10_HUMAN	CLC	142	11.3	Homo sapiens OX=9606	1:Experimental evidence at protein level	Galectin-10	0.9798	0.999	1	1	1	1	0	0	0	0	0	0	0	0	0	0	0	0	0	0	0	0	0	0	0	0	0	0	0	0	0	0	0	1	1	1	0	0	0
981	a	sp|Q07666|KHDR1_HUMAN	Q07666	KHDR1_HUMAN	KHDRBS1	443	3.2	Homo sapiens OX=9606	1:Experimental evidence at protein level	KH domain-containing, RNA-binding, signal transduction-associated protein 1	0.9798	0.999	1	1	1	1	0	0	0	0	0	0	0	0	0	1	1	1	0	0	0	0	0	0	0	0	0	0	0	0	0	0	0	0	0	0	0	0	0
982	a	sp|Q12874|SF3A3_HUMAN	Q12874	SF3A3_HUMAN	SF3A3	501	3.4	Homo sapiens OX=9606	1:Experimental evidence at protein level	Splicing factor 3A subunit 3	0.9798	0.999	1	1	1	1	0	0	0	0	0	0	0	0	0	1	1	1	0	0	0	0	0	0	0	0	0	0	0	0	0	0	0	0	0	0	0	0	0
983	a	sp|Q13459|MYO9B_HUMAN	Q13459	MYO9B_HUMAN	MYO9B	2157	1.1	Homo sapiens OX=9606	1:Experimental evidence at protein level	Unconventional myosin-IXb	0.9798	0.999	1	1	1	1	0	0	0	0	0	0	0	0	0	0	0	0	0	0	0	0	0	0	0	0	0	0	0	0	0	0	0	0	0	0	0	0	0
984	a	sp|Q14432|PDE3A_HUMAN	Q14432	PDE3A_HUMAN	PDE3A	1141	2.2	Homo sapiens OX=9606	1:Experimental evidence at protein level	cGMP-inhibited 3',5'-cyclic phosphodiesterase A	0.9798	0.999	1	1	1	1	0	0	0	0	0	0	0	0	0	0	0	0	0	0	0	0	0	0	0	0	0	0	0	0	0	0	0	0	0	0	0	0	0
985	a	sp|Q15185|TEBP_HUMAN	Q15185	TEBP_HUMAN	PTGES3	160	10.6	Homo sapiens OX=9606	1:Experimental evidence at protein level	Prostaglandin E synthase 3	0.9798	0.999	1	2	2	2	1	1	1	0	0	0	0	0	0	1	1	1	0	0	0	0	0	0	0	0	0	0	0	0	0	0	0	0	0	0	0	0	0
986	a	sp|Q15436|SC23A_HUMAN	Q15436	SC23A_HUMAN	SEC23A	765	2.2	Homo sapiens OX=9606	1:Experimental evidence at protein level	Protein transport protein Sec23A	0.9798	0.999	1	1	1	1	0	0	0	0	0	0	0	0	0	0	0	0	0	0	0	0	0	0	0	0	0	0	0	0	0	0	0	0	0	0	0	0	0
987	a	sp|Q15459|SF3A1_HUMAN	Q15459	SF3A1_HUMAN	SF3A1	793	2.4	Homo sapiens OX=9606	1:Experimental evidence at protein level	Splicing factor 3A subunit 1	0.9798	0.999	1	1	1	1	0	0	0	0	0	0	0	0	0	1	1	1	0	0	0	0	0	0	0	0	0	0	0	0	0	0	0	0	0	0	0	0	0
988	a	sp|Q16401|PSMD5_HUMAN	Q16401	PSMD5_HUMAN	PSMD5	504	3.8	Homo sapiens OX=9606	1:Experimental evidence at protein level	26S proteasome non-ATPase regulatory subunit 5	0.9798	0.999	1	1	1	1	0	0	0	0	0	0	0	0	0	0	0	0	0	0	0	0	0	0	0	0	0	0	0	0	0	0	0	0	0	0	0	0	0
989	a	sp|Q16563|SYPL1_HUMAN	Q16563	SYPL1_HUMAN	SYPL1	259	4.2	Homo sapiens OX=9606	1:Experimental evidence at protein level	Synaptophysin-like protein 1	0.9798	0.999	1	1	1	1	0	0	0	0	0	0	0	0	0	0	0	0	0	0	0	0	0	0	0	0	0	0	0	0	0	0	0	0	0	0	0	0	0
990	a	sp|Q330K2|NDUF6_HUMAN	Q330K2	NDUF6_HUMAN	NDUFAF6	333	4.8	Homo sapiens OX=9606	1:Experimental evidence at protein level	NADH dehydrogenase (ubiquinone) complex I, assembly factor 6	0.9798	0.999	1	1	1	1	0	0	0	0	0	0	0	0	0	0	0	0	0	0	0	0	0	0	0	0	0	0	0	0	0	0	0	0	0	0	0	0	0
991	a	sp|Q4V328|GRAP1_HUMAN	Q4V328	GRAP1_HUMAN	GRIPAP1	841	2.9	Homo sapiens OX=9606	1:Experimental evidence at protein level	GRIP1-associated protein 1	0.9798	0.999	1	1	1	1	0	0	0	0	0	0	0	0	0	0	0	0	0	0	0	0	0	0	0	0	0	0	0	0	0	0	0	0	0	0	0	0	0
992	a	sp|Q53RT3|APRV1_HUMAN	Q53RT3	APRV1_HUMAN	ASPRV1	343	3.8	Homo sapiens OX=9606	1:Experimental evidence at protein level	Retroviral-like aspartic protease 1	0.9798	0.999	1	1	1	1	0	0	0	0	0	0	0	0	0	0	0	0	0	0	0	0	0	0	0	0	0	0	0	0	0	0	0	0	0	0	0	0	0
993	a	sp|Q5JSH3|WDR44_HUMAN	Q5JSH3	WDR44_HUMAN	WDR44	913	1.8	Homo sapiens OX=9606	1:Experimental evidence at protein level	WD repeat-containing protein 44	0.9798	0.999	1	1	1	1	0	0	0	0	0	0	0	0	0	0	0	0	0	0	0	0	0	0	0	0	0	0	0	0	0	0	0	0	0	0	0	0	0
994	a	sp|Q684P5|RPGP2_HUMAN	Q684P5	RPGP2_HUMAN	RAP1GAP2	730	1.6	Homo sapiens OX=9606	1:Experimental evidence at protein level	Rap1 GTPase-activating protein 2	0.9798	0.999	1	1	1	1	0	0	0	0	0	0	0	0	0	0	0	0	0	0	0	0	0	0	0	0	0	0	0	0	0	0	0	0	0	0	0	0	0
995	a	sp|Q68BL7|OLM2A_HUMAN	Q68BL7	OLM2A_HUMAN	OLFML2A	652	2	Homo sapiens OX=9606	2:Experimental evidence at transcript level	Olfactomedin-like protein 2A	0.9798	0.999	1	1	1	1	0	0	0	0	0	0	0	0	0	0	0	0	0	0	0	0	0	0	0	0	0	0	0	0	0	0	0	0	0	0	0	0	0
996	a	sp|Q6IAA8|LTOR1_HUMAN	Q6IAA8	LTOR1_HUMAN	LAMTOR1	161	6.8	Homo sapiens OX=9606	1:Experimental evidence at protein level	Ragulator complex protein LAMTOR1	0.9798	0.999	1	1	1	1	0	0	0	0	0	0	0	0	0	0	0	0	0	0	0	0	0	0	0	0	0	0	0	0	0	0	0	0	0	0	0	0	0
997	a	sp|Q6P3W7|SCYL2_HUMAN	Q6P3W7	SCYL2_HUMAN	SCYL2	929	1.7	Homo sapiens OX=9606	1:Experimental evidence at protein level	SCY1-like protein 2	0.9798	0.999	1	1	1	1	0	0	0	0	0	0	0	0	0	0	0	0	0	0	0	0	0	0	0	0	0	0	0	0	0	0	0	0	0	0	0	0	0
998	a	sp|Q6XQN6|PNCB_HUMAN	Q6XQN6	PNCB_HUMAN	NAPRT	538	2.4	Homo sapiens OX=9606	1:Experimental evidence at protein level	Nicotinate phosphoribosyltransferase	0.9798	0.999	1	1	1	1	0	0	0	0	0	0	0	0	0	0	0	0	0	0	0	0	0	0	0	0	0	0	0	0	0	0	0	0	0	0	0	0	0
999	a	sp|Q7L7X3|TAOK1_HUMAN	Q7L7X3	TAOK1_HUMAN	TAOK1	1001	0.9	Homo sapiens OX=9606	1:Experimental evidence at protein level	Serine/threonine-protein kinase TAO1	0.9798	0.999	1	1	1	1	0	0	0	0	0	0	0	0	0	0	0	0	0	0	0	0	0	0	0	0	0	0	0	0	0	0	0	0	0	0	0	0	0
1000	a	sp|Q7Z6Z7|HUWE1_HUMAN	Q7Z6Z7	HUWE1_HUMAN	HUWE1	4374	0.4	Homo sapiens OX=9606	1:Experimental evidence at protein level	E3 ubiquitin-protein ligase HUWE1	0.9798	0.999	1	1	1	1	0	0	0	0	0	0	0	0	0	0	0	0	0	0	0	0	0	0	0	0	0	0	0	0	0	0	0	0	0	0	0	0	0
1001	a	sp|Q86UE4|LYRIC_HUMAN	Q86UE4	LYRIC_HUMAN	MTDH	582	1.9	Homo sapiens OX=9606	1:Experimental evidence at protein level	Protein LYRIC	0.9798	0.999	1	1	1	1	0	0	0	0	0	0	0	0	0	0	0	0	0	0	0	0	0	0	0	0	0	0	0	0	0	0	0	0	0	0	0	0	0
1002	a	sp|Q86V81|THOC4_HUMAN	Q86V81	THOC4_HUMAN	ALYREF	257	10.1	Homo sapiens OX=9606	1:Experimental evidence at protein level	THO complex subunit 4	0.9798	0.999	1	2	2	2	0	0	0	0	0	0	0	0	0	1	1	1	0	0	0	0	0	0	0	0	0	0	0	0	0	0	0	0	0	0	0	0	0
1003	a	sp|Q8IVB4|SL9A9_HUMAN	Q8IVB4	SL9A9_HUMAN	SLC9A9	645	2	Homo sapiens OX=9606	1:Experimental evidence at protein level	Sodium/hydrogen exchanger 9	0.9798	0.999	1	2	2	2	0	0	0	0	0	0	0	0	0	0	0	0	0	0	0	0	0	0	0	0	0	0	0	0	0	0	0	0	0	0	0	0	0
1004	a	sp|Q8IWB7|WDFY1_HUMAN	Q8IWB7	WDFY1_HUMAN	WDFY1	410	3.9	Homo sapiens OX=9606	1:Experimental evidence at protein level	WD repeat and FYVE domain-containing protein 1	0.9798	0.999	1	1	1	1	0	0	0	0	0	0	0	0	0	0	0	0	0	0	0	0	0	0	0	0	0	0	0	0	0	0	0	0	0	0	0	0	0
1005	a	sp|Q8N5I4|DHRSX_HUMAN	Q8N5I4	DHRSX_HUMAN	DHRSX	330	4.5	Homo sapiens OX=9606	1:Experimental evidence at protein level	Dehydrogenase/reductase SDR family member on chromosome X	0.9798	0.999	1	1	1	1	0	0	0	0	0	0	0	0	0	0	0	0	0	0	0	0	0	0	0	0	0	0	0	0	0	0	0	0	0	0	0	0	0
1006	a	sp|Q8N5J2|MINY1_HUMAN	Q8N5J2	MINY1_HUMAN	MINDY1	469	6	Homo sapiens OX=9606	1:Experimental evidence at protein level	Ubiquitin carboxyl-terminal hydrolase MINDY-1	0.9798	0.999	1	1	1	1	0	0	0	0	0	0	0	0	0	0	0	0	0	0	0	0	0	0	0	0	0	0	0	0	0	0	0	0	0	0	0	0	0
1007	a	sp|Q8N699|MYCT1_HUMAN	Q8N699	MYCT1_HUMAN	MYCT1	235	5.1	Homo sapiens OX=9606	1:Experimental evidence at protein level	Myc target protein 1	0.9798	0.999	1	1	1	1	0	0	0	0	0	0	0	0	0	0	0	0	0	0	0	0	0	0	0	0	0	0	0	0	0	0	0	0	0	0	0	0	0
1008	a	sp|Q8NBQ5|DHB11_HUMAN	Q8NBQ5	DHB11_HUMAN	HSD17B11	300	4.7	Homo sapiens OX=9606	1:Experimental evidence at protein level	Estradiol 17-beta-dehydrogenase 11	0.9798	0.999	1	1	1	1	0	0	0	0	0	0	0	0	0	0	0	0	0	0	0	0	0	0	0	0	0	0	0	0	0	0	0	1	1	1	0	0	0
1009	a	sp|Q8TB24|RIN3_HUMAN	Q8TB24	RIN3_HUMAN	RIN3	985	1.2	Homo sapiens OX=9606	1:Experimental evidence at protein level	Ras and Rab interactor 3	0.9798	0.999	1	1	1	1	0	0	0	0	0	0	0	0	0	0	0	0	0	0	0	0	0	0	0	0	0	0	0	0	0	0	0	0	0	0	0	0	0
1010	a	sp|Q8TD19|NEK9_HUMAN	Q8TD19	NEK9_HUMAN	NEK9	979	1.4	Homo sapiens OX=9606	1:Experimental evidence at protein level	Serine/threonine-protein kinase Nek9	0.9798	0.999	1	1	1	1	0	0	0	0	0	0	0	0	0	0	0	0	0	0	0	0	0	0	0	0	0	0	0	0	0	0	0	0	0	0	0	0	0
1011	a	sp|Q8WUM4|PDC6I_HUMAN	Q8WUM4	PDC6I_HUMAN	PDCD6IP	868	1.5	Homo sapiens OX=9606	1:Experimental evidence at protein level	Programmed cell death 6-interacting protein	0.9798	0.999	1	1	1	1	0	0	0	0	0	0	0	0	0	0	0	0	0	0	0	0	0	0	0	0	0	0	0	0	0	0	0	0	0	0	0	0	0
1012	a	sp|Q8WVM8|SCFD1_HUMAN	Q8WVM8	SCFD1_HUMAN	SCFD1	642	2.6	Homo sapiens OX=9606	1:Experimental evidence at protein level	Sec1 family domain-containing protein 1	0.9798	0.999	1	1	1	1	0	0	0	0	0	0	0	0	0	0	0	0	0	0	0	0	0	0	0	0	0	0	0	0	0	0	0	0	0	0	0	0	0
1013	a	sp|Q92572|AP3S1_HUMAN	Q92572	AP3S1_HUMAN	AP3S1	193	7.8	Homo sapiens OX=9606	1:Experimental evidence at protein level	AP-3 complex subunit sigma-1	0.9798	0.999	1	1	1	1	0	0	0	0	0	0	0	0	0	0	0	0	0	0	0	0	0	0	0	0	0	0	0	0	0	0	0	0	0	0	0	0	0
1014	a	sp|Q92973|TNPO1_HUMAN	Q92973	TNPO1_HUMAN	TNPO1	898	2.1	Homo sapiens OX=9606	1:Experimental evidence at protein level	Transportin-1	0.9798	0.999	1	1	1	1	0	0	0	0	0	0	0	0	0	0	0	0	0	0	0	0	0	0	0	0	0	0	0	0	0	0	0	0	0	0	0	0	0
1015	a	sp|Q96BS2|CHP3_HUMAN	Q96BS2	CHP3_HUMAN	TESC	214	6.1	Homo sapiens OX=9606	1:Experimental evidence at protein level	Calcineurin B homologous protein 3	0.9798	0.999	1	1	1	1	0	0	0	0	0	0	0	0	0	0	0	0	0	0	0	0	0	0	0	0	0	0	0	0	0	0	0	0	0	0	0	0	0
1016	a	sp|Q96DA6|TIM14_HUMAN	Q96DA6	TIM14_HUMAN	DNAJC19	116	16.4	Homo sapiens OX=9606	1:Experimental evidence at protein level	Mitochondrial import inner membrane translocase subunit TIM14	0.9798	0.999	1	1	1	1	0	0	0	0	0	0	0	0	0	0	0	0	0	0	0	0	0	0	0	0	0	0	0	0	0	0	0	0	0	0	0	0	0
1017	a	sp|Q96FW1|OTUB1_HUMAN	Q96FW1	OTUB1_HUMAN	OTUB1	271	7	Homo sapiens OX=9606	1:Experimental evidence at protein level	Ubiquitin thioesterase OTUB1	0.9798	0.999	1	1	1	1	0	0	0	0	0	0	0	0	0	1	1	1	0	0	0	0	0	0	0	0	0	0	0	0	0	0	0	0	0	0	0	0	0
1018	a	sp|Q96FX8|PERP_HUMAN	Q96FX8	PERP_HUMAN	PERP	193	8.8	Homo sapiens OX=9606	1:Experimental evidence at protein level	p53 apoptosis effector related to PMP-22	0.9798	0.999	1	1	1	1	0	0	0	0	0	0	0	0	0	0	0	0	0	0	0	0	0	0	0	0	0	0	0	0	0	0	0	0	0	0	0	0	0
1019	a	sp|Q96FZ7|CHMP6_HUMAN	Q96FZ7	CHMP6_HUMAN	CHMP6	201	6.5	Homo sapiens OX=9606	1:Experimental evidence at protein level	Charged multivesicular body protein 6	0.9798	0.999	1	1	1	1	0	0	0	0	0	0	0	0	0	0	0	0	0	0	0	0	0	0	0	0	0	0	0	0	0	0	0	0	0	0	0	0	0
1020	a	sp|Q96KG9|SCYL1_HUMAN	Q96KG9	SCYL1_HUMAN	SCYL1	808	2	Homo sapiens OX=9606	1:Experimental evidence at protein level	N-terminal kinase-like protein	0.9798	0.999	1	1	1	1	0	0	0	0	0	0	0	0	0	0	0	0	0	0	0	0	0	0	0	0	0	0	0	0	0	0	0	0	0	0	0	0	0
1021	a	sp|Q99704|DOK1_HUMAN	Q99704	DOK1_HUMAN	DOK1	481	2.5	Homo sapiens OX=9606	1:Experimental evidence at protein level	Docking protein 1	0.9798	0.999	1	1	1	1	0	0	0	0	0	0	0	0	0	0	0	0	0	0	0	0	0	0	0	0	0	0	0	0	0	0	0	0	0	0	0	0	0
1022	a	sp|Q99735|MGST2_HUMAN	Q99735	MGST2_HUMAN	MGST2	147	9.5	Homo sapiens OX=9606	1:Experimental evidence at protein level	Microsomal glutathione S-transferase 2	0.9798	0.999	1	1	1	1	0	0	0	0	0	0	0	0	0	0	0	0	0	0	0	0	0	0	0	0	0	0	0	0	0	0	0	0	0	0	0	0	0
1023	a	sp|Q99952|PTN18_HUMAN	Q99952	PTN18_HUMAN	PTPN18	460	2.6	Homo sapiens OX=9606	1:Experimental evidence at protein level	Tyrosine-protein phosphatase non-receptor type 18	0.9798	0.999	1	1	1	1	0	0	0	0	0	0	0	0	0	0	0	0	0	0	0	0	0	0	0	0	0	0	0	0	0	0	0	0	0	0	0	0	0
1024	a	sp|Q99961|SH3G1_HUMAN	Q99961	SH3G1_HUMAN	SH3GL1	368	3.3	Homo sapiens OX=9606	1:Experimental evidence at protein level	Endophilin-A2	0.9798	0.999	1	1	1	1	0	0	0	0	0	0	0	0	0	0	0	0	0	0	0	0	0	0	0	0	0	0	0	0	0	0	0	0	0	0	0	0	0
1025	a	sp|Q9BUL8|PDC10_HUMAN	Q9BUL8	PDC10_HUMAN	PDCD10	212	11.3	Homo sapiens OX=9606	1:Experimental evidence at protein level	Programmed cell death protein 10	0.9798	0.999	1	1	1	1	0	0	0	0	0	0	0	0	0	0	0	0	0	0	0	0	0	0	0	0	0	0	0	0	0	0	0	0	0	0	0	0	0
1026	a	sp|Q9BWM7|SFXN3_HUMAN	Q9BWM7	SFXN3_HUMAN	SFXN3	321	4.7	Homo sapiens OX=9606	1:Experimental evidence at protein level	Sideroflexin-3	0.9798	0.999	1	1	1	1	0	0	0	0	0	0	0	0	0	0	0	0	0	0	0	0	0	0	0	0	0	0	0	0	0	0	0	0	0	0	0	0	0
1027	a	sp|Q9C0E8|LNP_HUMAN	Q9C0E8	LNP_HUMAN	LNPK	428	3	Homo sapiens OX=9606	1:Experimental evidence at protein level	Endoplasmic reticulum junction formation protein lunapark	0.9798	0.999	1	1	1	1	0	0	0	0	0	0	0	0	0	0	0	0	0	0	0	0	0	0	0	0	0	0	0	0	0	0	0	0	0	0	0	0	0
1028	a	sp|Q9GZN8|CT027_HUMAN	Q9GZN8	CT027_HUMAN	C20orf27	174	10.9	Homo sapiens OX=9606	1:Experimental evidence at protein level	UPF0687 protein C20orf27	0.9798	0.999	1	1	1	1	1	1	1	0	0	0	0	0	0	0	0	0	0	0	0	0	0	0	0	0	0	0	0	0	0	0	0	0	0	0	0	0	0
1029	a	sp|Q9H0E2|TOLIP_HUMAN	Q9H0E2	TOLIP_HUMAN	TOLLIP	274	5.1	Homo sapiens OX=9606	1:Experimental evidence at protein level	Toll-interacting protein	0.9798	0.999	1	1	1	1	0	0	0	0	0	0	0	0	0	0	0	0	0	0	0	0	0	0	0	0	0	0	0	0	0	0	0	0	0	0	0	0	0
1030	a	sp|Q9H3P7|GCP60_HUMAN	Q9H3P7	GCP60_HUMAN	ACBD3	528	2.5	Homo sapiens OX=9606	1:Experimental evidence at protein level	Golgi resident protein GCP60	0.9798	0.999	1	1	1	1	0	0	0	0	0	0	0	0	0	0	0	0	0	0	0	0	0	0	0	0	0	0	0	0	0	0	0	0	0	0	0	0	0
1031	a	sp|Q9H425|CA198_HUMAN	Q9H425	CA198_HUMAN	C1orf198	327	5.5	Homo sapiens OX=9606	1:Experimental evidence at protein level	Uncharacterized protein C1orf198	0.9798	0.999	1	1	1	1	0	0	0	0	0	0	0	0	0	0	0	0	0	0	0	0	0	0	0	0	0	0	0	0	0	0	0	0	0	0	0	0	0
1032	a	sp|Q9H4F8|SMOC1_HUMAN	Q9H4F8	SMOC1_HUMAN	SMOC1	434	6.7	Homo sapiens OX=9606	1:Experimental evidence at protein level	SPARC-related modular calcium-binding protein 1	0.9798	0.999	1	1	1	1	0	0	0	0	0	0	0	0	0	0	0	0	0	0	0	0	0	0	0	0	0	0	0	0	0	0	0	0	0	0	0	0	0
1033	a	sp|Q9HBL7|PLRKT_HUMAN	Q9HBL7	PLRKT_HUMAN	PLGRKT	147	7.5	Homo sapiens OX=9606	1:Experimental evidence at protein level	Plasminogen receptor (KT)	0.9798	0.999	1	2	2	2	0	0	0	0	0	0	0	0	0	0	0	0	0	0	0	0	0	0	0	0	0	0	0	0	0	0	0	0	0	0	0	0	0
1034	a	sp|Q9HCY8|S10AE_HUMAN	Q9HCY8	S10AE_HUMAN	S100A14	104	14.4	Homo sapiens OX=9606	1:Experimental evidence at protein level	Protein S100-A14	0.9798	0.999	1	1	1	1	0	0	0	0	0	0	0	0	0	0	0	0	0	0	0	0	0	0	0	0	0	0	0	0	0	0	0	0	0	0	0	0	0
1035	a	sp|Q9NPR9|GP108_HUMAN	Q9NPR9	GP108_HUMAN	GPR108	543	2	Homo sapiens OX=9606	1:Experimental evidence at protein level	Protein GPR108	0.9798	0.999	1	1	1	1	0	0	0	0	0	0	0	0	0	0	0	0	0	0	0	0	0	0	0	0	0	0	0	0	0	0	0	0	0	0	0	0	0
1036	a	sp|Q9NSB4|KRT82_HUMAN	Q9NSB4	KRT82_HUMAN	KRT82	513	3.9	Homo sapiens	3:Protein inferred from homology	Keratin, type II cuticular Hb2	0.9798	0.999	1	1	1	1	0	0	0	0	0	0	0	0	0	0	0	0	0	0	0	0	0	0	0	0	0	0	0	0	0	0	0	1	1	1	0	0	0
1037	a	sp|Q9P0J0|NDUAD_HUMAN	Q9P0J0	NDUAD_HUMAN	NDUFA13	144	7.6	Homo sapiens OX=9606	1:Experimental evidence at protein level	NADH dehydrogenase [ubiquinone] 1 alpha subcomplex subunit 13	0.9798	0.999	1	1	1	1	0	0	0	0	0	0	0	0	0	0	0	0	0	0	0	0	0	0	0	0	0	0	0	0	0	0	0	0	0	0	0	0	0
1038	a	sp|Q9P2E9|RRBP1_HUMAN	Q9P2E9	RRBP1_HUMAN	RRBP1	1410	0.8	Homo sapiens OX=9606	1:Experimental evidence at protein level	Ribosome-binding protein 1	0.9798	0.999	1	1	1	1	0	0	0	0	0	0	0	0	0	0	0	0	0	0	0	0	0	0	0	0	0	0	0	0	0	0	0	0	0	0	0	0	0
1039	a	sp|Q9UEW8|STK39_HUMAN	Q9UEW8	STK39_HUMAN	STK39	545	2.6	Homo sapiens OX=9606	1:Experimental evidence at protein level	STE20/SPS1-related proline-alanine-rich protein kinase	0.9798	0.999	1	1	1	1	0	0	0	0	0	0	0	0	0	0	0	0	0	0	0	0	0	0	0	0	0	0	0	0	0	0	0	0	0	0	0	0	0
1040	a	sp|Q9UHQ9|NB5R1_HUMAN	Q9UHQ9	NB5R1_HUMAN	CYB5R1	305	3	Homo sapiens OX=9606	1:Experimental evidence at protein level	NADH-cytochrome b5 reductase 1	0.9798	0.999	1	1	1	1	0	0	0	0	0	0	0	0	0	0	0	0	0	0	0	0	0	0	0	0	0	0	0	0	0	0	0	0	0	0	0	0	0
1041	a	sp|Q9UIB8|SLAF5_HUMAN	Q9UIB8	SLAF5_HUMAN	CD84	345	4.6	Homo sapiens OX=9606	1:Experimental evidence at protein level	SLAM family member 5	0.9798	0.999	1	1	1	1	0	0	0	0	0	0	0	0	0	0	0	0	0	0	0	0	0	0	0	0	0	0	0	0	0	0	0	0	0	0	0	0	0
1042	a	sp|Q9UQ80|PA2G4_HUMAN	Q9UQ80	PA2G4_HUMAN	PA2G4	394	4.8	Homo sapiens OX=9606	1:Experimental evidence at protein level	Proliferation-associated protein 2G4	0.9798	0.999	1	1	1	1	0	0	0	0	0	0	0	0	0	1	1	1	0	0	0	0	0	0	0	0	0	0	0	0	0	0	0	0	0	0	0	0	0
1043	a	sp|Q9Y262|EIF3L_HUMAN	Q9Y262	EIF3L_HUMAN	EIF3L	564	2.8	Homo sapiens OX=9606	1:Experimental evidence at protein level	Eukaryotic translation initiation factor 3 subunit L	0.9798	0.999	1	1	1	1	0	0	0	0	0	0	0	0	0	0	0	0	0	0	0	0	0	0	0	0	0	0	0	0	0	0	0	0	0	0	0	0	0
1044	a	sp|Q9Y2V2|CHSP1_HUMAN	Q9Y2V2	CHSP1_HUMAN	CARHSP1	147	10.9	Homo sapiens OX=9606	1:Experimental evidence at protein level	Calcium-regulated heat-stable protein 1	0.9798	0.999	1	1	1	1	1	1	1	0	0	0	0	0	0	0	0	0	0	0	0	0	0	0	0	0	0	0	0	0	0	0	0	0	0	0	0	0	0
1045	a	sp|Q9Y3A3|PHOCN_HUMAN	Q9Y3A3	PHOCN_HUMAN	MOB4	225	6.2	Homo sapiens OX=9606	1:Experimental evidence at protein level	MOB-like protein phocein	0.9798	0.999	1	1	1	1	0	0	0	0	0	0	0	0	0	0	0	0	0	0	0	0	0	0	0	0	0	0	0	0	0	0	0	0	0	0	0	0	0
1046	a	sp|Q9Y3A6|TMED5_HUMAN	Q9Y3A6	TMED5_HUMAN	TMED5	229	4.8	Homo sapiens OX=9606	1:Experimental evidence at protein level	Transmembrane emp24 domain-containing protein 5	0.9798	0.999	1	1	1	1	0	0	0	0	0	0	0	0	0	0	0	0	0	0	0	0	0	0	0	0	0	0	0	0	0	0	0	0	0	0	0	0	0
1047	a	sp|Q9Y3I0|RTCB_HUMAN	Q9Y3I0	RTCB_HUMAN	RTCB	505	4.6	Homo sapiens OX=9606	1:Experimental evidence at protein level	RNA-splicing ligase RtcB homolog	0.9798	0.999	1	1	1	1	0	0	0	0	0	0	0	0	0	0	0	0	0	0	0	0	0	0	0	0	0	0	0	0	0	0	0	0	0	0	0	0	0
1048	a	sp|Q9Y512|SAM50_HUMAN	Q9Y512	SAM50_HUMAN	SAMM50	469	3	Homo sapiens OX=9606	1:Experimental evidence at protein level	Sorting and assembly machinery component 50 homolog	0.9798	0.999	1	1	1	1	0	0	0	0	0	0	0	0	0	0	0	0	0	0	0	0	0	0	0	0	0	0	0	0	0	0	0	0	0	0	0	0	0
1049	a	sp|Q9Y5M8|SRPRB_HUMAN	Q9Y5M8	SRPRB_HUMAN	SRPRB	271	3.7	Homo sapiens OX=9606	1:Experimental evidence at protein level	Signal recognition particle receptor subunit beta	0.9798	0.999	1	1	1	1	0	0	0	0	0	0	0	0	0	0	0	0	0	0	0	0	0	0	0	0	0	0	0	0	0	0	0	0	0	0	0	0	0
1050	a	sp|Q9Y5S9|RBM8A_HUMAN	Q9Y5S9	RBM8A_HUMAN	RBM8A	174	10.9	Homo sapiens OX=9606	1:Experimental evidence at protein level	RNA-binding protein 8A	0.9798	0.999	1	1	1	1	0	0	0	0	0	0	0	0	0	1	1	1	0	0	0	0	0	0	0	0	0	0	0	0	0	0	0	0	0	0	0	0	0
1051	a	sp|Q9Y6A9|SPCS1_HUMAN	Q9Y6A9	SPCS1_HUMAN	SPCS1	169	7.1	Homo sapiens OX=9606	1:Experimental evidence at protein level	Signal peptidase complex subunit 1	0.9798	0.999	1	2	2	2	0	0	0	0	0	0	0	0	0	0	0	0	0	0	0	0	0	0	0	0	0	0	0	0	0	0	0	0	0	0	0	0	0
1052	a	sp|Q9Y6C9|MTCH2_HUMAN	Q9Y6C9	MTCH2_HUMAN	MTCH2	303	7.9	Homo sapiens OX=9606	1:Experimental evidence at protein level	Mitochondrial carrier homolog 2	0.9798	0.999	1	1	1	1	0	0	0	0	0	0	0	0	0	0	0	0	0	0	0	0	0	0	0	0	0	0	0	0	0	0	0	0	0	0	0	0	0
1053	a	sp|Q9Y6X5|ENPP4_HUMAN	Q9Y6X5	ENPP4_HUMAN	ENPP4	453	1.8	Homo sapiens OX=9606	1:Experimental evidence at protein level	Bis(5'-adenosyl)-triphosphatase ENPP4	0.9798	0.999	1	1	1	1	0	0	0	0	0	0	0	0	0	0	0	0	0	0	0	0	0	0	0	0	0	0	0	0	0	0	0	0	0	0	0	0	0
1054	a	sp|P31994|FCG2B_HUMAN	P31994	FCG2B_HUMAN	FCGR2B	310	8.1	Homo sapiens OX=9606	1:Experimental evidence at protein level	Low affinity immunoglobulin gamma Fc region receptor II-b	0.9724	0.999	1	1	0	1	0	0	0	0	0	0	0	0	0	0	0	0	0	0	0	0	0	0	0	0	0	0	0	0	0	0	0	0	0	0	0	0	0
1058	a	sp|O60234|GMFG_HUMAN	O60234	GMFG_HUMAN	GMFG	142	4.9	Homo sapiens OX=9606	1:Experimental evidence at protein level	Glia maturation factor gamma	0.9778	0.9989	1	1	1	1	0	0	0	0	0	0	0	0	0	0	0	0	0	0	0	0	0	0	0	0	0	0	0	0	0	0	0	0	0	0	0	0	0
1059	a	sp|O75635|SPB7_HUMAN	O75635	SPB7_HUMAN	SERPINB7	380	3.4	Homo sapiens OX=9606	1:Experimental evidence at protein level	Serpin B7	0.9778	0.9989	1	1	1	1	0	0	0	0	0	0	0	0	0	0	0	0	0	0	0	0	0	0	0	0	0	0	0	0	0	0	0	0	0	0	0	0	0
1060	a	sp|O75636|FCN3_HUMAN	O75636	FCN3_HUMAN	FCN3	299	3	Homo sapiens OX=9606	1:Experimental evidence at protein level	Ficolin-3	0.9778	0.9989	1	2	2	2	0	0	0	0	0	0	0	0	0	0	0	0	0	0	0	0	0	0	0	0	0	0	0	0	0	0	0	0	0	0	0	0	0
1061	a	sp|P00325|ADH1B_HUMAN	P00325	ADH1B_HUMAN	ADH1B	375	4	Homo sapiens OX=9606	1:Experimental evidence at protein level	All-trans-retinol dehydrogenase [NAD(+)] ADH1B	0.9778	0.9989	1	1	1	1	0	0	0	0	0	0	0	0	0	0	0	0	0	0	0	0	0	0	0	0	0	0	0	0	0	0	0	0	0	0	0	0	0
1062	a	sp|P15498|VAV_HUMAN	P15498	VAV_HUMAN	VAV1	845	0.9	Homo sapiens OX=9606	1:Experimental evidence at protein level	Proto-oncogene vav	0.9778	0.9989	1	1	1	1	0	0	0	0	0	0	0	0	0	0	0	0	0	0	0	0	0	0	0	0	0	0	0	0	0	0	0	0	0	0	0	0	0
1063	a	sp|P23526|SAHH_HUMAN	P23526	SAHH_HUMAN	AHCY	432	2.8	Homo sapiens OX=9606	1:Experimental evidence at protein level	Adenosylhomocysteinase	0.9778	0.9989	1	1	1	1	0	0	0	0	0	0	0	0	0	0	0	0	0	0	0	0	0	0	0	0	0	0	0	0	0	0	0	0	0	0	0	0	0
1064	a	sp|P31151|S10A7_HUMAN	P31151	S10A7_HUMAN	S100A7	101	10.9	Homo sapiens OX=9606	1:Experimental evidence at protein level	Protein S100-A7	0.9778	0.9989	1	1	1	1	0	0	0	0	0	0	0	0	0	0	0	0	0	0	0	0	0	0	0	0	0	0	0	0	0	0	0	0	0	0	0	0	0
1065	a	sp|P32969|RL9_HUMAN	P32969	RL9_HUMAN	RPL9	192	11.5	Homo sapiens OX=9606	1:Experimental evidence at protein level	60S ribosomal protein L9	0.9778	0.9989	1	1	1	1	0	0	0	0	0	0	0	0	0	1	1	1	0	0	0	0	0	0	0	0	0	0	0	0	0	0	0	0	0	0	0	0	0
1066	a	sp|P35237|SPB6_HUMAN	P35237	SPB6_HUMAN	SERPINB6	376	2.1	Homo sapiens OX=9606	1:Experimental evidence at protein level	Serpin B6	0.9778	0.9989	1	1	1	1	0	0	0	0	0	0	0	0	0	0	0	0	0	0	0	0	0	0	0	0	0	0	0	0	0	0	0	0	0	0	0	0	0
1067	a	sp|P36551|HEM6_HUMAN	P36551	HEM6_HUMAN	CPOX	454	6.2	Homo sapiens OX=9606	1:Experimental evidence at protein level	Oxygen-dependent coproporphyrinogen-III oxidase, mitochondrial	0.9778	0.9989	2	1	1	1	0	0	0	0	0	0	0	0	0	0	0	0	0	0	0	0	0	0	0	0	0	0	0	0	0	0	0	0	0	0	0	0	0
1068	a	sp|P53367|ARFP1_HUMAN	P53367	ARFP1_HUMAN	ARFIP1	373	3.2	Homo sapiens OX=9606	1:Experimental evidence at protein level	Arfaptin-1	0.9778	0.9989	1	1	1	1	0	0	0	0	0	0	0	0	0	0	0	0	0	0	0	0	0	0	0	0	0	0	0	0	0	0	0	0	0	0	0	0	0
1069	a	sp|P84098|RL19_HUMAN	P84098	RL19_HUMAN	RPL19	196	4.6	Homo sapiens OX=9606	1:Experimental evidence at protein level	60S ribosomal protein L19	0.9778	0.9989	1	1	1	1	0	0	0	0	0	0	0	0	0	0	0	0	0	0	0	0	0	0	0	0	0	0	0	0	0	0	0	0	0	0	0	0	0
1070	a	sp|Q10469|MGAT2_HUMAN	Q10469	MGAT2_HUMAN	MGAT2	447	3.4	Homo sapiens OX=9606	1:Experimental evidence at protein level	Alpha-1,6-mannosyl-glycoprotein 2-beta-N-acetylglucosaminyltransferase	0.9778	0.9989	1	1	1	1	0	0	0	0	0	0	0	0	0	0	0	0	0	0	0	0	0	0	0	0	0	0	0	0	0	0	0	0	0	0	0	0	0
1071	a	sp|Q15828|CYTM_HUMAN	Q15828	CYTM_HUMAN	CST6	149	6.7	Homo sapiens OX=9606	1:Experimental evidence at protein level	Cystatin-M	0.9778	0.9989	1	1	1	1	0	0	0	0	0	0	0	0	0	0	0	0	0	0	0	0	0	0	0	0	0	0	0	0	0	0	0	0	0	0	0	0	0
1072	a	sp|Q16822|PCKGM_HUMAN	Q16822	PCKGM_HUMAN	PCK2	640	1.7	Homo sapiens OX=9606	1:Experimental evidence at protein level	Phosphoenolpyruvate carboxykinase [GTP], mitochondrial	0.9778	0.9989	1	1	1	1	0	0	0	0	0	0	0	0	0	0	0	0	0	0	0	0	0	0	0	0	0	0	0	0	0	0	0	0	0	0	0	0	0
1073	a	sp|Q3ZCW2|LEGL_HUMAN	Q3ZCW2	LEGL_HUMAN	LGALSL	172	6.4	Homo sapiens OX=9606	1:Experimental evidence at protein level	Galectin-related protein	0.9778	0.9989	1	1	1	1	0	0	0	0	0	0	0	0	0	0	0	0	0	0	0	0	0	0	0	0	0	0	0	0	0	0	0	0	0	0	0	0	0
1074	a	sp|Q5T750|XP32_HUMAN	Q5T750	XP32_HUMAN	XP32	250	3.2	Homo sapiens OX=9606	1:Experimental evidence at protein level	Skin-specific protein 32	0.9778	0.9989	1	1	1	1	0	0	0	0	0	0	0	0	0	0	0	0	0	0	0	0	0	0	0	0	0	0	0	0	0	0	0	0	0	0	0	0	0
1075	a	sp|Q9UNE7|CHIP_HUMAN	Q9UNE7	CHIP_HUMAN	STUB1	303	4	Homo sapiens OX=9606	1:Experimental evidence at protein level	E3 ubiquitin-protein ligase CHIP	0.9778	0.9989	1	1	1	1	0	0	0	0	0	0	0	0	0	0	0	0	0	0	0	0	0	0	0	0	0	0	0	0	0	0	0	0	0	0	0	0	0
1077	a	sp|O76061|STC2_HUMAN	O76061	STC2_HUMAN	STC2	302	2.6	Homo sapiens OX=9606	1:Experimental evidence at protein level	Stanniocalcin-2	0.9758	0.9988	1	1	1	1	1	1	1	0	0	0	0	0	0	0	0	0	0	0	0	0	0	0	0	0	0	0	0	0	0	0	0	0	0	0	0	0	0
1078	a	sp|O95352|ATG7_HUMAN	O95352	ATG7_HUMAN	ATG7	703	2.4	Homo sapiens OX=9606	1:Experimental evidence at protein level	Ubiquitin-like modifier-activating enzyme ATG7	0.9758	0.9988	1	1	1	1	0	0	0	0	0	0	0	0	0	0	0	0	0	0	0	0	0	0	0	0	0	0	0	0	0	0	0	0	0	0	0	0	0
1079	a	sp|P14678|RSMB_HUMAN	P14678	RSMB_HUMAN	SNRPB	240	2.9	Homo sapiens OX=9606	1:Experimental evidence at protein level	Small nuclear ribonucleoprotein-associated proteins B and B'	0.9758	0.9988	1	1	1	1	0	0	0	0	0	0	0	0	0	1	1	1	0	0	0	0	0	0	0	0	0	0	0	0	0	0	0	0	0	0	0	0	0
1080	a	sp|P42766|RL35_HUMAN	P42766	RL35_HUMAN	RPL35	123	8.1	Homo sapiens OX=9606	1:Experimental evidence at protein level	60S ribosomal protein L35	0.9758	0.9988	1	1	1	1	0	0	0	0	0	0	0	0	0	0	0	0	0	0	0	0	0	0	0	0	0	0	0	0	0	0	0	0	0	0	0	0	0
1081	a	sp|P48061|SDF1_HUMAN	P48061	SDF1_HUMAN	CXCL12	93	8.6	Homo sapiens OX=9606	1:Experimental evidence at protein level	Stromal cell-derived factor 1	0.9758	0.9988	1	2	2	2	0	0	0	0	0	0	0	0	0	0	0	0	0	0	0	0	0	0	0	0	0	0	0	0	0	0	0	0	0	0	0	0	0
1082	a	sp|P55056|APOC4_HUMAN	P55056	APOC4_HUMAN	APOC4	127	7.1	Homo sapiens OX=9606	1:Experimental evidence at protein level	Apolipoprotein C-IV	0.9758	0.9988	1	1	1	1	0	0	0	0	0	0	0	0	0	0	0	0	0	0	0	0	0	0	0	0	0	0	0	0	0	0	0	0	0	0	0	0	0
1083	a	sp|P56378|ATP68_HUMAN	P56378	ATP68_HUMAN	ATP5MPL	58	15.5	Homo sapiens OX=9606	1:Experimental evidence at protein level	ATP synthase subunit ATP5MPL, mitochondrial	0.9758	0.9988	1	1	1	1	0	0	0	0	0	0	0	0	0	0	0	0	0	0	0	0	0	0	0	0	0	0	0	0	0	0	0	0	0	0	0	0	0
1084	a	sp|Q00765|REEP5_HUMAN	Q00765	REEP5_HUMAN	REEP5	189	5.3	Homo sapiens OX=9606	1:Experimental evidence at protein level	Receptor expression-enhancing protein 5	0.9758	0.9988	1	1	1	1	0	0	0	0	0	0	0	0	0	0	0	0	0	0	0	0	0	0	0	0	0	0	0	0	0	0	0	0	0	0	0	0	0
1085	a	sp|Q03519|TAP2_HUMAN	Q03519	TAP2_HUMAN	TAP2	686	1.5	Homo sapiens OX=9606	1:Experimental evidence at protein level	Antigen peptide transporter 2	0.9758	0.9988	1	1	1	1	0	0	0	0	0	0	0	0	0	0	0	0	0	0	0	0	0	0	0	0	0	0	0	0	0	0	0	0	0	0	0	0	0
1086	a	sp|Q13409|DC1I2_HUMAN	Q13409	DC1I2_HUMAN	DYNC1I2	638	1.6	Homo sapiens OX=9606	1:Experimental evidence at protein level	Cytoplasmic dynein 1 intermediate chain 2	0.9758	0.9988	1	2	2	2	0	0	0	0	0	0	0	0	0	0	0	0	0	0	0	0	0	0	0	0	0	0	0	0	0	0	0	1	1	1	0	0	0
1087	a	sp|Q96JB3|HIC2_HUMAN	Q96JB3	HIC2_HUMAN	HIC2	615	1.6	Homo sapiens OX=9606	1:Experimental evidence at protein level	Hypermethylated in cancer 2 protein	0.9758	0.9988	1	1	1	1	0	0	0	0	0	0	0	0	0	1	1	1	0	0	0	0	0	0	0	0	0	0	0	0	0	0	0	0	0	0	0	0	0
1088	a	sp|A0A0C4DH34|HV428_HUMAN	A0A0C4DH34	HV428_HUMAN	IGHV4-28	117	7.7	Homo sapiens OX=9606	3:Protein inferred from homology	Immunoglobulin heavy variable 4-28	0.9739	0.9987	1	3	3	3	0	0	0	0	0	0	0	0	0	0	0	0	0	0	0	0	0	0	1	1	1	0	0	0	0	0	0	1	1	1	0	0	0
1089	a	sp|O14745|NHRF1_HUMAN	O14745	NHRF1_HUMAN	SLC9A3R1	358	3.4	Homo sapiens OX=9606	1:Experimental evidence at protein level	Na(+)/H(+) exchange regulatory cofactor NHE-RF1	0.9739	0.9987	1	1	1	1	0	0	0	0	0	0	0	0	0	0	0	0	0	0	0	0	0	0	0	0	0	0	0	0	0	0	0	0	0	0	0	0	0
1090	a	sp|O75083|WDR1_HUMAN	O75083	WDR1_HUMAN	WDR1	606	1.7	Homo sapiens OX=9606	1:Experimental evidence at protein level	WD repeat-containing protein 1	0.9739	0.9987	1	1	1	1	0	0	0	0	0	0	0	0	0	0	0	0	0	0	0	0	0	0	0	0	0	0	0	0	0	0	0	0	0	0	0	0	0
1091	a	sp|P61313|RL15_HUMAN	P61313	RL15_HUMAN	RPL15	204	7.8	Homo sapiens OX=9606	1:Experimental evidence at protein level	60S ribosomal protein L15	0.9739	0.9987	1	1	1	1	0	0	0	0	0	0	0	0	0	0	0	0	0	0	0	0	0	0	0	0	0	0	0	0	0	0	0	0	0	0	0	0	0
1092	a	sp|Q15102|PA1B3_HUMAN	Q15102	PA1B3_HUMAN	PAFAH1B3	231	3.9	Homo sapiens OX=9606	1:Experimental evidence at protein level	Platelet-activating factor acetylhydrolase IB subunit alpha1	0.9739	0.9987	1	1	1	1	1	1	1	0	0	0	0	0	0	0	0	0	0	0	0	0	0	0	0	0	0	0	0	0	0	0	0	0	0	0	0	0	0
1093	a	sp|Q9HCU5|PREB_HUMAN	Q9HCU5	PREB_HUMAN	PREB	417	2.4	Homo sapiens OX=9606	1:Experimental evidence at protein level	Prolactin regulatory element-binding protein	0.9739	0.9987	1	1	1	1	0	0	0	0	0	0	0	0	0	0	0	0	0	0	0	0	0	0	0	0	0	0	0	0	0	0	0	0	0	0	0	0	0
1094	a	sp|Q9P258|RCC2_HUMAN	Q9P258	RCC2_HUMAN	RCC2	522	2.1	Homo sapiens OX=9606	1:Experimental evidence at protein level	Protein RCC2	0.9739	0.9987	1	1	1	1	0	0	0	0	0	0	0	0	0	1	1	1	0	0	0	0	0	0	0	0	0	0	0	0	0	0	0	0	0	0	0	0	0
1095	a	sp|Q9Y6K5|OAS3_HUMAN	Q9Y6K5	OAS3_HUMAN	OAS3	1087	0.9	Homo sapiens OX=9606	1:Experimental evidence at protein level	2'-5'-oligoadenylate synthase 3	0.9739	0.9987	1	1	1	1	0	0	0	0	0	0	0	0	0	0	0	0	0	0	0	0	0	0	0	0	0	0	0	0	0	0	0	0	0	0	0	0	0
1096	a	sp|O00571|DDX3X_HUMAN	O00571	DDX3X_HUMAN	DDX3X	662	1.5	Homo sapiens OX=9606	1:Experimental evidence at protein level	ATP-dependent RNA helicase DDX3X	0.9719	0.9986	1	1	1	1	0	0	0	0	0	0	0	0	0	0	0	0	0	0	0	0	0	0	0	0	0	0	0	0	0	0	0	0	0	0	0	0	0
1097	a	sp|P00740|FA9_HUMAN	P00740	FA9_HUMAN	F9	461	2	Homo sapiens OX=9606	1:Experimental evidence at protein level	Coagulation factor IX	0.9719	0.9986	1	1	1	1	0	0	0	0	0	0	0	0	0	0	0	0	0	0	0	0	0	0	0	0	0	0	0	0	0	0	0	0	0	0	0	0	0
1099	a	sp|P41271|NBL1_HUMAN	P41271	NBL1_HUMAN	NBL1	181	3.9	Homo sapiens OX=9606	1:Experimental evidence at protein level	Neuroblastoma suppressor of tumorigenicity 1	0.9719	0.9986	1	1	1	1	1	1	1	0	0	0	0	0	0	0	0	0	0	0	0	0	0	0	0	0	0	0	0	0	0	0	0	0	0	0	0	0	0
1100	a	sp|P62249|RS16_HUMAN	P62249	RS16_HUMAN	RPS16	146	6.8	Homo sapiens OX=9606	1:Experimental evidence at protein level	40S ribosomal protein S16	0.9719	0.9986	1	1	1	1	0	0	0	0	0	0	0	0	0	1	1	1	0	0	0	0	0	0	0	0	0	0	0	0	0	0	0	0	0	0	0	0	0
1101	a	sp|P62861|RS30_HUMAN	P62861	RS30_HUMAN	FAU	59	13.6	Homo sapiens OX=9606	1:Experimental evidence at protein level	40S ribosomal protein S30	0.9719	0.9986	1	1	1	1	0	0	0	0	0	0	0	0	0	0	0	0	0	0	0	0	0	0	0	0	0	0	0	0	0	0	0	0	0	0	0	0	0
1102	a	sp|Q5SQ64|LY66F_HUMAN	Q5SQ64	LY66F_HUMAN	LY6G6F	297	2.7	Homo sapiens OX=9606	1:Experimental evidence at protein level	Lymphocyte antigen 6 complex locus protein G6f	0.9719	0.9986	1	1	1	1	0	0	0	0	0	0	0	0	0	0	0	0	0	0	0	0	0	0	0	0	0	0	0	0	0	0	0	0	0	0	0	0	0
1103	a	sp|Q92900|RENT1_HUMAN	Q92900	RENT1_HUMAN	UPF1	1129	1.4	Homo sapiens OX=9606	1:Experimental evidence at protein level	Regulator of nonsense transcripts 1	0.9719	0.9986	1	1	1	1	0	0	0	0	0	0	0	0	0	0	0	0	0	0	0	0	0	0	0	0	0	0	0	0	0	0	0	0	0	0	0	0	0
1104	a	sp|Q92974|ARHG2_HUMAN	Q92974	ARHG2_HUMAN	ARHGEF2	986	1	Homo sapiens OX=9606	1:Experimental evidence at protein level	Rho guanine nucleotide exchange factor 2	0.9719	0.9986	1	1	1	1	0	0	0	0	0	0	0	0	0	0	0	0	0	0	0	0	0	0	0	0	0	0	0	0	0	0	0	0	0	0	0	0	0
1105	a	sp|Q9UDT6|CLIP2_HUMAN	Q9UDT6	CLIP2_HUMAN	CLIP2	1046	1.2	Homo sapiens OX=9606	1:Experimental evidence at protein level	CAP-Gly domain-containing linker protein 2	0.9719	0.9986	1	1	1	1	0	0	0	0	0	0	0	0	0	0	0	0	0	0	0	0	0	0	0	0	0	0	0	0	0	0	0	0	0	0	0	0	0
1107	a	sp|O95870|ABHGA_HUMAN	O95870	ABHGA_HUMAN	ABHD16A	558	1.6	Homo sapiens OX=9606	1:Experimental evidence at protein level	Phosphatidylserine lipase ABHD16A	0.97	0.9985	1	1	1	1	0	0	0	0	0	0	0	0	0	0	0	0	0	0	0	0	0	0	0	0	0	0	0	0	0	0	0	0	0	0	0	0	0
1108	a	sp|P13501|CCL5_HUMAN	P13501	CCL5_HUMAN	CCL5	91	8.8	Homo sapiens OX=9606	1:Experimental evidence at protein level	C-C motif chemokine 5	0.97	0.9985	1	1	1	1	0	0	0	0	0	0	0	0	0	0	0	0	0	0	0	0	0	0	0	0	0	0	0	0	0	0	0	0	0	0	0	0	0
1109	a	sp|P50416|CPT1A_HUMAN	P50416	CPT1A_HUMAN	CPT1A	773	1.6	Homo sapiens OX=9606	1:Experimental evidence at protein level	Carnitine O-palmitoyltransferase 1, liver isoform	0.97	0.9985	1	1	1	1	0	0	0	0	0	0	0	0	0	0	0	0	0	0	0	0	0	0	0	0	0	0	0	0	0	0	0	0	0	0	0	0	0
1110	a	sp|P62829|RL23_HUMAN	P62829	RL23_HUMAN	RPL23	140	5.7	Homo sapiens OX=9606	1:Experimental evidence at protein level	60S ribosomal protein L23	0.97	0.9985	1	1	1	1	0	0	0	0	0	0	0	0	0	1	1	1	0	0	0	0	0	0	0	0	0	0	0	0	0	0	0	0	0	0	0	0	0
1111	a	sp|Q08211|DHX9_HUMAN	Q08211	DHX9_HUMAN	DHX9	1270	0.9	Homo sapiens OX=9606	1:Experimental evidence at protein level	ATP-dependent RNA helicase A	0.97	0.9985	1	1	1	1	0	0	0	0	0	0	0	0	0	0	0	0	0	0	0	0	0	0	0	0	0	0	0	0	0	0	0	0	0	0	0	0	0
1112	a	sp|Q5JRX3|PREP_HUMAN	Q5JRX3	PREP_HUMAN	PITRM1	1037	0.9	Homo sapiens OX=9606	1:Experimental evidence at protein level	Presequence protease, mitochondrial	0.97	0.9985	1	1	1	1	0	0	0	0	0	0	0	0	0	0	0	0	0	0	0	0	0	0	0	0	0	0	0	0	0	0	0	0	0	0	0	0	0
1113	a	sp|Q8N4L2|PP4P2_HUMAN	Q8N4L2	PP4P2_HUMAN	PIP4P2	257	10.1	Homo sapiens OX=9606	1:Experimental evidence at protein level	Type 2 phosphatidylinositol 4,5-bisphosphate 4-phosphatase	0.97	0.9985	1	1	1	1	0	0	0	0	0	0	0	0	0	0	0	0	0	0	0	0	0	0	0	0	0	0	0	0	0	0	0	0	0	0	0	0	0
1114	a	sp|Q8TF08|CX7B2_HUMAN	Q8TF08	CX7B2_HUMAN	COX7B2	81	12.3	Homo sapiens OX=9606	3:Protein inferred from homology	Cytochrome c oxidase subunit 7B2, mitochondrial	0.97	0.9985	1	2	2	2	1	1	1	0	0	0	0	0	0	1	1	1	0	0	0	0	0	0	0	0	0	0	0	0	0	0	0	0	0	0	0	0	0
1115	a	sp|Q93009|UBP7_HUMAN	Q93009	UBP7_HUMAN	USP7	1102	1.2	Homo sapiens OX=9606	1:Experimental evidence at protein level	Ubiquitin carboxyl-terminal hydrolase 7	0.97	0.9985	1	1	1	1	0	0	0	0	0	0	0	0	0	0	0	0	0	0	0	0	0	0	0	0	0	0	0	0	0	0	0	0	0	0	0	0	0
1119	a	sp|P63218|GBG5_HUMAN	P63218	GBG5_HUMAN	GNG5	68	13.2	Homo sapiens OX=9606	1:Experimental evidence at protein level	Guanine nucleotide-binding protein G(I)/G(S)/G(O) subunit gamma-5	0.968	0.9984	1	1	1	1	0	0	0	0	0	0	0	0	0	0	0	0	0	0	0	0	0	0	0	0	0	0	0	0	0	0	0	0	0	0	0	0	0
1120	a	sp|Q12797|ASPH_HUMAN	Q12797	ASPH_HUMAN	ASPH	758	1.5	Homo sapiens OX=9606	1:Experimental evidence at protein level	Aspartyl/asparaginyl beta-hydroxylase	0.968	0.9984	1	1	1	1	0	0	0	0	0	0	0	0	0	0	0	0	0	0	0	0	0	0	0	0	0	0	0	0	0	0	0	0	0	0	0	0	0
1121	a	sp|Q13148|TADBP_HUMAN	Q13148	TADBP_HUMAN	TARDBP	414	2.9	Homo sapiens OX=9606	1:Experimental evidence at protein level	TAR DNA-binding protein 43	0.968	0.9984	1	1	1	1	0	0	0	0	0	0	0	0	0	1	1	1	0	0	0	0	0	0	0	0	0	0	0	0	0	0	0	0	0	0	0	0	0
1122	a	sp|Q9NYF8|BCLF1_HUMAN	Q9NYF8	BCLF1_HUMAN	BCLAF1	920	1	Homo sapiens OX=9606	1:Experimental evidence at protein level	Bcl-2-associated transcription factor 1	0.968	0.9984	1	1	1	1	1	1	1	0	0	0	0	0	0	0	0	0	0	0	0	0	0	0	0	0	0	0	0	0	0	0	0	0	0	0	0	0	0
1123	a	sp|Q9Y3B3|TMED7_HUMAN	Q9Y3B3	TMED7_HUMAN	TMED7	224	4.5	Homo sapiens OX=9606	1:Experimental evidence at protein level	Transmembrane emp24 domain-containing protein 7	0.968	0.9984	1	1	1	1	0	0	0	0	0	0	0	0	0	0	0	0	0	0	0	0	0	0	0	0	0	0	0	0	0	0	0	0	0	0	0	0	0
1125	a	sp|O43493|TGON2_HUMAN	O43493	TGON2_HUMAN	TGOLN2	437	2.1	Homo sapiens OX=9606	1:Experimental evidence at protein level	Trans-Golgi network integral membrane protein 2	0.9661	0.9983	1	1	1	1	0	0	0	0	0	0	0	0	0	0	0	0	0	0	0	0	0	0	0	0	0	0	0	0	0	0	0	0	0	0	0	0	0
1126	a	sp|O43747|AP1G1_HUMAN	O43747	AP1G1_HUMAN	AP1G1	822	1.1	Homo sapiens OX=9606	1:Experimental evidence at protein level	AP-1 complex subunit gamma-1	0.9661	0.9983	1	1	1	1	0	0	0	0	0	0	0	0	0	0	0	0	0	0	0	0	0	0	0	0	0	0	0	0	0	0	0	0	0	0	0	0	0
1127	a	sp|P23490|LORI_HUMAN	P23490	LORI_HUMAN	LORICRIN	312	2.6	Homo sapiens OX=9606	1:Experimental evidence at protein level	Loricrin	0.9661	0.9983	1	1	1	1	0	0	0	0	0	0	0	0	0	0	0	0	0	0	0	0	0	0	0	0	0	0	0	0	0	0	0	0	0	0	0	0	0
1128	a	sp|Q9UH62|ARMX3_HUMAN	Q9UH62	ARMX3_HUMAN	ARMCX3	379	3.4	Homo sapiens OX=9606	1:Experimental evidence at protein level	Armadillo repeat-containing X-linked protein 3	0.9661	0.9983	1	1	1	1	0	0	0	0	0	0	0	0	0	0	0	0	0	0	0	0	0	0	0	0	0	0	0	0	0	0	0	0	0	0	0	0	0
1129	a	sp|A0A0G2JS06|LV539_HUMAN	A0A0G2JS06	LV539_HUMAN	IGLV5-39	123	7.3	Homo sapiens OX=9606	3:Protein inferred from homology	Immunoglobulin lambda variable 5-39	0.9563	0.9983	1	1	0	1	0	0	0	0	0	0	0	0	0	0	0	0	0	0	0	0	0	0	1	0	1	0	0	0	0	0	0	0	0	0	0	0	0
1133	a	sp|O15117|FYB1_HUMAN	O15117	FYB1_HUMAN	FYB1	783	1.1	Homo sapiens OX=9606	1:Experimental evidence at protein level	FYN-binding protein 1	0.9642	0.9982	1	1	1	1	0	0	0	0	0	0	0	0	0	0	0	0	0	0	0	0	0	0	0	0	0	0	0	0	0	0	0	0	0	0	0	0	0
1134	a	sp|O95807|TM50A_HUMAN	O95807	TM50A_HUMAN	TMEM50A	157	5.1	Homo sapiens OX=9606	1:Experimental evidence at protein level	Transmembrane protein 50A	0.9642	0.9982	1	1	1	1	0	0	0	0	0	0	0	0	0	0	0	0	0	0	0	0	0	0	0	0	0	0	0	0	0	0	0	0	0	0	0	0	0
1135	a	sp|P30838|AL3A1_HUMAN	P30838	AL3A1_HUMAN	ALDH3A1	453	2.3	Homo sapiens OX=9606	1:Experimental evidence at protein level	Aldehyde dehydrogenase, dimeric NADP-preferring	0.9642	0.9982	1	1	1	1	0	0	0	0	0	0	0	0	0	0	0	0	0	0	0	0	0	0	0	0	0	0	0	0	0	0	0	0	0	0	0	0	0
1137	a	sp|P05981|HEPS_HUMAN	P05981	HEPS_HUMAN	HPN	417	1.9	Homo sapiens OX=9606	1:Experimental evidence at protein level	Serine protease hepsin	0.9623	0.9981	1	1	1	1	0	0	0	0	0	0	0	0	0	0	0	0	0	0	0	0	0	0	0	0	0	0	0	0	0	0	0	0	0	0	0	0	0
[truncated: 35 more rows]
[truncated: 31 more columns]

[truncated: 1 more sheets: western Blots]
